# Supplementary material for: A Combined Differential Proteome and Transcriptome Profiling of Fast- and Slow-Twitch Skeletal Muscle in Pigs
Source: Foods. 2022 Sep 14;11(18):2842. doi: 10.3390/foods11182842 (PMC9497725; doi:10.3390/foods11182842)
Supplement: Supplementary file 1 [file foods-11-02842-s001.zip]

Archive with 11 entries (11 files):
- Supplementary materials/Figure S1. Experimental design and workflow for quantitative proteomic difference analysis between Biceps femoris (Bf) and Soleus (Sol).tif
- Supplementary materials/Figure S2. Summary of iTRAQ-based proteomics data for porcine skeletal muscles.tif
- Supplementary materials/Figure S3. Heatmap of DAPs between fast-twitch and slow-twitch muscles.tif
- Supplementary materials/Figure S4. Validation of DAPs and correlation analysis.tif
- Supplementary materials/Supplementary materials caption.pdf
- Supplementary materials/Table S1. Primers used for qRT-PCR analysis.pdf
- Supplementary materials/Table S2. Proteins identified in porcine skeletal muscles.xls
- Supplementary materials/Table S3. Function annotation of all identified proteins in this study.xls
- Supplementary materials/Table S4. Detailed information of DAPs between fast-twitch and slow-twitch muscles.xls
- Supplementary materials/Table S5. GO and KEGG enrichment analysis of DAPs.xls
- Supplementary materials/Table S6. Annotation information of nine quadrant associate analysis of mRNA and proteins.xls
