# Supplementary material for: A Combined Differential Proteome and Transcriptome Profiling of Fast- and Slow-Twitch Skeletal Muscle in Pigs
Source: Foods. 2022 Sep 14;11(18):2842. doi: 10.3390/foods11182842 (PMC9497725; doi:10.3390/foods11182842)
Supplement: Supplementary file 1 [file foods-11-02842-s001.zip › Supplementary materials/Table S3. Function annotation of all identified proteins in this study.xls]

## Sheet: GO annotation
Protein ID	GO ID
ENSSSCT00000000010	-
ENSSSCT00000000012	-
ENSSSCT00000000014	-
ENSSSCT00000000018	GO:0003674	GO:0005575	GO:0005622	GO:0005623	GO:0005694	GO:0008150	GO:0043167	GO:0043226	GO:0051276
ENSSSCT00000000040	GO:0003674	GO:0005575	GO:0008150	GO:0016491
ENSSSCT00000000049	-
ENSSSCT00000000052	GO:0005575	GO:0005622	GO:0005623	GO:0005737	GO:0005739	GO:0008150	GO:0043226
ENSSSCT00000000070	GO:0003674	GO:0005575	GO:0005622	GO:0005623	GO:0005737	GO:0005739	GO:0006091	GO:0008150	GO:0016829	GO:0043167	GO:0043226	GO:0044281
ENSSSCT00000000077	GO:0003674
ENSSSCT00000000083	GO:0003674	GO:0006461	GO:0008150	GO:0009058	GO:0016829	GO:0022607	GO:0034641	GO:0044281	GO:0065003
ENSSSCT00000000095	GO:0003674	GO:0003723	GO:0003735	GO:0005198	GO:0005575	GO:0005622	GO:0005623	GO:0005737	GO:0005829	GO:0005840	GO:0006412	GO:0008150	GO:0009058	GO:0022607	GO:0022618	GO:0034641	GO:0042254	GO:0043226	GO:0065003
ENSSSCT00000000131	GO:0003674
ENSSSCT00000000136	GO:0003674	GO:0005575	GO:0005623	GO:0005886	GO:0008150
ENSSSCT00000000139	GO:0003674	GO:0008150
ENSSSCT00000000144	GO:0003674	GO:0043167
ENSSSCT00000000151	GO:0003674	GO:0005575	GO:0005622	GO:0005623	GO:0005856	GO:0008092	GO:0043167	GO:0043226	GO:0043234
ENSSSCT00000000167	GO:0003674	GO:0005575	GO:0005622	GO:0005623	GO:0005737	GO:0006399	GO:0008150	GO:0016874	GO:0034641	GO:0043167	GO:0043234
ENSSSCT00000000229	GO:0003674	GO:0005575	GO:0005622	GO:0005623	GO:0005737	GO:0005975	GO:0008150	GO:0009056	GO:0016491	GO:0043234
ENSSSCT00000000255	GO:0003674	GO:0005198	GO:0005575	GO:0005622	GO:0005623	GO:0005856	GO:0043226	GO:0043234
ENSSSCT00000000260	GO:0003674	GO:0005198	GO:0005575	GO:0005622	GO:0005623	GO:0005856	GO:0043226	GO:0043234
ENSSSCT00000000267	GO:0003674	GO:0005198	GO:0005575	GO:0005622	GO:0005623	GO:0005856	GO:0043226	GO:0043234
ENSSSCT00000000270	GO:0003674	GO:0005198	GO:0005575	GO:0005622	GO:0005623	GO:0005856	GO:0043226	GO:0043234
ENSSSCT00000000285	GO:0003674	GO:0005575	GO:0006457	GO:0008150	GO:0043234	GO:0051082
ENSSSCT00000000309	GO:0003674	GO:0005575	GO:0005622	GO:0005623
ENSSSCT00000000403	-
ENSSSCT00000000407	GO:0003674	GO:0043167
ENSSSCT00000000408	GO:0003674	GO:0005198	GO:0005575	GO:0005622	GO:0005623	GO:0005856	GO:0008150	GO:0016887	GO:0043167	GO:0043226	GO:0043234
ENSSSCT00000000409	GO:0003674	GO:0005198	GO:0005575	GO:0005622	GO:0005623	GO:0005856	GO:0008150	GO:0016887	GO:0043167	GO:0043226	GO:0043234
ENSSSCT00000000416	GO:0003674	GO:0006091	GO:0008150	GO:0016746	GO:0044281
ENSSSCT00000000417	GO:0003674	GO:0005198	GO:0005575	GO:0005622	GO:0005623	GO:0005856	GO:0008150	GO:0016887	GO:0043167	GO:0043226	GO:0043234
ENSSSCT00000000418	GO:0003674	GO:0005198	GO:0005575	GO:0005622	GO:0005623	GO:0005856	GO:0008150	GO:0016887	GO:0043167	GO:0043226	GO:0043234
ENSSSCT00000000419	GO:0003674	GO:0043167
ENSSSCT00000000425	-
ENSSSCT00000000437	GO:0003674
ENSSSCT00000000438	GO:0003674	GO:0005575	GO:0005622	GO:0005623	GO:0006810	GO:0008150	GO:0009058	GO:0016887	GO:0022857	GO:0034641	GO:0043167	GO:0043234	GO:0044281	GO:0055085
ENSSSCT00000000464	GO:0005575	GO:0005622	GO:0005623	GO:0005856	GO:0007049	GO:0007067	GO:0008150	GO:0043226	GO:0043234
ENSSSCT00000000479	GO:0005575	GO:0005622	GO:0005623	GO:0005856	GO:0007049	GO:0007067	GO:0008150	GO:0043226	GO:0043234
ENSSSCT00000000535	GO:0003674	GO:0005575	GO:0005622	GO:0005623	GO:0005737	GO:0006457	GO:0008150	GO:0043167	GO:0051082
ENSSSCT00000000551	-
ENSSSCT00000000620	GO:0003674	GO:0005575	GO:0005622	GO:0005623	GO:0005737	GO:0005975	GO:0008150	GO:0016491	GO:0044281
ENSSSCT00000000680	GO:0003674	GO:0003677	GO:0008150
ENSSSCT00000000716	-	GO:0003674	GO:0005575	GO:0005576	GO:0005615	GO:0008150	GO:0030234
ENSSSCT00000000743	GO:0003674	GO:0007165	GO:0008150
ENSSSCT00000000745	GO:0003674	GO:0005575	GO:0005622	GO:0005623	GO:0005737	GO:0005764	GO:0005773	GO:0006464	GO:0008150	GO:0008233	GO:0009056	GO:0043167	GO:0043226
ENSSSCT00000000746	GO:0003674	GO:0005975	GO:0006091	GO:0008150	GO:0009056	GO:0009058	GO:0016853	GO:0034641	GO:0044281	GO:0051186
ENSSSCT00000000756	GO:0003674	GO:0008150	GO:0016491
ENSSSCT00000000782	GO:0003674	GO:0005575	GO:0005622	GO:0005623	GO:0005737	GO:0005739	GO:0006629	GO:0008150	GO:0009058	GO:0016491	GO:0043226	GO:0043234	GO:0044281	GO:0051186
ENSSSCT00000000837	GO:0003674	GO:0003924	GO:0005198	GO:0005575	GO:0005622	GO:0005623	GO:0005737	GO:0005856	GO:0006461	GO:0008150	GO:0022607	GO:0043167	GO:0043226	GO:0043234	GO:0065003
ENSSSCT00000000926	GO:0003674	GO:0006457	GO:0006950	GO:0008150	GO:0043167	GO:0051082
ENSSSCT00000000945	GO:0003674
ENSSSCT00000000970	GO:0005575	GO:0006810	GO:0008150
ENSSSCT00000000975	GO:0003674	GO:0005575	GO:0005622	GO:0005623	GO:0005634	GO:0005737	GO:0006629	GO:0008150	GO:0008233	GO:0009056	GO:0009058	GO:0034641	GO:0043167	GO:0043226	GO:0044281
ENSSSCT00000000989	GO:0003674	GO:0005575	GO:0008150	GO:0016491
ENSSSCT00000000992	GO:0003674	GO:0005575	GO:0005622	GO:0005623	GO:0005634	GO:0005737	GO:0006259	GO:0006464	GO:0006950	GO:0008150	GO:0016874	GO:0019899	GO:0034641	GO:0043167	GO:0043226
ENSSSCT00000000996	GO:0003674	GO:0043167
ENSSSCT00000000999	GO:0003674
ENSSSCT00000001000	GO:0003674	GO:0005575	GO:0005576	GO:0005578	GO:0005615	GO:0006790	GO:0008150	GO:0009056	GO:0009058	GO:0044281
ENSSSCT00000001006	GO:0003674	GO:0005575	GO:0006810	GO:0008150	GO:0016887	GO:0022857	GO:0043167	GO:0055085
ENSSSCT00000001098	GO:0003674	GO:0003924	GO:0005198	GO:0005575	GO:0005622	GO:0005623	GO:0005737	GO:0005856	GO:0006461	GO:0008150	GO:0022607	GO:0043167	GO:0043226	GO:0043234	GO:0065003
ENSSSCT00000001103	GO:0003674	GO:0005575	GO:0005576	GO:0005615	GO:0008150	GO:0030234
ENSSSCT00000001115	GO:0005575	GO:0005622	GO:0005623	GO:0005737	GO:0005783	GO:0043226
ENSSSCT00000001125	GO:0003674	GO:0003677	GO:0005575	GO:0005622	GO:0005623	GO:0005634	GO:0005694	GO:0043226	GO:0043234
ENSSSCT00000001136	GO:0003674	GO:0006464	GO:0008150	GO:0016301	GO:0043167
ENSSSCT00000001159	GO:0003674	GO:0005575	GO:0005623	GO:0008150	GO:0016491	GO:0034641	GO:0043167	GO:0043234	GO:0044281
ENSSSCT00000001163	GO:0000902	GO:0003674	GO:0007010	GO:0008092	GO:0008150	GO:0048856
ENSSSCT00000001193	GO:0003674
ENSSSCT00000001230	GO:0000228	GO:0003674	GO:0003677	GO:0005575	GO:0005622	GO:0005623	GO:0005634	GO:0005694	GO:0006461	GO:0008150	GO:0022607	GO:0043226	GO:0043234	GO:0051276	GO:0065003
ENSSSCT00000001233	GO:0003674	GO:0003677	GO:0005575	GO:0005622	GO:0005623	GO:0005634	GO:0005694	GO:0006461	GO:0008150	GO:0022607	GO:0043226	GO:0043234	GO:0051276	GO:0065003
ENSSSCT00000001263	GO:0000228	GO:0003674	GO:0003677	GO:0005575	GO:0005622	GO:0005623	GO:0005634	GO:0005694	GO:0006461	GO:0008150	GO:0022607	GO:0043226	GO:0043234	GO:0051276	GO:0065003
ENSSSCT00000001265	GO:0003674	GO:0003677	GO:0005575	GO:0005622	GO:0005623	GO:0005634	GO:0005694	GO:0043226	GO:0043234
ENSSSCT00000001267	GO:0000228	GO:0003674	GO:0003677	GO:0005575	GO:0005622	GO:0005623	GO:0005634	GO:0005694	GO:0008150	GO:0043226	GO:0043234	GO:0051276
ENSSSCT00000001271	GO:0000228	GO:0003674	GO:0003677	GO:0005575	GO:0005622	GO:0005623	GO:0005634	GO:0005694	GO:0008150	GO:0043226	GO:0043234	GO:0051276
ENSSSCT00000001273	GO:0000228	GO:0003674	GO:0003677	GO:0005575	GO:0005622	GO:0005623	GO:0005634	GO:0005694	GO:0006461	GO:0008150	GO:0022607	GO:0043226	GO:0043234	GO:0051276	GO:0065003
ENSSSCT00000001275	GO:0003674	GO:0003677	GO:0005575	GO:0005622	GO:0005623	GO:0005634	GO:0005694	GO:0006461	GO:0008150	GO:0009058	GO:0022607	GO:0034641	GO:0043226	GO:0043234	GO:0051276	GO:0065003
ENSSSCT00000001296	GO:0001071	GO:0003674	GO:0003677	GO:0005575	GO:0005622	GO:0005623	GO:0005634	GO:0008150	GO:0009058	GO:0034641	GO:0043167	GO:0043226
ENSSSCT00000001501	GO:0003674	GO:0003924	GO:0005198	GO:0005575	GO:0005622	GO:0005623	GO:0005737	GO:0005856	GO:0006461	GO:0008150	GO:0022607	GO:0043167	GO:0043226	GO:0043234	GO:0065003
ENSSSCT00000001564	GO:0002376	GO:0003674	GO:0005575	GO:0005576	GO:0008150	GO:0008233
ENSSSCT00000001657	-
ENSSSCT00000001666	GO:0003674	GO:0006457	GO:0008150
ENSSSCT00000001675	GO:0003674	GO:0003723	GO:0003735	GO:0005198	GO:0005575	GO:0005622	GO:0005623	GO:0005737	GO:0005829	GO:0005840	GO:0006412	GO:0008150	GO:0009058	GO:0019843	GO:0034641	GO:0043226
ENSSSCT00000001678	GO:0003674	GO:0005575	GO:0005622	GO:0005623	GO:0005737	GO:0006457	GO:0006461	GO:0008150	GO:0022607	GO:0043234	GO:0051082	GO:0065003
ENSSSCT00000001685	GO:0005575	GO:0008150
ENSSSCT00000001703	GO:0003674	GO:0003723	GO:0003735	GO:0005198	GO:0005575	GO:0005622	GO:0005623	GO:0005737	GO:0005829	GO:0005840	GO:0008150	GO:0022607	GO:0022618	GO:0042254	GO:0043226	GO:0065003
ENSSSCT00000001743	GO:0003674
ENSSSCT00000001901	GO:0003674	GO:0006457	GO:0006950	GO:0008150	GO:0043167	GO:0051082
ENSSSCT00000001960	GO:0003674	GO:0005575	GO:0005622	GO:0005623	GO:0005634	GO:0005737	GO:0008150	GO:0008233	GO:0009056	GO:0043226	GO:0043234
ENSSSCT00000001964	-
ENSSSCT00000001968	GO:0003674	GO:0005575	GO:0005622	GO:0005623	GO:0005737	GO:0005739	GO:0006091	GO:0008150	GO:0016491	GO:0043167	GO:0043226	GO:0044281
ENSSSCT00000002022	GO:0003674
ENSSSCT00000002066	GO:0005575	GO:0005623	GO:0008150
ENSSSCT00000002075	GO:0003674	GO:0008150	GO:0016491	GO:0043167	GO:0044281
ENSSSCT00000002087	GO:0003674	GO:0005575	GO:0005622	GO:0005623	GO:0005737	GO:0005739	GO:0006629	GO:0008150	GO:0009056	GO:0016491	GO:0042592	GO:0043167	GO:0043226	GO:0044281
ENSSSCT00000002098	GO:0005575	GO:0005623	GO:0005886	GO:0008150	GO:0040011	GO:0048870
ENSSSCT00000002103	GO:0003674	GO:0006464	GO:0008150	GO:0016791
ENSSSCT00000002159	GO:0003674	GO:0005975	GO:0006091	GO:0008150	GO:0009056	GO:0016301	GO:0034641	GO:0043167	GO:0044281	GO:0051186
ENSSSCT00000002183	GO:0003674	GO:0005575	GO:0005622	GO:0005623	GO:0005634	GO:0005737	GO:0008150	GO:0008233	GO:0009056	GO:0043226	GO:0043234
ENSSSCT00000002192	GO:0003674	GO:0005575	GO:0005622	GO:0005623	GO:0005634	GO:0005737	GO:0005856	GO:0007010	GO:0008092	GO:0008150	GO:0043226
ENSSSCT00000002230	GO:0003674	GO:0005575	GO:0005622	GO:0005623	GO:0005737	GO:0006464	GO:0008150	GO:0016765	GO:0019899	GO:0043167	GO:0043234
ENSSSCT00000002271	-	GO:0003674	GO:0005575	GO:0005622	GO:0005623	GO:0005856	GO:0008092	GO:0043167	GO:0043226	GO:0043234
ENSSSCT00000002278	GO:0003674	GO:0005575	GO:0005622	GO:0005623	GO:0005634	GO:0005737	GO:0008150	GO:0008233	GO:0009056	GO:0043226	GO:0043234
ENSSSCT00000002532	GO:0000902	GO:0003674	GO:0006950	GO:0008150	GO:0043167	GO:0048856
ENSSSCT00000002535	GO:0003674	GO:0005198	GO:0005575	GO:0005622	GO:0005623	GO:0005737	GO:0005856	GO:0008092	GO:0008289	GO:0043167	GO:0043226
ENSSSCT00000002610	-
ENSSSCT00000002612	GO:0003674	GO:0006790	GO:0008150	GO:0051186
ENSSSCT00000002613	GO:0003674	GO:0006790	GO:0008150	GO:0051186
ENSSSCT00000002615	GO:0003674	GO:0008150	GO:0016491	GO:0043167
ENSSSCT00000002618	GO:0003674	GO:0005575	GO:0005622	GO:0005623	GO:0005737	GO:0005739	GO:0008150	GO:0009058	GO:0016491	GO:0019748	GO:0043167	GO:0043226	GO:0044281	GO:0051186
ENSSSCT00000002621	GO:0003674	GO:0008150	GO:0016491
ENSSSCT00000002639	GO:0003674	GO:0005575	GO:0005622	GO:0005623	GO:0005737	GO:0005739	GO:0006091	GO:0006520	GO:0006790	GO:0008150	GO:0009056	GO:0016746	GO:0043226	GO:0043234	GO:0044281	GO:0051186
ENSSSCT00000002643	GO:0003674	GO:0005575	GO:0005622	GO:0005623	GO:0005737	GO:0008150	GO:0043234
ENSSSCT00000002649	GO:0005575	GO:0006810	GO:0008150
ENSSSCT00000002703	GO:0003674	GO:0004386	GO:0005575	GO:0005622	GO:0005623	GO:0005634	GO:0005737	GO:0005829	GO:0006259	GO:0006950	GO:0008134	GO:0008150	GO:0009056	GO:0016887	GO:0034641	GO:0043167	GO:0043226	GO:0043234
ENSSSCT00000002761	GO:0003674	GO:0005575	GO:0005576	GO:0005615	GO:0008150	GO:0030234
ENSSSCT00000002765	GO:0003674	GO:0005575	GO:0005576	GO:0005615	GO:0008150	GO:0030234
ENSSSCT00000002815	GO:0003674	GO:0006457	GO:0006950	GO:0008150	GO:0043167	GO:0051082
ENSSSCT00000002820	GO:0003674	GO:0008150
ENSSSCT00000002916	GO:0003674	GO:0006464	GO:0008150	GO:0016301	GO:0043167
ENSSSCT00000003016	GO:0003674	GO:0004386	GO:0005575	GO:0005622	GO:0005623	GO:0006810	GO:0006913	GO:0008150	GO:0016887	GO:0034641	GO:0043167
ENSSSCT00000003017	GO:0003674	GO:0003723	GO:0005575	GO:0005622	GO:0005623	GO:0005737	GO:0005829	GO:0006399	GO:0006412	GO:0006520	GO:0008150	GO:0009058	GO:0016874	GO:0034641	GO:0043167	GO:0044281
ENSSSCT00000003046	-	GO:0002376	GO:0003674	GO:0005575	GO:0005576	GO:0006950	GO:0008150	GO:0008233
ENSSSCT00000003049	GO:0003674	GO:0003677	GO:0005575	GO:0005622	GO:0005623	GO:0005634	GO:0007010	GO:0008092	GO:0008150	GO:0043167	GO:0043226
ENSSSCT00000003074	GO:0003674	GO:0005575	GO:0006810	GO:0008150	GO:0022857	GO:0043234	GO:0055085
ENSSSCT00000003078	GO:0003674	GO:0006461	GO:0007010	GO:0008092	GO:0008150	GO:0022607	GO:0065003
ENSSSCT00000003097	GO:0003674	GO:0006520	GO:0008150	GO:0009058	GO:0043167	GO:0044281
ENSSSCT00000003123	GO:0003674	GO:0003924	GO:0004871	GO:0005575	GO:0005622	GO:0005623	GO:0005886	GO:0007165	GO:0008150	GO:0043167	GO:0043234
ENSSSCT00000003129	GO:0003674	GO:0005575	GO:0008150	GO:0016746	GO:0043167
ENSSSCT00000003145	GO:0003674	GO:0005575	GO:0005622	GO:0005623	GO:0005737	GO:0005975	GO:0006091	GO:0006464	GO:0008150	GO:0016301	GO:0043234
ENSSSCT00000003147	GO:0003674	GO:0005575	GO:0005622	GO:0005623	GO:0005737	GO:0005829	GO:0006457	GO:0006950	GO:0008150	GO:0043167	GO:0051082
ENSSSCT00000003161	GO:0003674	GO:0003677
ENSSSCT00000003175	GO:0003674	GO:0005975	GO:0006091	GO:0008150	GO:0009056	GO:0009058	GO:0016853	GO:0034641	GO:0044281	GO:0051186
ENSSSCT00000003191	GO:0003674	GO:0005975	GO:0006091	GO:0008150	GO:0009056	GO:0016491	GO:0034641	GO:0044281	GO:0051186
ENSSSCT00000003212	GO:0003674	GO:0005575	GO:0005622	GO:0005623	GO:0005737	GO:0005739	GO:0006810	GO:0008150	GO:0016491	GO:0022857	GO:0043226	GO:0055085
ENSSSCT00000003285	GO:0003674	GO:0005575	GO:0006810	GO:0008150	GO:0022857	GO:0042592	GO:0055085
ENSSSCT00000003287	GO:0003674	GO:0003723	GO:0005575	GO:0005622	GO:0005623	GO:0005634	GO:0005737	GO:0006412	GO:0008135	GO:0008150	GO:0009058	GO:0022607	GO:0022618	GO:0034641	GO:0043226	GO:0043234	GO:0065003
ENSSSCT00000003289	GO:0003674	GO:0008092	GO:0008150	GO:0022607	GO:0034330	GO:0043167
ENSSSCT00000003379	GO:0003674	GO:0003723	GO:0003735	GO:0005198	GO:0005575	GO:0005622	GO:0005623	GO:0005737	GO:0005829	GO:0005840	GO:0006412	GO:0008150	GO:0009058	GO:0022607	GO:0022618	GO:0034641	GO:0042254	GO:0043226	GO:0065003
ENSSSCT00000003461	GO:0003674	GO:0005575	GO:0005622	GO:0005623	GO:0005737	GO:0005773	GO:0006810	GO:0008150	GO:0016192	GO:0043226	GO:0043234	GO:0061024
ENSSSCT00000003480	GO:0003674	GO:0006520	GO:0008150	GO:0009058	GO:0044281
ENSSSCT00000003494	GO:0001071	GO:0003674	GO:0003677	GO:0005575	GO:0005622	GO:0005623	GO:0005634	GO:0008150	GO:0043226
ENSSSCT00000003502	GO:0003674	GO:0005575	GO:0005622	GO:0005623	GO:0005737	GO:0005975	GO:0006091	GO:0008150	GO:0009058	GO:0016757
ENSSSCT00000003508	GO:0003674	GO:0005575	GO:0005622	GO:0005623	GO:0005737	GO:0005829	GO:0005975	GO:0008150	GO:0009056	GO:0016491
ENSSSCT00000003515	GO:0003674	GO:0003735	GO:0005198	GO:0005575	GO:0005622	GO:0005623	GO:0005737	GO:0005840	GO:0006412	GO:0008150	GO:0009058	GO:0034641	GO:0043226
ENSSSCT00000003544	GO:0003674	GO:0005575	GO:0005622	GO:0005623	GO:0005737	GO:0005829	GO:0006464	GO:0008150	GO:0008168	GO:0051276
ENSSSCT00000003574	GO:0003674
ENSSSCT00000003588	-	GO:0003674	GO:0005575	GO:0005622	GO:0005623	GO:0005737	GO:0005739	GO:0008150	GO:0043226
ENSSSCT00000003719	GO:0003674	GO:0005575	GO:0005622	GO:0005623	GO:0005737	GO:0006464	GO:0008150	GO:0043167
ENSSSCT00000003737	GO:0003674	GO:0003723	GO:0003735	GO:0005198	GO:0005575	GO:0005622	GO:0005623	GO:0005737	GO:0005829	GO:0005840	GO:0006412	GO:0008150	GO:0009058	GO:0034641	GO:0043167	GO:0043226
ENSSSCT00000003756	-
ENSSSCT00000003774	GO:0003674	GO:0008150	GO:0016491	GO:0034641	GO:0044281	GO:0051186
ENSSSCT00000003841	GO:0003674	GO:0043167
ENSSSCT00000003881	GO:0000902	GO:0003674	GO:0005575	GO:0005622	GO:0005623	GO:0005737	GO:0005856	GO:0007010	GO:0008092	GO:0008150	GO:0043226	GO:0043234	GO:0048856
ENSSSCT00000003904	GO:0003674	GO:0005575
ENSSSCT00000003907	-
ENSSSCT00000003910	GO:0003674	GO:0005575	GO:0005622	GO:0005623	GO:0005737	GO:0005815	GO:0005856	GO:0005886	GO:0006810	GO:0007165	GO:0008150	GO:0030154	GO:0043167	GO:0043226	GO:0048856
ENSSSCT00000003939	GO:0003674	GO:0006810	GO:0008150	GO:0008289	GO:0043167	GO:0048856
ENSSSCT00000004056	GO:0003674	GO:0003723	GO:0005575	GO:0005622	GO:0005623	GO:0005737
ENSSSCT00000004058	GO:0003674	GO:0005575	GO:0005622	GO:0005623	GO:0005737	GO:0005829	GO:0008150	GO:0016791	GO:0034641	GO:0043167	GO:0044281
ENSSSCT00000004068	GO:0000902	GO:0003674	GO:0007010	GO:0008092	GO:0008150	GO:0048856
ENSSSCT00000004081	GO:0003674	GO:0005575	GO:0005622	GO:0005623	GO:0005737	GO:0005739	GO:0006091	GO:0008150	GO:0016491	GO:0034641	GO:0043167	GO:0043226	GO:0043234	GO:0044281
ENSSSCT00000004089	GO:0003674	GO:0043167
ENSSSCT00000004090	GO:0003674	GO:0043167
ENSSSCT00000004091	GO:0003674
ENSSSCT00000004096	GO:0000003	GO:0000228	GO:0003674	GO:0005198	GO:0005575	GO:0005622	GO:0005623	GO:0005634	GO:0005694	GO:0006461	GO:0006810	GO:0007010	GO:0007049	GO:0007059	GO:0007067	GO:0008150	GO:0016192	GO:0022607	GO:0043226	GO:0043234	GO:0051276	GO:0051301	GO:0065003
ENSSSCT00000004139	GO:0003674	GO:0008092
ENSSSCT00000004148	GO:0003674	GO:0003735	GO:0005198	GO:0005575	GO:0005622	GO:0005623	GO:0005634	GO:0005737	GO:0005829	GO:0005840	GO:0005886	GO:0006412	GO:0006810	GO:0006913	GO:0007155	GO:0008150	GO:0009058	GO:0022607	GO:0022618	GO:0034641	GO:0042254	GO:0043226	GO:0065003
ENSSSCT00000004168	GO:0003674	GO:0006457	GO:0008150	GO:0051082
ENSSSCT00000004170	GO:0003674	GO:0005575	GO:0005622	GO:0005623	GO:0005737	GO:0006464	GO:0008092	GO:0008150	GO:0016301	GO:0030154	GO:0043226	GO:0048856
ENSSSCT00000004179	GO:0003674	GO:0005575	GO:0005622	GO:0005623	GO:0005737	GO:0005739	GO:0006629	GO:0008150	GO:0009056	GO:0016491	GO:0042592	GO:0043167	GO:0043226	GO:0044281
ENSSSCT00000004183	GO:0003674	GO:0008150	GO:0016491	GO:0043167
ENSSSCT00000004203	-
ENSSSCT00000004219	GO:0003674	GO:0005575	GO:0005622	GO:0005623	GO:0005737	GO:0005829	GO:0005975	GO:0006091	GO:0008150	GO:0009056	GO:0009058	GO:0016853	GO:0043167
ENSSSCT00000004249	GO:0003674	GO:0005575	GO:0005622	GO:0005623	GO:0005634	GO:0005654	GO:0005737	GO:0006464	GO:0006950	GO:0007165	GO:0008150	GO:0016301	GO:0043167	GO:0043226	GO:0043234	GO:0051276
ENSSSCT00000004262	-
ENSSSCT00000004263	GO:0003674	GO:0008150	GO:0016746
ENSSSCT00000004297	GO:0003674	GO:0005575	GO:0005622	GO:0005623	GO:0005634	GO:0005737	GO:0008150	GO:0009058	GO:0016301	GO:0034641	GO:0043167	GO:0043226	GO:0044281
ENSSSCT00000004329	GO:0003674	GO:0008150	GO:0016491
ENSSSCT00000004346	GO:0003674	GO:0003735	GO:0005198	GO:0005575	GO:0005622	GO:0005623	GO:0005737	GO:0005829	GO:0005840	GO:0006412	GO:0008150	GO:0009058	GO:0034641	GO:0042254	GO:0043226
ENSSSCT00000004385	GO:0003674	GO:0006457	GO:0006464	GO:0008150	GO:0016853
ENSSSCT00000004386	-
ENSSSCT00000004394	GO:0003674	GO:0043167
ENSSSCT00000004424	GO:0003674
ENSSSCT00000004455	GO:0003674	GO:0003723
ENSSSCT00000004476	GO:0003674	GO:0005575	GO:0005622	GO:0005623	GO:0005737	GO:0006457	GO:0008150	GO:0043167	GO:0051082
ENSSSCT00000004526	GO:0005575	GO:0005622	GO:0005623	GO:0005737	GO:0008150
ENSSSCT00000004538	GO:0003674	GO:0006464	GO:0008150	GO:0008168
ENSSSCT00000004578	GO:0003674
ENSSSCT00000004608	GO:0003674	GO:0003924	GO:0005575	GO:0005622	GO:0005623	GO:0006412	GO:0008150	GO:0009058	GO:0034641	GO:0043167
ENSSSCT00000004616	GO:0003674	GO:0003723	GO:0003735	GO:0005198	GO:0005575	GO:0005622	GO:0005623	GO:0005737	GO:0005829	GO:0005840	GO:0006412	GO:0008150	GO:0009058	GO:0034641	GO:0043226
ENSSSCT00000004648	GO:0005575
ENSSSCT00000004668	GO:0003674	GO:0003677	GO:0005575	GO:0005622	GO:0005623	GO:0005634	GO:0008150	GO:0009058	GO:0034641	GO:0043226
ENSSSCT00000004748	GO:0003674
ENSSSCT00000004755	-
ENSSSCT00000004806	GO:0003674	GO:0005975	GO:0006629	GO:0008150	GO:0008168	GO:0009058	GO:0044281	GO:0044403	GO:0051186
ENSSSCT00000004829	GO:0003674	GO:0008150	GO:0008233
ENSSSCT00000004890	GO:0003674	GO:0005575	GO:0007155	GO:0008150
ENSSSCT00000004911	GO:0003674
ENSSSCT00000004920	GO:0003674	GO:0008150	GO:0016491	GO:0043167	GO:0044281
ENSSSCT00000004960	GO:0003674	GO:0003723	GO:0003924	GO:0005575	GO:0005622	GO:0005623	GO:0005737	GO:0006412	GO:0008135	GO:0008150	GO:0009058	GO:0034641	GO:0043167
ENSSSCT00000004961	GO:0003674	GO:0003677
ENSSSCT00000004971	GO:0003674	GO:0005575	GO:0005622	GO:0005623	GO:0006810	GO:0008150	GO:0009058	GO:0016887	GO:0022857	GO:0034641	GO:0043167	GO:0043234	GO:0044281	GO:0055085
ENSSSCT00000004982	GO:0003674	GO:0008150	GO:0016746
ENSSSCT00000005011	GO:0003674	GO:0005575	GO:0005622	GO:0005623	GO:0005737	GO:0006457	GO:0006790	GO:0006950	GO:0008150	GO:0016491	GO:0042592	GO:0044281
ENSSSCT00000005017	GO:0003674	GO:0005575	GO:0005622	GO:0005623	GO:0005737	GO:0006399	GO:0006412	GO:0006520	GO:0008150	GO:0009058	GO:0016874	GO:0034641	GO:0043167	GO:0044281
ENSSSCT00000005034	GO:0003674	GO:0006457	GO:0006464	GO:0008150	GO:0016853
ENSSSCT00000005049	-
ENSSSCT00000005057	GO:0003674	GO:0008092	GO:0008150	GO:0008289	GO:0030234	GO:0043167
ENSSSCT00000005181	GO:0003674	GO:0003723	GO:0005575	GO:0005622	GO:0005623	GO:0005737	GO:0006412	GO:0008135	GO:0008150	GO:0009058	GO:0022607	GO:0022618	GO:0034641	GO:0043234	GO:0065003
ENSSSCT00000005190	GO:0003674	GO:0005575	GO:0005622	GO:0005623	GO:0005737	GO:0005783	GO:0006457	GO:0006950	GO:0008150	GO:0016853	GO:0042592	GO:0043226
ENSSSCT00000005221	GO:0003674	GO:0005575	GO:0005622	GO:0005623	GO:0005737	GO:0008150	GO:0008233	GO:0043167
ENSSSCT00000005243	GO:0000003	GO:0000902	GO:0003674	GO:0004871	GO:0005575	GO:0005622	GO:0005623	GO:0005634	GO:0005635	GO:0005737	GO:0005783	GO:0006464	GO:0006810	GO:0006950	GO:0007155	GO:0007165	GO:0008150	GO:0016192	GO:0016301	GO:0030154	GO:0040011	GO:0042592	GO:0043167	GO:0043226	GO:0048856	GO:0048870
ENSSSCT00000005291	GO:0003674	GO:0003723	GO:0005575	GO:0005622	GO:0005623	GO:0043234
ENSSSCT00000005302	GO:0003674	GO:0005575	GO:0005622	GO:0005623	GO:0005737	GO:0008150	GO:0043167	GO:0048856
ENSSSCT00000005381	GO:0003674	GO:0005575	GO:0005622	GO:0005623	GO:0005737	GO:0005783	GO:0008150	GO:0043167	GO:0043226
ENSSSCT00000005402	GO:0003674	GO:0008150
ENSSSCT00000005438	GO:0003674
ENSSSCT00000005457	GO:0003674	GO:0003723	GO:0003735	GO:0005198	GO:0005575	GO:0005622	GO:0005623	GO:0005737	GO:0005829	GO:0005840	GO:0006412	GO:0008150	GO:0009058	GO:0034641	GO:0043226
ENSSSCT00000005513	GO:0003674	GO:0005575	GO:0005622	GO:0005623	GO:0005737	GO:0005783	GO:0006457	GO:0006464	GO:0008150	GO:0016853	GO:0043226
ENSSSCT00000005540	GO:0003674	GO:0005575	GO:0005622	GO:0005623	GO:0005737	GO:0005975	GO:0006091	GO:0008150	GO:0009056	GO:0016757	GO:0043167
ENSSSCT00000005545	-
ENSSSCT00000005546	GO:0003674	GO:0005575	GO:0007155	GO:0008150	GO:0043167
ENSSSCT00000005554	GO:0003674	GO:0004386	GO:0005575	GO:0005622	GO:0005623	GO:0005634	GO:0005737	GO:0005829	GO:0006259	GO:0006950	GO:0008134	GO:0008150	GO:0009056	GO:0016887	GO:0034641	GO:0043167	GO:0043226	GO:0043234
ENSSSCT00000005577	GO:0003674	GO:0005575	GO:0008092	GO:0008150
ENSSSCT00000005603	GO:0003674	GO:0008150	GO:0016491
ENSSSCT00000005633	GO:0003674	GO:0005575	GO:0008092
ENSSSCT00000005651	GO:0003674
ENSSSCT00000005663	GO:0003674	GO:0005575	GO:0005622	GO:0005623	GO:0005737	GO:0008150	GO:0009058	GO:0016757	GO:0034641	GO:0044281
ENSSSCT00000005698	GO:0003674	GO:0003735	GO:0005198	GO:0005575	GO:0005622	GO:0005623	GO:0005634	GO:0005737	GO:0005829	GO:0005840	GO:0006412	GO:0008150	GO:0009058	GO:0034641	GO:0042254	GO:0043226
ENSSSCT00000005745	GO:0005575
ENSSSCT00000005802	GO:0003674	GO:0008150	GO:0008289	GO:0030234	GO:0043167
ENSSSCT00000005837	GO:0003674	GO:0004386	GO:0006259	GO:0006950	GO:0008150	GO:0016887	GO:0034641	GO:0043167
ENSSSCT00000005854	-
ENSSSCT00000005856	GO:0003674	GO:0005198	GO:0005575	GO:0005622	GO:0005623	GO:0005856	GO:0007010	GO:0007155	GO:0008092	GO:0008150	GO:0043226
ENSSSCT00000005862	GO:0003674	GO:0008150
ENSSSCT00000005888	GO:0003674	GO:0005575	GO:0005622	GO:0005623	GO:0005737	GO:0005829	GO:0008150	GO:0016491
ENSSSCT00000005921	GO:0003674	GO:0005198	GO:0005575	GO:0007155	GO:0008150
ENSSSCT00000005935	GO:0005575	GO:0005622	GO:0005623	GO:0005737
ENSSSCT00000005967	-
ENSSSCT00000005980	GO:0003674	GO:0003677	GO:0005575	GO:0005622	GO:0005623	GO:0005634	GO:0006259	GO:0006950	GO:0008150	GO:0009056	GO:0034641	GO:0043226
ENSSSCT00000005990	GO:0003674	GO:0005575	GO:0005622	GO:0005623	GO:0005737	GO:0005856	GO:0008092	GO:0043226
ENSSSCT00000005998	GO:0003674	GO:0005575	GO:0005576	GO:0005622	GO:0005623	GO:0005634	GO:0005737	GO:0005739	GO:0006397	GO:0006457	GO:0006790	GO:0006950	GO:0008150	GO:0009058	GO:0016491	GO:0034641	GO:0042592	GO:0043226	GO:0044281
ENSSSCT00000006004	GO:0003674
ENSSSCT00000006013	-	GO:0003674	GO:0008150	GO:0016491
ENSSSCT00000006034	GO:0005575	GO:0005576	GO:0005615	GO:0006810	GO:0008150
ENSSSCT00000006079	-
ENSSSCT00000006146	GO:0003674	GO:0005575	GO:0005622	GO:0005623	GO:0005634	GO:0005737	GO:0008150	GO:0008233	GO:0009056	GO:0043226	GO:0043234
ENSSSCT00000006159	GO:0000902	GO:0003674	GO:0008150	GO:0043167	GO:0048856
ENSSSCT00000006171	GO:0003674	GO:0003723	GO:0003735	GO:0005198	GO:0005575	GO:0005622	GO:0005623	GO:0005737	GO:0005829	GO:0005840	GO:0006412	GO:0008150	GO:0009058	GO:0019843	GO:0022607	GO:0022618	GO:0034641	GO:0042254	GO:0043226	GO:0065003
ENSSSCT00000006187	GO:0003674	GO:0005575	GO:0005622	GO:0005623	GO:0005737	GO:0008150	GO:0009058	GO:0016301	GO:0034641	GO:0043167	GO:0044281
ENSSSCT00000006203	GO:0003674	GO:0003924	GO:0006810	GO:0008150	GO:0016192	GO:0043167
ENSSSCT00000006217	GO:0003674	GO:0043167
ENSSSCT00000006234	GO:0003674	GO:0016746
ENSSSCT00000006235	GO:0003674	GO:0005575	GO:0005622	GO:0005623	GO:0005634	GO:0005737	GO:0006464	GO:0007010	GO:0007049	GO:0008150	GO:0016853	GO:0030234	GO:0043226	GO:0043234
ENSSSCT00000006268	GO:0003674	GO:0043167
ENSSSCT00000006270	GO:0003674	GO:0005575	GO:0005622	GO:0005623	GO:0005737	GO:0006520	GO:0008150	GO:0009058	GO:0016874	GO:0034641	GO:0043167	GO:0044281	GO:0071941
ENSSSCT00000006347	-
ENSSSCT00000006352	GO:0003674	GO:0005575	GO:0005622	GO:0005623	GO:0005737	GO:0005829	GO:0008150	GO:0016491
ENSSSCT00000006403	GO:0003674	GO:0005575	GO:0005622	GO:0005623	GO:0005737	GO:0005829	GO:0006464	GO:0008150	GO:0016791
ENSSSCT00000006411	GO:0003674	GO:0003677
ENSSSCT00000006424	GO:0003674	GO:0043167
ENSSSCT00000006428	GO:0003674	GO:0003924	GO:0005198	GO:0005575	GO:0005622	GO:0005623	GO:0005737	GO:0005856	GO:0006461	GO:0008150	GO:0022607	GO:0043167	GO:0043226	GO:0043234	GO:0065003
ENSSSCT00000006479	GO:0003674	GO:0008150	GO:0009058	GO:0043167
ENSSSCT00000006526	GO:0003674	GO:0005575	GO:0005622	GO:0005623	GO:0005737	GO:0005794	GO:0005975	GO:0006464	GO:0008150	GO:0009058	GO:0016757	GO:0043226
ENSSSCT00000006542	-
ENSSSCT00000006577	GO:0003674	GO:0005198
ENSSSCT00000006651	GO:0003674
ENSSSCT00000006661	GO:0003674	GO:0005575	GO:0006810	GO:0008150	GO:0016491	GO:0022857	GO:0055085
ENSSSCT00000006718	GO:0003674	GO:0008150	GO:0016491
ENSSSCT00000006729	-
ENSSSCT00000006733	GO:0003674	GO:0008150	GO:0016829	GO:0043167	GO:0044281
ENSSSCT00000006734	GO:0003674	GO:0005575	GO:0005622	GO:0005623	GO:0005737	GO:0008150	GO:0016829	GO:0043167	GO:0044281
ENSSSCT00000006746	GO:0003674	GO:0005575	GO:0005622	GO:0005623	GO:0005737	GO:0006810	GO:0008150	GO:0008289	GO:0043167	GO:0061024
ENSSSCT00000006747	GO:0003674	GO:0006810	GO:0008150	GO:0008289
ENSSSCT00000006750	-
ENSSSCT00000006753	GO:0000902	GO:0003674	GO:0003677	GO:0005575	GO:0005622	GO:0005623	GO:0005634	GO:0008150	GO:0009058	GO:0030154	GO:0034641	GO:0043226	GO:0048646	GO:0048856
ENSSSCT00000006760	GO:0003674	GO:0005575	GO:0005622	GO:0005623	GO:0005737	GO:0005739	GO:0006091	GO:0008150	GO:0016491	GO:0034641	GO:0043226	GO:0043234	GO:0044281
ENSSSCT00000006761	-
ENSSSCT00000006768	GO:0005575
ENSSSCT00000006770	GO:0003674	GO:0005575	GO:0005622	GO:0005623	GO:0005634	GO:0005654	GO:0006464	GO:0008150	GO:0009056	GO:0043226	GO:0043234
ENSSSCT00000006798	GO:0003674	GO:0005575	GO:0005622	GO:0005623	GO:0005737	GO:0005739	GO:0008150	GO:0008219	GO:0043226	GO:0051604
ENSSSCT00000006829	GO:0003674	GO:0005575	GO:0005622	GO:0005623	GO:0006810	GO:0007165	GO:0008150	GO:0043167
ENSSSCT00000006848	GO:0003674	GO:0003723	GO:0003735	GO:0005198	GO:0005575	GO:0005622	GO:0005623	GO:0005737	GO:0005829	GO:0005840	GO:0006412	GO:0008150	GO:0009058	GO:0034641	GO:0043226
ENSSSCT00000006859	GO:0003674	GO:0005575	GO:0005622	GO:0005623	GO:0005737	GO:0006464	GO:0008150	GO:0009056
ENSSSCT00000006862	GO:0003674	GO:0005575	GO:0005622	GO:0005623	GO:0005737	GO:0005773	GO:0006810	GO:0008150	GO:0016887	GO:0022857	GO:0043226	GO:0043234	GO:0055085
ENSSSCT00000006901	GO:0005575	GO:0005623	GO:0005886	GO:0006810	GO:0008150	GO:0043234
ENSSSCT00000006932	GO:0003674	GO:0008150	GO:0016491
ENSSSCT00000006967	GO:0003674	GO:0008150	GO:0016491
ENSSSCT00000006976	GO:0003674	GO:0005575	GO:0006457	GO:0008150	GO:0043234	GO:0051082
ENSSSCT00000007003	GO:0003674	GO:0043167
ENSSSCT00000007004	GO:0003674	GO:0005575	GO:0005622	GO:0005623	GO:0005886	GO:0006810	GO:0008150	GO:0016887	GO:0022857	GO:0042592	GO:0043167	GO:0043226	GO:0055085
ENSSSCT00000007008	GO:0003674
ENSSSCT00000007013	GO:0003674	GO:0005575
ENSSSCT00000007085	-
ENSSSCT00000007098	GO:0003674	GO:0005575	GO:0005622	GO:0005623	GO:0005737	GO:0005739	GO:0008150	GO:0016853	GO:0034641	GO:0043226	GO:0044281	GO:0051186
ENSSSCT00000007106	GO:0003674	GO:0005575	GO:0005622	GO:0005623	GO:0005737	GO:0006457	GO:0008150	GO:0043167	GO:0051082
ENSSSCT00000007115	GO:0003674	GO:0005198	GO:0005575	GO:0005622	GO:0005623	GO:0005856	GO:0043226	GO:0043234
ENSSSCT00000007118	-
ENSSSCT00000007132	GO:0003674	GO:0005575	GO:0005622	GO:0005623	GO:0005737	GO:0006629	GO:0008150	GO:0009058	GO:0016765
ENSSSCT00000007182	GO:0007165	GO:0008150
ENSSSCT00000007199	-
ENSSSCT00000007246	-	GO:0003674	GO:0005575	GO:0043167
ENSSSCT00000007257	GO:0003674	GO:0005575	GO:0005622	GO:0005623	GO:0005634	GO:0005737	GO:0008150	GO:0008233	GO:0009056	GO:0043226	GO:0043234
ENSSSCT00000007258	GO:0003674
ENSSSCT00000007264	GO:0003674	GO:0005575	GO:0005622	GO:0005623	GO:0005634	GO:0005737	GO:0005829	GO:0006461	GO:0008150	GO:0009056	GO:0022607	GO:0032182	GO:0043226	GO:0043234	GO:0065003
ENSSSCT00000007267	GO:0003674	GO:0005575	GO:0005622	GO:0005623	GO:0005737	GO:0005856	GO:0007010	GO:0008092	GO:0008150	GO:0022607	GO:0030154	GO:0043226	GO:0048646	GO:0048856
ENSSSCT00000007307	GO:0000228	GO:0003674	GO:0003677	GO:0005575	GO:0005622	GO:0005623	GO:0005634	GO:0005694	GO:0008150	GO:0043226	GO:0043234	GO:0051276
ENSSSCT00000007310	GO:0000228	GO:0003674	GO:0003677	GO:0005575	GO:0005622	GO:0005623	GO:0005634	GO:0005694	GO:0008150	GO:0043226	GO:0043234	GO:0051276
ENSSSCT00000007342	GO:0003674	GO:0005575	GO:0005622	GO:0005623	GO:0007165	GO:0008150	GO:0043234
ENSSSCT00000007385	GO:0003674	GO:0005575	GO:0006810	GO:0008150	GO:0016887	GO:0022857	GO:0043167	GO:0055085
ENSSSCT00000007390	GO:0003674	GO:0043167
ENSSSCT00000007399	GO:0003674	GO:0008150	GO:0009058	GO:0016810	GO:0034641	GO:0044281
ENSSSCT00000007421	GO:0003674	GO:0005575	GO:0005622	GO:0005623	GO:0005856	GO:0008092	GO:0008150	GO:0043226	GO:0043234
ENSSSCT00000007423	GO:0003674	GO:0005575	GO:0005622	GO:0005623	GO:0006810	GO:0006950	GO:0007165	GO:0008150	GO:0040011	GO:0043167	GO:0048856	GO:0048870
ENSSSCT00000007437	GO:0003674	GO:0005575	GO:0005622	GO:0005623	GO:0005737	GO:0005739	GO:0006810	GO:0008150	GO:0009058	GO:0016887	GO:0022857	GO:0034641	GO:0043226	GO:0043234	GO:0044281	GO:0055085
ENSSSCT00000007475	GO:0003674	GO:0003924	GO:0004871	GO:0005575	GO:0005622	GO:0005623	GO:0005886	GO:0007165	GO:0008150	GO:0043167	GO:0043234
ENSSSCT00000007481	GO:0003674	GO:0005575	GO:0005622	GO:0005623	GO:0005634	GO:0005737	GO:0008150	GO:0008233	GO:0009056	GO:0043226	GO:0043234
ENSSSCT00000007486	GO:0003674	GO:0005575	GO:0005622	GO:0005623	GO:0005737	GO:0006399	GO:0006412	GO:0006520	GO:0008150	GO:0009058	GO:0016874	GO:0034641	GO:0043167	GO:0044281
ENSSSCT00000007489	GO:0005575
ENSSSCT00000007525	GO:0003674	GO:0005575	GO:0005622	GO:0005623	GO:0005634	GO:0005737	GO:0005975	GO:0006091	GO:0008150	GO:0009056	GO:0009058	GO:0016757	GO:0016798	GO:0043167	GO:0043226
ENSSSCT00000007586	GO:0003674	GO:0008150	GO:0009058	GO:0043167
ENSSSCT00000007592	GO:0003674	GO:0005575	GO:0005622	GO:0005623	GO:0005737
ENSSSCT00000007619	GO:0003674	GO:0003723	GO:0005575	GO:0005622	GO:0005623	GO:0005737	GO:0006412	GO:0008135	GO:0008150	GO:0009058	GO:0034641	GO:0043234
ENSSSCT00000007695	GO:0003674	GO:0005575	GO:0005622	GO:0005623	GO:0005737	GO:0005739	GO:0006810	GO:0008150	GO:0022857	GO:0043226	GO:0055085
ENSSSCT00000007804	GO:0003674	GO:0005575	GO:0005622	GO:0005623	GO:0005737	GO:0005783	GO:0008150	GO:0009058	GO:0016829	GO:0043226
ENSSSCT00000007846	GO:0003674	GO:0006091	GO:0008150	GO:0016491	GO:0043167	GO:0044281
ENSSSCT00000007863	GO:0003674	GO:0005575	GO:0005622	GO:0005623	GO:0005634	GO:0005737	GO:0005829	GO:0006914	GO:0006950	GO:0008150	GO:0009056	GO:0022607	GO:0030234	GO:0032182	GO:0043226	GO:0061024
ENSSSCT00000007865	GO:0003674	GO:0005575	GO:0005622	GO:0005623	GO:0005737	GO:0005783	GO:0006457	GO:0006464	GO:0008150	GO:0016853	GO:0043226
ENSSSCT00000007911	GO:0003674	GO:0006464	GO:0008150	GO:0016301	GO:0043167
ENSSSCT00000007950	GO:0003674	GO:0005198
ENSSSCT00000007963	GO:0003674	GO:0005575	GO:0005622	GO:0005623	GO:0005737	GO:0005829	GO:0006520	GO:0006790	GO:0008150	GO:0034641	GO:0044281	GO:0051186
ENSSSCT00000007971	GO:0003674	GO:0008150
ENSSSCT00000008021	GO:0005575	GO:0005622	GO:0005623	GO:0005737	GO:0005783	GO:0005975	GO:0006464	GO:0008150	GO:0009058	GO:0043226	GO:0043234
ENSSSCT00000008065	GO:0005575
ENSSSCT00000008079	GO:0003674
ENSSSCT00000008127	GO:0003674	GO:0043167
ENSSSCT00000008182	GO:0003674	GO:0005575	GO:0005623	GO:0005886	GO:0006461	GO:0006810	GO:0008150	GO:0022607	GO:0022857	GO:0043234	GO:0055085	GO:0065003
ENSSSCT00000008196	GO:0003674	GO:0005575	GO:0006457	GO:0008150	GO:0043234	GO:0051082
ENSSSCT00000008231	GO:0003674	GO:0005575	GO:0005622	GO:0005623	GO:0005737	GO:0005783	GO:0005794	GO:0006950	GO:0007165	GO:0008092	GO:0008150	GO:0019899	GO:0042592	GO:0043226	GO:0044403
ENSSSCT00000008237	GO:0003674	GO:0005575	GO:0005622	GO:0005623	GO:0005737	GO:0008150	GO:0008233	GO:0043167
ENSSSCT00000008271	-
ENSSSCT00000008276	GO:0003674	GO:0005575	GO:0005622	GO:0005623	GO:0005634	GO:0005635	GO:0007010	GO:0008150	GO:0043226	GO:0043234	GO:0061024
ENSSSCT00000008324	GO:0003674	GO:0005575	GO:0005622	GO:0005623	GO:0005737	GO:0005856	GO:0005886	GO:0043167	GO:0043226
ENSSSCT00000008326	GO:0003674	GO:0005575	GO:0005622	GO:0005623	GO:0005737	GO:0005856	GO:0007010	GO:0008092	GO:0008150	GO:0030674	GO:0040011	GO:0043226	GO:0048870
ENSSSCT00000008354	GO:0005575
ENSSSCT00000008361	GO:0005575
ENSSSCT00000008409	GO:0003674	GO:0007165	GO:0008150
ENSSSCT00000008421	GO:0003674	GO:0043167
ENSSSCT00000008433	GO:0003674
ENSSSCT00000008434	GO:0005575	GO:0005622	GO:0005623	GO:0005634	GO:0005737	GO:0005856	GO:0043226
ENSSSCT00000008435	GO:0005575	GO:0005622	GO:0005623	GO:0005634	GO:0005737	GO:0005856	GO:0043226
ENSSSCT00000008477	GO:0003674	GO:0003723	GO:0005575	GO:0005622	GO:0005623	GO:0005634	GO:0005737	GO:0008150	GO:0034641	GO:0042254	GO:0043226
ENSSSCT00000008491	GO:0003674	GO:0005575	GO:0005622	GO:0005623	GO:0005737	GO:0005975	GO:0006091	GO:0006464	GO:0008150	GO:0009058	GO:0016301	GO:0043167	GO:0043234
ENSSSCT00000008493	GO:0003674	GO:0005575	GO:0005622	GO:0005623	GO:0005737	GO:0006457	GO:0008150	GO:0043167	GO:0051082
ENSSSCT00000008504	GO:0003674	GO:0005575	GO:0005622	GO:0005623	GO:0043167
ENSSSCT00000008538	-
ENSSSCT00000008547	GO:0003674	GO:0043167
ENSSSCT00000008551	GO:0003674	GO:0003723	GO:0003924	GO:0005575	GO:0005622	GO:0005623	GO:0005737	GO:0005739	GO:0006412	GO:0007005	GO:0008135	GO:0008150	GO:0009058	GO:0034641	GO:0043167	GO:0043226
ENSSSCT00000008553	GO:0003674	GO:0005575	GO:0005622	GO:0005623	GO:0005737	GO:0005783	GO:0005886	GO:0006810	GO:0008150	GO:0016887	GO:0022857	GO:0042592	GO:0043167	GO:0043226	GO:0055085
ENSSSCT00000008593	GO:0003674	GO:0008150	GO:0043167
ENSSSCT00000008595	GO:0003674	GO:0005575	GO:0005622	GO:0005623	GO:0005737	GO:0005739	GO:0006091	GO:0008150	GO:0008233	GO:0034641	GO:0043167	GO:0043226	GO:0043234	GO:0044281	GO:0051604
ENSSSCT00000008699	-
ENSSSCT00000008712	GO:0003674	GO:0043167
ENSSSCT00000008741	GO:0003674	GO:0005575	GO:0005622	GO:0005623	GO:0005737	GO:0005829	GO:0006810	GO:0008150	GO:0043167	GO:0043234
ENSSSCT00000008791	-
ENSSSCT00000008818	GO:0003674	GO:0008150	GO:0016791
ENSSSCT00000008834	GO:0003674	GO:0005575	GO:0005622	GO:0005623	GO:0005634	GO:0005654	GO:0005737	GO:0008150	GO:0009058	GO:0034641	GO:0043226	GO:0043234
ENSSSCT00000008845	GO:0003674	GO:0043167
ENSSSCT00000008847	-
ENSSSCT00000008896	GO:0003674	GO:0008150
ENSSSCT00000008974	GO:0003674	GO:0005575	GO:0005622	GO:0005623	GO:0005737	GO:0005739	GO:0006810	GO:0008150	GO:0016491	GO:0022857	GO:0043167	GO:0043226	GO:0055085
ENSSSCT00000008996	-
ENSSSCT00000009061	GO:0003674
ENSSSCT00000009094	GO:0003674	GO:0005575	GO:0005622	GO:0005623	GO:0005737	GO:0006457	GO:0008150	GO:0043167	GO:0051082
ENSSSCT00000009100	GO:0003674	GO:0008150	GO:0009058	GO:0016491	GO:0034641	GO:0051186
ENSSSCT00000009103	GO:0003674	GO:0005575
ENSSSCT00000009128	GO:0003674	GO:0008289	GO:0043167
ENSSSCT00000009153	GO:0003674	GO:0003924	GO:0005575	GO:0005622	GO:0005623	GO:0005737	GO:0005783	GO:0005794	GO:0006810	GO:0006913	GO:0006914	GO:0006950	GO:0007165	GO:0008150	GO:0009056	GO:0016192	GO:0022607	GO:0043167	GO:0043226
ENSSSCT00000009162	GO:0003674	GO:0005575	GO:0005622	GO:0005623	GO:0005737	GO:0005829	GO:0008150	GO:0016779	GO:0034641	GO:0044281
ENSSSCT00000009163	GO:0003674	GO:0005975	GO:0008150	GO:0016491	GO:0044281
ENSSSCT00000009164	GO:0003674	GO:0008150	GO:0016491	GO:0044281
ENSSSCT00000009172	GO:0003674	GO:0005575	GO:0005622	GO:0005623	GO:0005737	GO:0006457	GO:0008150	GO:0043167	GO:0051082
ENSSSCT00000009205	GO:0000902	GO:0005575	GO:0005622	GO:0005623	GO:0005737	GO:0005783	GO:0008150	GO:0030154	GO:0043226	GO:0048856
ENSSSCT00000009234	GO:0003674	GO:0043167
ENSSSCT00000009254	GO:0003674
ENSSSCT00000009261	-
ENSSSCT00000009286	GO:0003674	GO:0043167
ENSSSCT00000009288	GO:0003674	GO:0005575	GO:0005622	GO:0005623	GO:0005737	GO:0005975	GO:0008150	GO:0016853
ENSSSCT00000009289	GO:0003674	GO:0003924	GO:0005575	GO:0008150	GO:0043167
ENSSSCT00000009345	GO:0003674	GO:0016791
ENSSSCT00000009375	GO:0003674	GO:0008150	GO:0016746
ENSSSCT00000009377	GO:0003674	GO:0005575	GO:0005622	GO:0005623	GO:0005737	GO:0005739	GO:0006629	GO:0008150	GO:0009056	GO:0016491	GO:0016829	GO:0043226	GO:0043234	GO:0044281
ENSSSCT00000009379	GO:0003674	GO:0003924	GO:0005575	GO:0005622	GO:0005623	GO:0005737	GO:0005768	GO:0005794	GO:0006810	GO:0006913	GO:0007009	GO:0007165	GO:0008150	GO:0016023	GO:0016192	GO:0043167	GO:0043226	GO:0061024
ENSSSCT00000009409	GO:0003674	GO:0005575	GO:0005622	GO:0005623	GO:0006810	GO:0007165	GO:0008150	GO:0043167
ENSSSCT00000009474	GO:0003674	GO:0005575	GO:0005622	GO:0005623	GO:0005737	GO:0006464	GO:0008150	GO:0016791
ENSSSCT00000009548	GO:0001071	GO:0003674	GO:0003677	GO:0008150	GO:0043167
ENSSSCT00000009669	GO:0005575	GO:0005623	GO:0005886	GO:0008150	GO:0043234	GO:0048856
ENSSSCT00000009718	GO:0003674	GO:0005575	GO:0006629	GO:0008150	GO:0009058	GO:0016491	GO:0043167
ENSSSCT00000009719	GO:0003674	GO:0006457	GO:0006464	GO:0008150	GO:0016853
ENSSSCT00000009802	GO:0005575	GO:0005576	GO:0005615	GO:0006810	GO:0008150
ENSSSCT00000009826	GO:0003674	GO:0005575	GO:0005622	GO:0005623	GO:0005737	GO:0005783	GO:0005794	GO:0006810	GO:0008150	GO:0008565	GO:0016023	GO:0016192	GO:0043226	GO:0061024
ENSSSCT00000009839	GO:0003674
ENSSSCT00000009854	GO:0003674	GO:0005575	GO:0005576	GO:0005615	GO:0006461	GO:0006950	GO:0007165	GO:0008150	GO:0022607	GO:0030674	GO:0043234	GO:0065003
ENSSSCT00000009855	GO:0003674	GO:0005575	GO:0005576	GO:0005615	GO:0006461	GO:0006950	GO:0007165	GO:0008150	GO:0022607	GO:0030674	GO:0043234	GO:0065003
ENSSSCT00000009902	GO:0005575
ENSSSCT00000009937	GO:0003674	GO:0005575	GO:0005623
ENSSSCT00000009938	GO:0003674	GO:0005575	GO:0005623
ENSSSCT00000009963	GO:0003674	GO:0008150	GO:0008289	GO:0043167
ENSSSCT00000009977	-
ENSSSCT00000009978	GO:0003674
ENSSSCT00000009990	GO:0003674	GO:0005575	GO:0005622	GO:0005623	GO:0005737	GO:0005783	GO:0005886	GO:0006464	GO:0008150	GO:0016301	GO:0043167	GO:0043226
ENSSSCT00000009992	GO:0003674	GO:0007165	GO:0008150
ENSSSCT00000010020	GO:0003674	GO:0005575	GO:0005622	GO:0005623	GO:0005737	GO:0005739	GO:0006629	GO:0008150	GO:0009056	GO:0016491	GO:0043167	GO:0043226	GO:0044281
ENSSSCT00000010037	GO:0003674	GO:0008150	GO:0016874	GO:0043167
ENSSSCT00000010039	GO:0003674	GO:0008150	GO:0016874	GO:0043167
ENSSSCT00000010044	GO:0003674	GO:0016791
ENSSSCT00000010058	GO:0003674	GO:0008150	GO:0016491	GO:0043167	GO:0044281
ENSSSCT00000010065	GO:0003674	GO:0043167
ENSSSCT00000010102	GO:0003674	GO:0006950	GO:0008150
ENSSSCT00000010121	GO:0003674	GO:0005575	GO:0005622	GO:0005623	GO:0005634	GO:0005737	GO:0005829	GO:0006464	GO:0008150	GO:0008233	GO:0016023	GO:0043226	GO:0043234
ENSSSCT00000010129	GO:0003674
ENSSSCT00000010165	GO:0003013	GO:0005575	GO:0005623	GO:0005886	GO:0008150	GO:0030154	GO:0043234	GO:0048856	GO:0061024
ENSSSCT00000010191	GO:0003674	GO:0003723	GO:0003735	GO:0005198	GO:0005575	GO:0005622	GO:0005623	GO:0005737	GO:0005829	GO:0005840	GO:0006412	GO:0008150	GO:0009058	GO:0034641	GO:0043226
ENSSSCT00000010221	GO:0000228	GO:0003674	GO:0003677	GO:0005575	GO:0005622	GO:0005623	GO:0005634	GO:0005694	GO:0006259	GO:0006461	GO:0006950	GO:0008150	GO:0022607	GO:0034641	GO:0043226	GO:0051276	GO:0065003
ENSSSCT00000010304	GO:0003674	GO:0008150	GO:0016874	GO:0043167
ENSSSCT00000010306	GO:0003674	GO:0005575	GO:0005622	GO:0005623	GO:0005737	GO:0008150	GO:0009056	GO:0016023	GO:0043226	GO:0044281
ENSSSCT00000010311	-
ENSSSCT00000010342	GO:0003674	GO:0005575	GO:0005622	GO:0005623	GO:0005737	GO:0006464	GO:0008150	GO:0016746	GO:0043234
ENSSSCT00000010348	GO:0003674
ENSSSCT00000010377	GO:0003674	GO:0005575	GO:0005622	GO:0005623	GO:0005737	GO:0006464	GO:0008150	GO:0008233	GO:0009056
ENSSSCT00000010426	GO:0003674	GO:0005575	GO:0005622	GO:0005623	GO:0005634	GO:0005635	GO:0005737	GO:0006461	GO:0006605	GO:0006810	GO:0006913	GO:0008150	GO:0008565	GO:0019899	GO:0022607	GO:0043226	GO:0065003
ENSSSCT00000010588	GO:0003674	GO:0005575	GO:0005622	GO:0005623	GO:0007165	GO:0008150	GO:0030234	GO:0043234
ENSSSCT00000010601	-	GO:0005575	GO:0005576	GO:0008150	GO:0008219
ENSSSCT00000010685	GO:0003674	GO:0003924	GO:0005575	GO:0005622	GO:0005623	GO:0005634	GO:0005737	GO:0006605	GO:0006810	GO:0006913	GO:0007165	GO:0008150	GO:0042254	GO:0043167	GO:0043226
ENSSSCT00000010707	GO:0003674	GO:0005575	GO:0005622	GO:0005623	GO:0005856	GO:0008150	GO:0016887	GO:0043167	GO:0043226	GO:0043234
ENSSSCT00000010772	GO:0003674	GO:0016791
ENSSSCT00000010774	GO:0003674	GO:0043167
ENSSSCT00000010790	-
ENSSSCT00000010797	-
ENSSSCT00000010802	GO:0003674	GO:0006464	GO:0007165	GO:0008150	GO:0016301	GO:0043167
ENSSSCT00000010814	GO:0001071	GO:0003674	GO:0003677	GO:0005575	GO:0005622	GO:0005623	GO:0005634	GO:0008150	GO:0009058	GO:0034641	GO:0043167	GO:0043226
ENSSSCT00000010838	GO:0005575	GO:0005622	GO:0005623	GO:0005737	GO:0005783	GO:0006457	GO:0006810	GO:0008150	GO:0043226
ENSSSCT00000010839	GO:0003674	GO:0005575	GO:0005622	GO:0005623	GO:0005737	GO:0005739	GO:0008150	GO:0009056	GO:0016491	GO:0043226	GO:0044281
ENSSSCT00000010866	GO:0003674	GO:0008150	GO:0016491	GO:0043167
ENSSSCT00000010889	GO:0003674	GO:0006629	GO:0008150	GO:0009058	GO:0016874	GO:0043167	GO:0044281
ENSSSCT00000010958	GO:0005575
ENSSSCT00000010972	GO:0006810	GO:0008150
ENSSSCT00000010986	GO:0003674	GO:0005575	GO:0006810	GO:0008150	GO:0022857	GO:0043167
ENSSSCT00000011028	GO:0002376	GO:0003674	GO:0005575	GO:0005576	GO:0005615	GO:0005622	GO:0005623	GO:0005737	GO:0006950	GO:0008150	GO:0016853
ENSSSCT00000011042	GO:0003674	GO:0004871	GO:0005575	GO:0005622	GO:0005623	GO:0006464	GO:0007165	GO:0008150	GO:0016301	GO:0043167
ENSSSCT00000011049	GO:0003674	GO:0006464	GO:0006810	GO:0008150	GO:0016874	GO:0043167
ENSSSCT00000011054	GO:0003674	GO:0005575	GO:0005576	GO:0005615	GO:0008150	GO:0030234
ENSSSCT00000011056	GO:0003674
ENSSSCT00000011103	GO:0003674	GO:0005575	GO:0006810	GO:0008150	GO:0022857	GO:0042592	GO:0043167	GO:0055085
ENSSSCT00000011106	GO:0003674	GO:0008092	GO:0043167
ENSSSCT00000011156	GO:0003674	GO:0005575	GO:0005622	GO:0005623	GO:0005737	GO:0005856	GO:0007010	GO:0008150	GO:0022607	GO:0030154	GO:0043167	GO:0043226	GO:0043234	GO:0048646	GO:0048856
ENSSSCT00000011169	GO:0003674
ENSSSCT00000011237	GO:0003674
ENSSSCT00000011253	GO:0005575	GO:0005576	GO:0005615	GO:0005622	GO:0005623	GO:0005737	GO:0005764	GO:0005773	GO:0006629	GO:0008150	GO:0043226
ENSSSCT00000011262	GO:0003674	GO:0005575	GO:0005622	GO:0005623	GO:0005737	GO:0005739	GO:0006810	GO:0008150	GO:0022857	GO:0042592	GO:0043226	GO:0043234	GO:0055085
ENSSSCT00000011272	GO:0003674	GO:0008289	GO:0043167
ENSSSCT00000011274	GO:0003674	GO:0005575	GO:0005622	GO:0005623	GO:0006464	GO:0008150	GO:0016791	GO:0019899	GO:0043167	GO:0043234
ENSSSCT00000011276	GO:0003674
ENSSSCT00000011277	GO:0005575	GO:0005622	GO:0005623	GO:0005634	GO:0043226
ENSSSCT00000011279	GO:0003674	GO:0005575	GO:0005622	GO:0005623	GO:0005737	GO:0006810	GO:0008150	GO:0016023	GO:0016192	GO:0043167	GO:0043226	GO:0043234
ENSSSCT00000011284	GO:0003674	GO:0006464	GO:0008150	GO:0016301	GO:0043167
ENSSSCT00000011285	GO:0003674	GO:0006464	GO:0008150	GO:0016301	GO:0043167
ENSSSCT00000011286	GO:0003674	GO:0006464	GO:0008150	GO:0016301	GO:0043167
ENSSSCT00000011289	GO:0003674	GO:0005198	GO:0005575	GO:0005622	GO:0005623	GO:0005737	GO:0005856	GO:0005886	GO:0007155	GO:0008092	GO:0008150	GO:0022607	GO:0043226
ENSSSCT00000011290	GO:0003674	GO:0005198	GO:0005575	GO:0005622	GO:0005623	GO:0005737	GO:0005856	GO:0005886	GO:0007155	GO:0008092	GO:0008150	GO:0022607	GO:0043226
ENSSSCT00000011294	GO:0003674	GO:0006464	GO:0008150	GO:0016791
ENSSSCT00000011309	GO:0003674	GO:0008289	GO:0043167
ENSSSCT00000011320	GO:0003674	GO:0005575	GO:0008150	GO:0016491
ENSSSCT00000011341	GO:0003674	GO:0043167
ENSSSCT00000011350	GO:0003674	GO:0006520	GO:0008150	GO:0016491	GO:0044281
ENSSSCT00000011395	GO:0007165	GO:0008150
ENSSSCT00000011458	GO:0003674	GO:0005575	GO:0005622	GO:0005623	GO:0005737	GO:0005739	GO:0005777	GO:0005829	GO:0008150	GO:0008233	GO:0009056	GO:0034641	GO:0043167	GO:0043226	GO:0051604
ENSSSCT00000011481	GO:0003674	GO:0005575	GO:0005622	GO:0005623	GO:0005856	GO:0043167	GO:0043226
ENSSSCT00000011512	GO:0003674	GO:0005575	GO:0005622	GO:0005623	GO:0005737	GO:0008092	GO:0043226
ENSSSCT00000011527	GO:0003674	GO:0005575	GO:0005622	GO:0005623	GO:0005737	GO:0005829	GO:0005975	GO:0006520	GO:0008150	GO:0009058	GO:0043167	GO:0044281
ENSSSCT00000011538	GO:0003674	GO:0005575	GO:0005622	GO:0005623	GO:0005737	GO:0005783	GO:0006950	GO:0007165	GO:0008150	GO:0008289	GO:0043226
ENSSSCT00000011547	-
ENSSSCT00000011561	GO:0003674	GO:0008150	GO:0016798
ENSSSCT00000011578	GO:0003674	GO:0005575	GO:0005622	GO:0005623	GO:0005856	GO:0043167	GO:0043226	GO:0043234
ENSSSCT00000011599	GO:0003674	GO:0043167
ENSSSCT00000011616	GO:0003674	GO:0043167
ENSSSCT00000011644	GO:0003674
ENSSSCT00000011683	GO:0003674	GO:0008150	GO:0016491
ENSSSCT00000011687	GO:0003674
ENSSSCT00000011719	GO:0003674	GO:0003723	GO:0003735	GO:0005198	GO:0005575	GO:0005622	GO:0005623	GO:0005737	GO:0005829	GO:0005840	GO:0006412	GO:0008150	GO:0009058	GO:0034641	GO:0042254	GO:0043226
ENSSSCT00000011734	GO:0003674	GO:0005575	GO:0005622	GO:0005623	GO:0005737	GO:0005739	GO:0006629	GO:0008150	GO:0009056	GO:0016491	GO:0042592	GO:0043167	GO:0043226	GO:0044281
ENSSSCT00000011771	GO:0003674	GO:0005575	GO:0005622	GO:0005623	GO:0005634	GO:0006397	GO:0008150	GO:0016491	GO:0034641	GO:0042592	GO:0043226
ENSSSCT00000011806	GO:0003674	GO:0008150
ENSSSCT00000011811	GO:0006629	GO:0008150	GO:0009058	GO:0044281
ENSSSCT00000011838	GO:0003674	GO:0005575	GO:0005622	GO:0005623	GO:0005737	GO:0006399	GO:0006412	GO:0006520	GO:0008150	GO:0009058	GO:0016874	GO:0034641	GO:0043167	GO:0044281
ENSSSCT00000011840	GO:0003674	GO:0005575	GO:0005622	GO:0005623	GO:0005737	GO:0006629	GO:0008150	GO:0016791	GO:0034641	GO:0043167
ENSSSCT00000011883	-
ENSSSCT00000011888	GO:0003674	GO:0005575	GO:0008150	GO:0016491
ENSSSCT00000011931	GO:0003674	GO:0006464	GO:0008150	GO:0016301	GO:0043167
ENSSSCT00000011961	GO:0003674	GO:0008150	GO:0016491
ENSSSCT00000011982	GO:0003674	GO:0005975	GO:0006629	GO:0008150	GO:0016791
ENSSSCT00000012045	GO:0005575
ENSSSCT00000012064	GO:0003674	GO:0007010	GO:0008092	GO:0008150
ENSSSCT00000012066	GO:0003674	GO:0007010	GO:0008092	GO:0008150
ENSSSCT00000012069	GO:0000902	GO:0003674	GO:0005575	GO:0005622	GO:0005623	GO:0005856	GO:0006810	GO:0008092	GO:0008150	GO:0016887	GO:0030154	GO:0030705	GO:0040011	GO:0043167	GO:0043226	GO:0043234	GO:0048856
ENSSSCT00000012075	GO:0003674	GO:0005198	GO:0005575	GO:0005622	GO:0005623	GO:0005856	GO:0043226	GO:0043234
ENSSSCT00000012086	GO:0003674
ENSSSCT00000012119	GO:0008150	GO:0009790	GO:0048856
ENSSSCT00000012148	GO:0003674	GO:0005575	GO:0005623	GO:0005886	GO:0007155	GO:0007165	GO:0008150	GO:0043234
ENSSSCT00000012189	GO:0003674	GO:0006810	GO:0008150	GO:0030234
ENSSSCT00000012208	GO:0003674	GO:0003723	GO:0005575	GO:0005622	GO:0005623	GO:0005737
ENSSSCT00000012218	GO:0003674	GO:0003723	GO:0005575	GO:0005622	GO:0005623	GO:0005737
ENSSSCT00000012220	GO:0003674	GO:0005975	GO:0006091	GO:0008150	GO:0009056	GO:0016301	GO:0034641	GO:0043167	GO:0044281	GO:0051186
ENSSSCT00000012304	-
ENSSSCT00000012333	GO:0003674	GO:0005575	GO:0007010	GO:0008092	GO:0008150	GO:0048856
ENSSSCT00000012334	GO:0003674	GO:0003735	GO:0005198	GO:0005575	GO:0005622	GO:0005623	GO:0005737	GO:0005829	GO:0005840	GO:0006412	GO:0006810	GO:0006913	GO:0008150	GO:0009058	GO:0022607	GO:0022618	GO:0034641	GO:0042254	GO:0043226	GO:0065003
ENSSSCT00000012340	GO:0003674	GO:0003723	GO:0003735	GO:0005198	GO:0005575	GO:0005622	GO:0005623	GO:0005737	GO:0005829	GO:0005840	GO:0006412	GO:0008150	GO:0009058	GO:0034641	GO:0042254	GO:0043226
ENSSSCT00000012356	GO:0003674	GO:0005575	GO:0005622	GO:0005623	GO:0005737	GO:0006464	GO:0008150	GO:0030154	GO:0043226	GO:0043234	GO:0048856
ENSSSCT00000012366	GO:0005575
ENSSSCT00000012370	-	GO:0003674	GO:0005575	GO:0005576	GO:0005615	GO:0005622	GO:0005623	GO:0005634	GO:0005730	GO:0005737	GO:0008150	GO:0043167	GO:0043226	GO:0048856
ENSSSCT00000012400	GO:0003674	GO:0043167
ENSSSCT00000012427	GO:0005575
ENSSSCT00000012433	GO:0003674	GO:0005575	GO:0005622	GO:0005623	GO:0005737	GO:0005739	GO:0006091	GO:0008150	GO:0008233	GO:0034641	GO:0043167	GO:0043226	GO:0043234	GO:0044281	GO:0051604
ENSSSCT00000012441	GO:0003674	GO:0005575	GO:0005622	GO:0005623	GO:0005634	GO:0005737	GO:0008150	GO:0016301	GO:0030234	GO:0043226	GO:0043234
ENSSSCT00000012450	GO:0003674	GO:0008150	GO:0009058	GO:0016491	GO:0016853	GO:0034641	GO:0043167	GO:0044281
ENSSSCT00000012455	GO:0003674
ENSSSCT00000012463	GO:0003674	GO:0008150	GO:0008233
ENSSSCT00000012477	GO:0003674	GO:0003924	GO:0004871	GO:0005575	GO:0005622	GO:0005623	GO:0005886	GO:0007165	GO:0008150	GO:0043167	GO:0043234
ENSSSCT00000012509	GO:0003674	GO:0005575	GO:0005622	GO:0005623	GO:0008092	GO:0008150
ENSSSCT00000012515	GO:0003674	GO:0005575	GO:0005622	GO:0005623	GO:0008092	GO:0008150
ENSSSCT00000012521	GO:0003674	GO:0043167
ENSSSCT00000012547	GO:0003674	GO:0003924	GO:0004871	GO:0005575	GO:0005622	GO:0005623	GO:0006810	GO:0007165	GO:0008150	GO:0043167
ENSSSCT00000012586	GO:0003674	GO:0008150	GO:0016874	GO:0043167
ENSSSCT00000012592	GO:0003674	GO:0005575	GO:0005622	GO:0005623	GO:0005737	GO:0006464	GO:0008150	GO:0016874	GO:0043167
ENSSSCT00000012593	GO:0005575	GO:0005622	GO:0005623	GO:0005737	GO:0005783	GO:0006810	GO:0008150	GO:0043226
ENSSSCT00000012594	GO:0003674	GO:0005575	GO:0005622	GO:0005623	GO:0005737	GO:0005856	GO:0007010	GO:0008092	GO:0008150	GO:0022607	GO:0030154	GO:0043226	GO:0048646	GO:0048856
ENSSSCT00000012625	GO:0003674	GO:0003924	GO:0004871	GO:0005575	GO:0005622	GO:0005623	GO:0007165	GO:0008150	GO:0043167
ENSSSCT00000012628	GO:0000988	GO:0003674	GO:0005575	GO:0005622	GO:0005623	GO:0005634	GO:0043167	GO:0043226
ENSSSCT00000012642	GO:0005575	GO:0005622	GO:0005623	GO:0005856	GO:0006461	GO:0007010	GO:0008150	GO:0022607	GO:0043226	GO:0043234	GO:0065003
ENSSSCT00000012675	GO:0003674	GO:0005575	GO:0005622	GO:0005623	GO:0005634	GO:0006461	GO:0006464	GO:0008150	GO:0022607	GO:0043226	GO:0065003
ENSSSCT00000012698	GO:0003674	GO:0003723	GO:0005575	GO:0005622	GO:0005623	GO:0005634	GO:0005737	GO:0006397	GO:0008150	GO:0009056	GO:0022607	GO:0022618	GO:0034641	GO:0034655	GO:0043226	GO:0043234	GO:0065003
ENSSSCT00000012709	GO:0003674	GO:0005575	GO:0005622	GO:0005623	GO:0005737	GO:0005783	GO:0005975	GO:0006464	GO:0008150	GO:0009058	GO:0016757	GO:0043226
ENSSSCT00000012712	GO:0003674	GO:0003924	GO:0005575	GO:0005622	GO:0005623	GO:0005737	GO:0005764	GO:0005768	GO:0005773	GO:0006810	GO:0007034	GO:0007165	GO:0008150	GO:0016023	GO:0016192	GO:0022607	GO:0043167	GO:0043226	GO:0061024
ENSSSCT00000012735	GO:0003674	GO:0005198	GO:0005575	GO:0005622	GO:0005623	GO:0005856	GO:0007010	GO:0008150	GO:0016791	GO:0043167	GO:0043226	GO:0043234
ENSSSCT00000012740	GO:0003674	GO:0005575	GO:0005576	GO:0005615	GO:0006810	GO:0008150	GO:0022857	GO:0042592	GO:0043167
ENSSSCT00000012757	GO:0003674	GO:0005575	GO:0005622	GO:0005623	GO:0005737	GO:0005739	GO:0008150	GO:0016874	GO:0043167	GO:0043226
ENSSSCT00000012783	GO:0003674	GO:0005575	GO:0005622	GO:0005623	GO:0005737	GO:0005739	GO:0005975	GO:0006629	GO:0008150	GO:0009058	GO:0016301	GO:0043226	GO:0044281
ENSSSCT00000012806	GO:0003674	GO:0008150	GO:0016757
ENSSSCT00000012875	GO:0005575
ENSSSCT00000012881	GO:0003674	GO:0003723	GO:0003729	GO:0005575	GO:0005622	GO:0005623	GO:0005634	GO:0005737	GO:0008150	GO:0043226	GO:0048856
ENSSSCT00000012887	GO:0003674	GO:0005575	GO:0005622	GO:0005623	GO:0006464	GO:0008150	GO:0043234
ENSSSCT00000012911	GO:0003674	GO:0005575	GO:0005576	GO:0005615	GO:0008150	GO:0030234
ENSSSCT00000012913	GO:0003674	GO:0008150	GO:0030234
ENSSSCT00000012915	GO:0003674	GO:0003723	GO:0004386	GO:0006412	GO:0008135	GO:0008150	GO:0009058	GO:0016887	GO:0034641	GO:0043167
ENSSSCT00000012918	GO:0002376	GO:0003674	GO:0005575	GO:0005576	GO:0008150	GO:0008233	GO:0043167
ENSSSCT00000012920	GO:0003674	GO:0005575	GO:0005576	GO:0005615	GO:0007165	GO:0007267	GO:0008150
ENSSSCT00000012923	-
ENSSSCT00000012955	GO:0003674	GO:0005575	GO:0005622	GO:0005623	GO:0005737	GO:0006464	GO:0006950	GO:0007010	GO:0007165	GO:0008150	GO:0008219	GO:0016301	GO:0019899	GO:0040011	GO:0043167	GO:0048870
ENSSSCT00000013051	GO:0000228	GO:0003674	GO:0005575	GO:0005622	GO:0005623	GO:0005634	GO:0005694	GO:0005737	GO:0006259	GO:0006464	GO:0006950	GO:0008150	GO:0009056	GO:0016874	GO:0019899	GO:0034641	GO:0043167	GO:0043226	GO:0043234	GO:0051276
ENSSSCT00000013081	GO:0006464	GO:0008150
ENSSSCT00000013096	GO:0003674	GO:0008150	GO:0016810
ENSSSCT00000013174	GO:0003674	GO:0005575	GO:0005622	GO:0005623	GO:0005737	GO:0005739	GO:0006810	GO:0008150	GO:0009058	GO:0016887	GO:0022857	GO:0034641	GO:0043226	GO:0043234	GO:0044281	GO:0055085
ENSSSCT00000013314	-
ENSSSCT00000013316	-	GO:0005575	GO:0005576	GO:0005615
ENSSSCT00000013350	GO:0003674	GO:0008092	GO:0043167
ENSSSCT00000013398	GO:0003674	GO:0004386	GO:0005575	GO:0005622	GO:0005623	GO:0005737	GO:0006412	GO:0007059	GO:0008150	GO:0009058	GO:0016887	GO:0034641	GO:0043167	GO:0043226	GO:0044403
ENSSSCT00000013415	GO:0003674	GO:0008150	GO:0030234	GO:0043167
ENSSSCT00000013417	GO:0003674	GO:0005575	GO:0005622	GO:0005623	GO:0005737	GO:0006464	GO:0006950	GO:0008150	GO:0009056	GO:0016874	GO:0043167
ENSSSCT00000013422	GO:0005575
ENSSSCT00000013438	GO:0005575
ENSSSCT00000013481	-	GO:0003674	GO:0005575	GO:0005622	GO:0005623	GO:0005634	GO:0005737	GO:0006259	GO:0006464	GO:0006950	GO:0008150	GO:0016874	GO:0034641	GO:0043226
ENSSSCT00000013522	GO:0003674	GO:0005575	GO:0005622	GO:0005623	GO:0005737	GO:0005856	GO:0008092	GO:0043226
ENSSSCT00000013571	GO:0003674	GO:0005575	GO:0005622	GO:0005623	GO:0005737	GO:0005975	GO:0006091	GO:0006464	GO:0008150	GO:0016301	GO:0043234
ENSSSCT00000013604	GO:0003674	GO:0005975	GO:0006091	GO:0008150	GO:0009056	GO:0016301	GO:0034641	GO:0043167	GO:0044281	GO:0051186
ENSSSCT00000013616	-
ENSSSCT00000013618	-
ENSSSCT00000013662	GO:0002376	GO:0003674	GO:0005575	GO:0005622	GO:0005623	GO:0005886	GO:0006464	GO:0006950	GO:0007165	GO:0008150	GO:0016301	GO:0030154	GO:0043167
ENSSSCT00000013759	GO:0003674	GO:0005575	GO:0008150
ENSSSCT00000013838	GO:0003674	GO:0005575	GO:0005623	GO:0008150	GO:0016491	GO:0042592	GO:0043167
ENSSSCT00000013884	GO:0003674	GO:0043167
ENSSSCT00000013889	-	GO:0003674
ENSSSCT00000013956	GO:0003674
ENSSSCT00000013964	GO:0005575	GO:0005622	GO:0005623	GO:0005737	GO:0005783	GO:0006810	GO:0008150	GO:0043226
ENSSSCT00000013975	GO:0003674	GO:0005575	GO:0005622	GO:0005623	GO:0005737	GO:0005739	GO:0006091	GO:0008150	GO:0016491	GO:0043167	GO:0043226	GO:0044281
ENSSSCT00000013976	-	GO:0003674	GO:0005575	GO:0005622	GO:0005623	GO:0005737	GO:0005783	GO:0043226
ENSSSCT00000014004	GO:0003674	GO:0005575	GO:0005622	GO:0005623	GO:0005737	GO:0006457	GO:0006461	GO:0008092	GO:0008150	GO:0022607	GO:0043234	GO:0065003
ENSSSCT00000014037	GO:0003674	GO:0003735	GO:0005198	GO:0005575	GO:0005622	GO:0005623	GO:0005737	GO:0005840	GO:0006412	GO:0008150	GO:0009058	GO:0034641	GO:0043226
ENSSSCT00000014042	GO:0003674	GO:0005575	GO:0005622	GO:0005623	GO:0005737	GO:0005975	GO:0008150	GO:0034641	GO:0044281	GO:0051186
ENSSSCT00000014052	GO:0005575	GO:0005622	GO:0005623	GO:0005634	GO:0006461	GO:0008150	GO:0022607	GO:0043226	GO:0051276	GO:0065003
ENSSSCT00000014099	GO:0003674	GO:0005575	GO:0005622	GO:0005623	GO:0005737	GO:0005739	GO:0006091	GO:0008150	GO:0016491	GO:0034641	GO:0043167	GO:0043226	GO:0043234	GO:0044281
ENSSSCT00000014100	GO:0003674	GO:0008150	GO:0016765
ENSSSCT00000014114	GO:0003674	GO:0006520	GO:0008150	GO:0009058	GO:0016874	GO:0016887	GO:0034641	GO:0043167	GO:0044281
ENSSSCT00000014116	GO:0003674	GO:0006464	GO:0008150	GO:0016791
ENSSSCT00000014128	GO:0003674	GO:0008150	GO:0016874	GO:0043167
ENSSSCT00000014129	GO:0003674	GO:0003677	GO:0008150
ENSSSCT00000014141	GO:0003674	GO:0008092	GO:0043167
ENSSSCT00000014153	GO:0003674	GO:0008092	GO:0043167
ENSSSCT00000014167	GO:0003674	GO:0003677
ENSSSCT00000014173	-
ENSSSCT00000014193	GO:0005575
ENSSSCT00000014198	GO:0003674
ENSSSCT00000014210	GO:0003674	GO:0005575	GO:0005622	GO:0005623	GO:0005737	GO:0005886	GO:0008150	GO:0008233	GO:0043167
ENSSSCT00000014228	GO:0003674	GO:0006810	GO:0008150	GO:0016192	GO:0043167
ENSSSCT00000014234	GO:0003674	GO:0005575	GO:0005622	GO:0005623	GO:0005737	GO:0005975	GO:0006091	GO:0008150	GO:0009056	GO:0016757	GO:0043167
ENSSSCT00000014243	GO:0003674	GO:0008150	GO:0016491
ENSSSCT00000014256	-
ENSSSCT00000014280	GO:0003674	GO:0003723	GO:0006412	GO:0008135	GO:0008150	GO:0009058	GO:0034641
ENSSSCT00000014281	GO:0003674	GO:0008150
ENSSSCT00000014305	GO:0003674	GO:0005975	GO:0008150	GO:0016301	GO:0016829	GO:0043167	GO:0044281
ENSSSCT00000014314	GO:0003674	GO:0003677	GO:0005575	GO:0005622	GO:0005623	GO:0005634	GO:0006259	GO:0006950	GO:0008150	GO:0009056	GO:0034641	GO:0043226	GO:0043234
ENSSSCT00000014326	GO:0003674	GO:0004871	GO:0005575	GO:0005623	GO:0005886	GO:0007165	GO:0007267	GO:0008150
ENSSSCT00000014391	GO:0003674	GO:0005575	GO:0005622	GO:0005623	GO:0005737	GO:0005975	GO:0008150	GO:0016491	GO:0044281
ENSSSCT00000014443	GO:0003674	GO:0005575	GO:0005622	GO:0005623	GO:0005634	GO:0005635	GO:0043226	GO:0043234
ENSSSCT00000014449	GO:0003674	GO:0008150	GO:0016491
ENSSSCT00000014459	GO:0003674	GO:0004386	GO:0005575	GO:0005622	GO:0005623	GO:0005634	GO:0005737	GO:0005829	GO:0006259	GO:0006950	GO:0008134	GO:0008150	GO:0009056	GO:0016887	GO:0034641	GO:0043167	GO:0043226	GO:0043234
ENSSSCT00000014464	GO:0003674	GO:0005575	GO:0005622	GO:0005623	GO:0005737	GO:0005768	GO:0007009	GO:0007010	GO:0008092	GO:0008150	GO:0008289	GO:0043167	GO:0043226	GO:0061024
ENSSSCT00000014465	GO:0003674	GO:0008150	GO:0030234	GO:0043167
ENSSSCT00000014524	GO:0003674	GO:0008150	GO:0016746
ENSSSCT00000014528	GO:0003674	GO:0005575	GO:0005622	GO:0005623	GO:0005737	GO:0005739	GO:0005777	GO:0006950	GO:0008150	GO:0009056	GO:0016491	GO:0043167	GO:0043226
ENSSSCT00000014536	-
ENSSSCT00000014585	GO:0003674	GO:0043167
ENSSSCT00000014597	GO:0003674	GO:0005575	GO:0005622	GO:0005623	GO:0005737	GO:0005975	GO:0008150	GO:0016491	GO:0044281
ENSSSCT00000014615	GO:0003674	GO:0003723	GO:0003735	GO:0005198	GO:0005575	GO:0005622	GO:0005623	GO:0005634	GO:0005730	GO:0005737	GO:0005829	GO:0005840	GO:0006412	GO:0008150	GO:0009058	GO:0019843	GO:0034641	GO:0043226
ENSSSCT00000014628	GO:0003674	GO:0005575	GO:0005622	GO:0005623	GO:0005634	GO:0005737	GO:0008150	GO:0008233	GO:0009056	GO:0043226	GO:0043234
ENSSSCT00000014645	GO:0003674	GO:0003723
ENSSSCT00000014675	GO:0003674	GO:0005575	GO:0005622	GO:0005623	GO:0005737	GO:0005739	GO:0006810	GO:0008150	GO:0009058	GO:0016887	GO:0022857	GO:0034641	GO:0043226	GO:0043234	GO:0044281	GO:0055085
ENSSSCT00000014713	GO:0003674	GO:0008150	GO:0008233	GO:0043167
ENSSSCT00000014759	GO:0003674	GO:0005575	GO:0005576	GO:0006810	GO:0008150	GO:0008289
ENSSSCT00000014773	GO:0003674	GO:0003677	GO:0004386	GO:0005575	GO:0005622	GO:0005623	GO:0005737	GO:0005739	GO:0006259	GO:0006461	GO:0006950	GO:0007005	GO:0008150	GO:0008233	GO:0009056	GO:0016887	GO:0022607	GO:0034641	GO:0043167	GO:0043226	GO:0065003
ENSSSCT00000014794	-
ENSSSCT00000014800	GO:0002376	GO:0003674	GO:0005575	GO:0005576	GO:0005615	GO:0006950	GO:0008150	GO:0030234
ENSSSCT00000014804	GO:0003674
ENSSSCT00000014850	GO:0003674	GO:0005575	GO:0005622	GO:0005623	GO:0005737	GO:0005739	GO:0006091	GO:0008150	GO:0016491	GO:0034641	GO:0043226	GO:0044281
ENSSSCT00000014851	GO:0003674	GO:0003735	GO:0005198	GO:0005575	GO:0005622	GO:0005623	GO:0005737	GO:0005829	GO:0005840	GO:0006412	GO:0006810	GO:0006913	GO:0008150	GO:0009058	GO:0034641	GO:0042254	GO:0043226
ENSSSCT00000014854	GO:0003674	GO:0003924	GO:0005575	GO:0005622	GO:0005623	GO:0005737	GO:0005768	GO:0006810	GO:0006913	GO:0007165	GO:0008150	GO:0016192	GO:0043167	GO:0043226	GO:0043473
ENSSSCT00000014856	GO:0003674	GO:0003723	GO:0006397	GO:0008150	GO:0034641
ENSSSCT00000014862	GO:0003674
ENSSSCT00000014869	GO:0003674	GO:0007010	GO:0008092	GO:0008150
ENSSSCT00000014885	GO:0003674	GO:0003924	GO:0005575	GO:0005622	GO:0005623	GO:0005737	GO:0005856	GO:0006810	GO:0008150	GO:0016192	GO:0043167	GO:0043226	GO:0043234
ENSSSCT00000014908	GO:0003674	GO:0005575	GO:0005622	GO:0005623	GO:0005737	GO:0006457	GO:0008150	GO:0019899	GO:0051082	GO:0051301
ENSSSCT00000014922	GO:0003674	GO:0004871	GO:0005575	GO:0007165	GO:0008150
ENSSSCT00000014933	GO:0003674	GO:0006464	GO:0008150	GO:0016853
ENSSSCT00000015002	GO:0003674	GO:0005575	GO:0005622	GO:0005623	GO:0005634	GO:0005730	GO:0005737	GO:0005783	GO:0006810	GO:0008150	GO:0016887	GO:0043167	GO:0043226	GO:0061024
ENSSSCT00000015003	GO:0003674	GO:0005575	GO:0005622	GO:0005623	GO:0005737	GO:0005739	GO:0006629	GO:0008150	GO:0009056	GO:0016491	GO:0042592	GO:0043167	GO:0043226	GO:0044281
ENSSSCT00000015010	GO:0003674	GO:0008150	GO:0016491
ENSSSCT00000015019	GO:0003674	GO:0003723	GO:0005575	GO:0005622	GO:0005623	GO:0005737	GO:0006399	GO:0006412	GO:0006520	GO:0008150	GO:0009058	GO:0016874	GO:0034641	GO:0043167	GO:0043234	GO:0044281
ENSSSCT00000015020	GO:0003674	GO:0005575	GO:0005622	GO:0005623	GO:0005737	GO:0005783	GO:0006457	GO:0008150	GO:0043167	GO:0043226	GO:0051082
ENSSSCT00000015023	GO:0003674	GO:0005575	GO:0005622	GO:0005623	GO:0005737	GO:0005739	GO:0006629	GO:0008150	GO:0009056	GO:0016491	GO:0042592	GO:0043167	GO:0043226	GO:0044281
ENSSSCT00000015046	GO:0003674	GO:0005575	GO:0005622	GO:0005623	GO:0005634	GO:0005737	GO:0006464	GO:0008150	GO:0016301	GO:0043167	GO:0043226
ENSSSCT00000015054	GO:0003674	GO:0005575	GO:0005622	GO:0005623	GO:0005737	GO:0005739	GO:0008150	GO:0016491	GO:0043226
ENSSSCT00000015177	-
ENSSSCT00000015193	GO:0003674	GO:0003735	GO:0005198	GO:0005575	GO:0005622	GO:0005623	GO:0005634	GO:0005737	GO:0005840	GO:0006412	GO:0008150	GO:0009058	GO:0034641	GO:0043226
ENSSSCT00000015205	GO:0003674	GO:0005575	GO:0005623	GO:0005886	GO:0007165	GO:0008150
ENSSSCT00000015222	GO:0005575
ENSSSCT00000015283	GO:0003674	GO:0003924	GO:0004871	GO:0005575	GO:0005622	GO:0005623	GO:0006810	GO:0007165	GO:0008150	GO:0043167
ENSSSCT00000015285	GO:0003674	GO:0006464	GO:0008150	GO:0016301	GO:0043167
ENSSSCT00000015315	GO:0003674	GO:0005575	GO:0005622	GO:0005623	GO:0005737	GO:0005783	GO:0006457	GO:0008150	GO:0043167	GO:0043226	GO:0051082
ENSSSCT00000015327	GO:0003674
ENSSSCT00000015337	GO:0005575
ENSSSCT00000015357	GO:0003674	GO:0005198	GO:0005575	GO:0005622	GO:0005623	GO:0005737	GO:0005794	GO:0005886	GO:0006810	GO:0008150	GO:0016023	GO:0016192	GO:0043167	GO:0043226	GO:0043234
ENSSSCT00000015380	GO:0003674
ENSSSCT00000015416	GO:0003674	GO:0005575	GO:0005623	GO:0005886	GO:0007165	GO:0008150
ENSSSCT00000015432	GO:0003674	GO:0008150	GO:0016301	GO:0043167
ENSSSCT00000015476	GO:0003674	GO:0005575	GO:0005622	GO:0005623	GO:0005737	GO:0008150	GO:0016491	GO:0042592
ENSSSCT00000015480	-
ENSSSCT00000015481	-
ENSSSCT00000015541	-
ENSSSCT00000015567	GO:0003674	GO:0008150	GO:0016491
ENSSSCT00000015568	GO:0003674	GO:0005198	GO:0005575	GO:0005622	GO:0005623	GO:0005634	GO:0005635	GO:0005856	GO:0043226	GO:0043234
ENSSSCT00000015579	GO:0003674	GO:0008150
ENSSSCT00000015612	GO:0003674	GO:0005575	GO:0006810	GO:0008150	GO:0016491	GO:0022857	GO:0055085
ENSSSCT00000015615	GO:0000902	GO:0003674	GO:0008150	GO:0043167	GO:0048856
ENSSSCT00000015619	GO:0003674	GO:0005575	GO:0005622	GO:0005623	GO:0005737	GO:0005739	GO:0005886	GO:0006810	GO:0008150	GO:0008219	GO:0022857	GO:0043226	GO:0043234	GO:0055085
ENSSSCT00000015629	GO:0003674	GO:0003924	GO:0004871	GO:0005575	GO:0005622	GO:0005623	GO:0005737	GO:0005783	GO:0005794	GO:0006810	GO:0007165	GO:0008150	GO:0016192	GO:0043167	GO:0043226
ENSSSCT00000015631	GO:0000228	GO:0003674	GO:0003677	GO:0005575	GO:0005622	GO:0005623	GO:0005634	GO:0005694	GO:0006461	GO:0008150	GO:0022607	GO:0043226	GO:0043234	GO:0051276	GO:0065003
ENSSSCT00000015641	GO:0003674	GO:0005575	GO:0005576	GO:0005578	GO:0005615	GO:0007155	GO:0008150	GO:0030198
ENSSSCT00000015650	GO:0003674
ENSSSCT00000015665	GO:0000902	GO:0003674	GO:0005975	GO:0006457	GO:0008150	GO:0043167	GO:0048856	GO:0051082
ENSSSCT00000015671	GO:0003674	GO:0005575	GO:0005622	GO:0005623	GO:0005634	GO:0043167	GO:0043226
ENSSSCT00000015675	-
ENSSSCT00000015701	GO:0005575	GO:0005622	GO:0005623	GO:0005737	GO:0005739	GO:0008150	GO:0043226
ENSSSCT00000015724	GO:0003674	GO:0005575	GO:0005622	GO:0005623	GO:0005856	GO:0006461	GO:0007010	GO:0008092	GO:0008150	GO:0019899	GO:0022607	GO:0043226	GO:0043234	GO:0065003
ENSSSCT00000015750	GO:0003674	GO:0005575	GO:0005622	GO:0005623	GO:0005737	GO:0005829	GO:0006399	GO:0006412	GO:0006520	GO:0008150	GO:0009058	GO:0016874	GO:0034641	GO:0043167	GO:0044281
ENSSSCT00000015786	-
ENSSSCT00000015907	GO:0003674	GO:0005575	GO:0005622	GO:0005623	GO:0005737	GO:0005886	GO:0007165	GO:0008150	GO:0030234
ENSSSCT00000015909	GO:0003674	GO:0005198	GO:0005575	GO:0005622	GO:0005623	GO:0005634	GO:0005737	GO:0005829	GO:0006461	GO:0008150	GO:0009056	GO:0022607	GO:0043226	GO:0043234	GO:0065003
ENSSSCT00000015977	GO:0003674	GO:0005575	GO:0005576	GO:0005623	GO:0006810	GO:0008150	GO:0042592	GO:0043167
ENSSSCT00000016076	GO:0003674	GO:0005575	GO:0005622	GO:0005623	GO:0005737	GO:0005829	GO:0006810	GO:0008150	GO:0043167	GO:0043234
ENSSSCT00000016077	GO:0003674	GO:0005575	GO:0005622	GO:0005623	GO:0005737	GO:0005829	GO:0006810	GO:0008150	GO:0043167	GO:0043234
ENSSSCT00000016162	GO:0003674	GO:0006629	GO:0008150
ENSSSCT00000016190	GO:0003674	GO:0005575	GO:0005622	GO:0005623	GO:0005737	GO:0005829	GO:0005975	GO:0008150	GO:0016301	GO:0016853
ENSSSCT00000016207	GO:0003674	GO:0003677	GO:0003723	GO:0003735	GO:0004518	GO:0005198	GO:0005575	GO:0005622	GO:0005623	GO:0005634	GO:0005737	GO:0005840	GO:0006259	GO:0006412	GO:0006950	GO:0008150	GO:0009058	GO:0016798	GO:0016829	GO:0034641	GO:0043226
ENSSSCT00000016211	GO:0003674	GO:0005575	GO:0005622	GO:0005623	GO:0005737	GO:0005783	GO:0008150	GO:0030198	GO:0030234	GO:0043226
ENSSSCT00000016237	-
ENSSSCT00000016241	GO:0003674	GO:0005575	GO:0005622	GO:0005623	GO:0005737	GO:0005783	GO:0005975	GO:0006464	GO:0006629	GO:0008150	GO:0009058	GO:0016757	GO:0043226
ENSSSCT00000016243	GO:0003674	GO:0005575	GO:0005622	GO:0005623	GO:0005737	GO:0005739	GO:0006091	GO:0008150	GO:0016491	GO:0034641	GO:0043226	GO:0044281
ENSSSCT00000016295	GO:0003674	GO:0003723	GO:0003924	GO:0005575	GO:0005622	GO:0005623	GO:0005737	GO:0006412	GO:0008135	GO:0008150	GO:0009058	GO:0034641	GO:0043167
ENSSSCT00000016299	GO:0003674	GO:0003723	GO:0003924	GO:0005575	GO:0005622	GO:0005623	GO:0005737	GO:0006412	GO:0008135	GO:0008150	GO:0009058	GO:0034641	GO:0043167
ENSSSCT00000016377	GO:0003674	GO:0005575	GO:0005622	GO:0005623	GO:0005737	GO:0005856	GO:0007010	GO:0008092	GO:0008150	GO:0043226
ENSSSCT00000016389	GO:0003674	GO:0005198	GO:0005575	GO:0005622	GO:0005623	GO:0005634	GO:0005737	GO:0043167	GO:0043226
ENSSSCT00000016391	-
ENSSSCT00000016395	GO:0003674	GO:0005575	GO:0005622	GO:0005623	GO:0005737	GO:0005739	GO:0008150	GO:0016746	GO:0043226	GO:0043234	GO:0044281
ENSSSCT00000016434	GO:0003674	GO:0005575	GO:0005576	GO:0005615	GO:0006629	GO:0006810	GO:0006950	GO:0008150	GO:0008289	GO:0009056	GO:0009058	GO:0022607	GO:0030154	GO:0030234	GO:0034641	GO:0042592	GO:0043167	GO:0044281	GO:0048856	GO:0065003
ENSSSCT00000016436	GO:0003674	GO:0005575	GO:0005576	GO:0005615	GO:0006629	GO:0006810	GO:0006950	GO:0008150	GO:0008289	GO:0009056	GO:0009058	GO:0022607	GO:0030154	GO:0030234	GO:0034641	GO:0042592	GO:0043167	GO:0044281	GO:0048856	GO:0065003
ENSSSCT00000016439	GO:0003674
ENSSSCT00000016469	-
ENSSSCT00000016471	GO:0003674	GO:0005575	GO:0005622	GO:0005623	GO:0005975	GO:0006091	GO:0006810	GO:0008150	GO:0022857	GO:0042592	GO:0043226	GO:0055085
ENSSSCT00000016472	GO:0000902	GO:0003674	GO:0008150	GO:0043167	GO:0048856
ENSSSCT00000016480	GO:0003674	GO:0043167
ENSSSCT00000016506	GO:0000902	GO:0003674	GO:0008150	GO:0043167	GO:0048856
ENSSSCT00000016629	GO:0003674	GO:0005575	GO:0005622	GO:0005623	GO:0005737	GO:0005739	GO:0006629	GO:0008150	GO:0009056	GO:0016491	GO:0042592	GO:0043167	GO:0043226	GO:0044281
ENSSSCT00000016639	GO:0003674
ENSSSCT00000016640	GO:0003674	GO:0005575	GO:0005576	GO:0005578	GO:0005615	GO:0006790	GO:0008150	GO:0009056	GO:0009058	GO:0043167	GO:0043226	GO:0044281
ENSSSCT00000016698	GO:0003674	GO:0005575
ENSSSCT00000016699	GO:0003674	GO:0005198	GO:0005575	GO:0005576	GO:0005578	GO:0043234
ENSSSCT00000016777	GO:0003674	GO:0005575	GO:0005623	GO:0005886	GO:0006810	GO:0008150	GO:0043234	GO:0055085
ENSSSCT00000016780	GO:0005575	GO:0007155	GO:0008150
ENSSSCT00000016781	GO:0003674	GO:0003924	GO:0004871	GO:0005575	GO:0005622	GO:0005623	GO:0005886	GO:0005929	GO:0007165	GO:0008150	GO:0043167	GO:0043226	GO:0043234	GO:0050877
ENSSSCT00000016802	GO:0003674	GO:0005575	GO:0005622	GO:0005623	GO:0005634	GO:0005737	GO:0005829	GO:0006950	GO:0008134	GO:0008150	GO:0009056	GO:0016887	GO:0043167	GO:0043226	GO:0043234
ENSSSCT00000016815	GO:0003674	GO:0005575	GO:0005576	GO:0005615	GO:0005622	GO:0005623	GO:0005634	GO:0005737	GO:0008150	GO:0009058	GO:0016757	GO:0034641	GO:0043226	GO:0044281	GO:0051186
ENSSSCT00000016824	GO:0003674	GO:0006399	GO:0008150	GO:0016491	GO:0034641	GO:0042592	GO:0043167
ENSSSCT00000016825	GO:0003674
ENSSSCT00000016835	GO:0003674	GO:0005575	GO:0005622	GO:0005623	GO:0005737	GO:0005783	GO:0006457	GO:0006950	GO:0008150	GO:0016853	GO:0042592	GO:0043167	GO:0043226
ENSSSCT00000016873	GO:0003674	GO:0005575	GO:0006810	GO:0008150	GO:0022857	GO:0055085
ENSSSCT00000016877	GO:0003674	GO:0005575	GO:0005576	GO:0005615	GO:0008150	GO:0030234	GO:0043167
ENSSSCT00000016945	GO:0003674
ENSSSCT00000017021	GO:0000003	GO:0003674	GO:0005575	GO:0005576	GO:0008150
ENSSSCT00000017089	GO:0003674	GO:0005575	GO:0005622	GO:0005623	GO:0005737	GO:0006399	GO:0006412	GO:0006520	GO:0008150	GO:0009058	GO:0016874	GO:0034641	GO:0043167	GO:0044281
ENSSSCT00000017120	GO:0003674	GO:0005575	GO:0005622	GO:0005623	GO:0005737	GO:0008150
ENSSSCT00000017135	GO:0003674	GO:0006464	GO:0008150	GO:0016791
ENSSSCT00000017147	GO:0003674
ENSSSCT00000017187	GO:0003674	GO:0008150
ENSSSCT00000017193	GO:0003674	GO:0005575	GO:0005622	GO:0005623	GO:0005737	GO:0005739	GO:0006810	GO:0008150	GO:0043226	GO:0055085
ENSSSCT00000017198	-
ENSSSCT00000017199	GO:0003674	GO:0005575	GO:0005622	GO:0005623	GO:0005737	GO:0043167	GO:0043226
ENSSSCT00000017229	GO:0003013	GO:0003674	GO:0004871	GO:0005575	GO:0005623	GO:0005886	GO:0007165	GO:0007267	GO:0008150	GO:0042592	GO:0043234
ENSSSCT00000017244	GO:0003674
ENSSSCT00000017250	GO:0003674	GO:0006464	GO:0008150	GO:0016791
ENSSSCT00000017283	GO:0003674	GO:0005575	GO:0005622	GO:0005623	GO:0005737	GO:0008150	GO:0016491	GO:0043167	GO:0043234
ENSSSCT00000017304	GO:0003674
ENSSSCT00000017347	GO:0000902	GO:0003674	GO:0005575	GO:0005622	GO:0005623	GO:0005815	GO:0005856	GO:0005929	GO:0006810	GO:0008150	GO:0008289	GO:0022607	GO:0043167	GO:0043226	GO:0043234	GO:0048646	GO:0048856
ENSSSCT00000017365	GO:0003674	GO:0005575	GO:0005622	GO:0005623	GO:0005737	GO:0005856	GO:0008150	GO:0043226	GO:0043234
ENSSSCT00000017366	GO:0005575	GO:0006810	GO:0008150	GO:0055085
ENSSSCT00000017378	GO:0003674	GO:0006464	GO:0008150	GO:0016301	GO:0043167
ENSSSCT00000017382	GO:0003674	GO:0043167
ENSSSCT00000017383	GO:0003674	GO:0005575	GO:0005623	GO:0006810	GO:0008150	GO:0008233	GO:0016192
ENSSSCT00000017395	GO:0005575	GO:0005622	GO:0005623	GO:0005737	GO:0005783	GO:0008150	GO:0043226
ENSSSCT00000017441	GO:0003674	GO:0005575	GO:0005576	GO:0005615	GO:0007165	GO:0008150
ENSSSCT00000017505	GO:0003674	GO:0005575	GO:0005622	GO:0005623	GO:0005737	GO:0006457	GO:0006950	GO:0008150	GO:0043167
ENSSSCT00000017506	GO:0003674	GO:0005575	GO:0005622	GO:0005623	GO:0005737	GO:0006457	GO:0008150	GO:0043167
ENSSSCT00000017530	GO:0005575	GO:0005622	GO:0005623	GO:0005737	GO:0005739	GO:0006091	GO:0008150	GO:0043226	GO:0043234
ENSSSCT00000017559	GO:0003674	GO:0005575	GO:0005622	GO:0005623	GO:0005737	GO:0005739	GO:0006091	GO:0007005	GO:0008150	GO:0008219	GO:0016491	GO:0034641	GO:0043226	GO:0043234	GO:0044281
ENSSSCT00000017560	GO:0003674	GO:0003723	GO:0005575	GO:0005622	GO:0005623	GO:0005737	GO:0006412	GO:0008135	GO:0008150	GO:0009058	GO:0034641	GO:0043234
ENSSSCT00000017589	GO:0003674	GO:0005575	GO:0005622	GO:0005623	GO:0005737	GO:0005739	GO:0006629	GO:0008150	GO:0009056	GO:0016491	GO:0034641	GO:0042592	GO:0043167	GO:0043226	GO:0044281
ENSSSCT00000017591	GO:0003674	GO:0043167
ENSSSCT00000017595	GO:0003674	GO:0004871	GO:0005575	GO:0006464	GO:0007165	GO:0008150	GO:0016301	GO:0043167
ENSSSCT00000017632	GO:0000003	GO:0003674	GO:0004871	GO:0005575	GO:0005622	GO:0005623	GO:0005634	GO:0005737	GO:0005783	GO:0006629	GO:0006810	GO:0007165	GO:0008150	GO:0009056	GO:0016192	GO:0043167	GO:0043226
ENSSSCT00000017651	GO:0003674	GO:0005575	GO:0005622	GO:0005623	GO:0005737	GO:0005739	GO:0006810	GO:0008150	GO:0016887	GO:0022857	GO:0043167	GO:0043226	GO:0055085
ENSSSCT00000017656	GO:0003674	GO:0003924	GO:0005198	GO:0005575	GO:0005622	GO:0005623	GO:0005737	GO:0005856	GO:0006461	GO:0008150	GO:0022607	GO:0043167	GO:0043226	GO:0043234	GO:0065003
ENSSSCT00000017661	GO:0003674	GO:0008150	GO:0008233	GO:0043167
ENSSSCT00000017665	GO:0003674	GO:0005575	GO:0008150
ENSSSCT00000017723	GO:0003674
ENSSSCT00000017776	-
ENSSSCT00000017804	-
ENSSSCT00000017825	GO:0003674	GO:0007049	GO:0008150	GO:0043167	GO:0051301
ENSSSCT00000017831	GO:0003674
ENSSSCT00000017854	GO:0003674	GO:0008092
ENSSSCT00000017924	GO:0003674	GO:0043167
ENSSSCT00000017947	GO:0003674	GO:0005575	GO:0005576	GO:0005615	GO:0008150	GO:0008233
ENSSSCT00000018009	-
ENSSSCT00000018015	-
ENSSSCT00000018041	GO:0003674	GO:0003735	GO:0005198	GO:0005575	GO:0005622	GO:0005623	GO:0005737	GO:0005829	GO:0005840	GO:0006412	GO:0008150	GO:0009058	GO:0034641	GO:0043226
ENSSSCT00000018048	GO:0003674	GO:0008092
ENSSSCT00000018052	GO:0003674	GO:0043167
ENSSSCT00000018062	GO:0003674	GO:0004518	GO:0008150	GO:0034641
ENSSSCT00000018066	GO:0003674	GO:0003924	GO:0004871	GO:0005575	GO:0005622	GO:0005623	GO:0006810	GO:0007165	GO:0008150	GO:0043167
ENSSSCT00000018078	GO:0003674	GO:0005575	GO:0005622	GO:0005623	GO:0005737	GO:0005856	GO:0007010	GO:0008092	GO:0008150	GO:0022607	GO:0030154	GO:0043226	GO:0048646	GO:0048856
ENSSSCT00000018096	GO:0003674	GO:0003723	GO:0005575	GO:0005622	GO:0005623	GO:0005634	GO:0006397	GO:0008150	GO:0034641	GO:0043226
ENSSSCT00000018098	GO:0003674	GO:0003723	GO:0005575	GO:0005622	GO:0005623	GO:0005634	GO:0006397	GO:0008150	GO:0034641	GO:0043226
ENSSSCT00000018107	GO:0005575	GO:0005622	GO:0005623	GO:0005856	GO:0008150	GO:0043226	GO:0043234
ENSSSCT00000018108	GO:0003674	GO:0005575	GO:0005622	GO:0005623	GO:0005856	GO:0008092	GO:0008150	GO:0043226	GO:0043234
ENSSSCT00000018112	GO:0002376	GO:0003674	GO:0005198	GO:0005575	GO:0005622	GO:0005623	GO:0005737	GO:0005768	GO:0005783	GO:0005794	GO:0005886	GO:0007009	GO:0008150	GO:0022607	GO:0043226	GO:0061024
ENSSSCT00000018118	GO:0003674	GO:0005575
ENSSSCT00000018157	GO:0003674	GO:0005575	GO:0005622	GO:0005623	GO:0005737	GO:0006399	GO:0006412	GO:0006520	GO:0008150	GO:0009058	GO:0016874	GO:0034641	GO:0043167	GO:0044281
ENSSSCT00000018176	GO:0003674	GO:0008150	GO:0016491
ENSSSCT00000018192	GO:0005575	GO:0005622	GO:0005623	GO:0005634	GO:0043226
ENSSSCT00000018195	GO:0003674	GO:0005575	GO:0005622	GO:0005623	GO:0005737	GO:0005739	GO:0006091	GO:0008150	GO:0008219	GO:0034641	GO:0043167	GO:0043226	GO:0044281
ENSSSCT00000018201	GO:0003674	GO:0005575	GO:0005622	GO:0005623	GO:0005737	GO:0005829	GO:0005975	GO:0006091	GO:0008150	GO:0009056	GO:0009058	GO:0016853	GO:0034641	GO:0044281	GO:0051186
ENSSSCT00000018219	GO:0003674	GO:0005575	GO:0005576	GO:0005622	GO:0005623	GO:0005634	GO:0005737	GO:0005829	GO:0006457	GO:0006464	GO:0008150	GO:0016853	GO:0043226
ENSSSCT00000018225	GO:0003674	GO:0005575	GO:0005622	GO:0005623	GO:0005737	GO:0005739	GO:0006091	GO:0008150	GO:0016491	GO:0043167	GO:0043226	GO:0043234	GO:0044281
ENSSSCT00000018226	GO:0005575	GO:0006810	GO:0008150
ENSSSCT00000018230	GO:0003674	GO:0006464	GO:0008150	GO:0016301
ENSSSCT00000018282	GO:0003674	GO:0005575	GO:0005622	GO:0005623	GO:0005856	GO:0007165	GO:0008150	GO:0043167	GO:0043226	GO:0043234
ENSSSCT00000018310	GO:0003674	GO:0005575	GO:0005622	GO:0005623	GO:0005737	GO:0006399	GO:0006412	GO:0006520	GO:0008150	GO:0009058	GO:0016874	GO:0034641	GO:0043167	GO:0044281
ENSSSCT00000018366	GO:0003674	GO:0008150
ENSSSCT00000018381	GO:0003674	GO:0005575	GO:0005622	GO:0005623	GO:0005737	GO:0005739	GO:0006810	GO:0008150	GO:0016491	GO:0034641	GO:0042592	GO:0043226	GO:0044281	GO:0051186
ENSSSCT00000018388	GO:0003674	GO:0004518	GO:0005575	GO:0005622	GO:0005623	GO:0005634	GO:0005737	GO:0008150	GO:0009056	GO:0034641	GO:0034655	GO:0043167	GO:0043226
ENSSSCT00000018510	GO:0003674
ENSSSCT00000018606	GO:0003674	GO:0008289	GO:0043167
ENSSSCT00000018607	GO:0003674	GO:0008289	GO:0043167
ENSSSCT00000018632	-
ENSSSCT00000018727	GO:0003674	GO:0003677	GO:0005575	GO:0005622	GO:0005623	GO:0005634	GO:0005694	GO:0043226	GO:0043234
ENSSSCT00000018728	GO:0003674	GO:0005575	GO:0005622	GO:0005623	GO:0005737	GO:0005975	GO:0008150	GO:0016301	GO:0043167
ENSSSCT00000018731	GO:0003674
ENSSSCT00000018737	GO:0003674	GO:0005575	GO:0005622	GO:0005623	GO:0005634	GO:0005654	GO:0006464	GO:0008150	GO:0019899	GO:0043226
ENSSSCT00000018768	GO:0003674	GO:0003723	GO:0003735	GO:0005198	GO:0005575	GO:0005622	GO:0005623	GO:0005737	GO:0005829	GO:0005840	GO:0006412	GO:0008150	GO:0009058	GO:0022607	GO:0022618	GO:0034641	GO:0043226	GO:0065003
ENSSSCT00000018783	GO:0003674	GO:0005575	GO:0005622	GO:0005623	GO:0005737	GO:0006464	GO:0006950	GO:0007165	GO:0008150	GO:0016301	GO:0043167
ENSSSCT00000018788	GO:0003674	GO:0005575	GO:0005622	GO:0005623	GO:0005737	GO:0008150	GO:0030234	GO:0043234
ENSSSCT00000018819	GO:0003674	GO:0004386	GO:0005575	GO:0005622	GO:0005623	GO:0005634	GO:0005737	GO:0005829	GO:0006259	GO:0006950	GO:0008134	GO:0008150	GO:0009056	GO:0016887	GO:0034641	GO:0043167	GO:0043226	GO:0043234
ENSSSCT00000018922	GO:0003674	GO:0008150	GO:0016491	GO:0043167
ENSSSCT00000018947	GO:0001071	GO:0003674	GO:0003677	GO:0004871	GO:0005575	GO:0005622	GO:0005623	GO:0005634	GO:0005737	GO:0007165	GO:0008150	GO:0009058	GO:0034641	GO:0043226
ENSSSCT00000018954	GO:0003674	GO:0003924	GO:0005575	GO:0005622	GO:0005623	GO:0005737	GO:0005768	GO:0005886	GO:0006810	GO:0006913	GO:0007165	GO:0008150	GO:0016023	GO:0043167	GO:0043226
ENSSSCT00000018959	GO:0003674	GO:0005575	GO:0005622	GO:0005623	GO:0005737
ENSSSCT00000018979	GO:0003674	GO:0005198	GO:0005575	GO:0005622	GO:0005623	GO:0005856	GO:0043226	GO:0043234
ENSSSCT00000019042	GO:0003674	GO:0005575	GO:0005622	GO:0005623	GO:0008150	GO:0009056	GO:0030234	GO:0043234
ENSSSCT00000019053	-
ENSSSCT00000019063	GO:0003674	GO:0005575	GO:0005623	GO:0005886	GO:0006810	GO:0007267	GO:0008150	GO:0022857	GO:0043234	GO:0055085
ENSSSCT00000019067	GO:0003674	GO:0005575	GO:0005622	GO:0005623	GO:0005737	GO:0008150	GO:0008233	GO:0009056	GO:0034641	GO:0043167
ENSSSCT00000019068	GO:0003674	GO:0005575	GO:0005622	GO:0005623	GO:0005634	GO:0005635	GO:0005737	GO:0006461	GO:0006605	GO:0006810	GO:0006913	GO:0008150	GO:0008565	GO:0019899	GO:0022607	GO:0043226	GO:0065003
ENSSSCT00000019083	GO:0005575	GO:0005622	GO:0005623	GO:0005634	GO:0043226
ENSSSCT00000019103	GO:0005575
ENSSSCT00000019141	-	GO:0003674	GO:0005575	GO:0005623	GO:0005886	GO:0043167	GO:0043234
ENSSSCT00000019150	GO:0003674	GO:0005575	GO:0005622	GO:0005623	GO:0005737	GO:0005829	GO:0005886	GO:0006464	GO:0007165	GO:0008150	GO:0009058	GO:0016301	GO:0034641	GO:0043167	GO:0044281
ENSSSCT00000019230	GO:0003674	GO:0005575	GO:0005622	GO:0005623	GO:0006810	GO:0008150	GO:0016192
ENSSSCT00000019284	GO:0003674
ENSSSCT00000019298	GO:0003674
ENSSSCT00000019331	GO:0003674	GO:0005975	GO:0006091	GO:0008150	GO:0009056	GO:0016829	GO:0034641	GO:0044281	GO:0051186
ENSSSCT00000019349	-
ENSSSCT00000019364	GO:0003674	GO:0005575	GO:0005622	GO:0005623	GO:0005856	GO:0007010	GO:0008092	GO:0008150	GO:0043226
ENSSSCT00000019368	GO:0003674	GO:0008150	GO:0008233
ENSSSCT00000019380	-
ENSSSCT00000019462	GO:0003674
ENSSSCT00000019468	GO:0003674	GO:0005575	GO:0005622	GO:0005623	GO:0005737	GO:0005829	GO:0008150	GO:0016491
ENSSSCT00000019484	GO:0003674	GO:0005575	GO:0005622	GO:0005623	GO:0005737	GO:0005829	GO:0005975	GO:0006091	GO:0008150	GO:0009056	GO:0016829	GO:0034641	GO:0043167	GO:0043234	GO:0044281	GO:0051186
ENSSSCT00000019485	GO:0003674	GO:0005575	GO:0005622	GO:0005623	GO:0005737	GO:0007010	GO:0008092	GO:0008150
ENSSSCT00000019487	GO:0005575	GO:0005622	GO:0005623	GO:0005737	GO:0005739	GO:0006810	GO:0008150	GO:0043226
ENSSSCT00000019495	GO:0003674	GO:0005575	GO:0005622	GO:0005623	GO:0005634	GO:0005737	GO:0008150	GO:0008233	GO:0009056	GO:0043226	GO:0043234
ENSSSCT00000019523	GO:0003674	GO:0003723	GO:0006412	GO:0008135	GO:0008150	GO:0009058	GO:0034641
ENSSSCT00000019553	-
ENSSSCT00000019570	GO:0003674	GO:0005575	GO:0005622	GO:0005623	GO:0005737	GO:0006810	GO:0008150	GO:0016023	GO:0016192	GO:0043226	GO:0043234	GO:0061024
ENSSSCT00000019585	GO:0003674	GO:0008150	GO:0016491
ENSSSCT00000019595	GO:0003674	GO:0005575	GO:0005622	GO:0005623	GO:0005856	GO:0008092	GO:0008150	GO:0043167	GO:0043226	GO:0043234
ENSSSCT00000019597	GO:0003674	GO:0003735	GO:0005198	GO:0005575	GO:0005622	GO:0005623	GO:0005737	GO:0005840	GO:0005856	GO:0006412	GO:0006810	GO:0008092	GO:0008150	GO:0009058	GO:0016192	GO:0034641	GO:0043167	GO:0043226	GO:0043234
ENSSSCT00000019599	GO:0003674	GO:0005575	GO:0005622	GO:0005623	GO:0005856	GO:0008150	GO:0043167	GO:0043226	GO:0043234
ENSSSCT00000019600	GO:0003674	GO:0005575	GO:0005622	GO:0005623	GO:0005856	GO:0008092	GO:0008150	GO:0043167	GO:0043226	GO:0043234
ENSSSCT00000019601	GO:0003674	GO:0005575	GO:0005622	GO:0005623	GO:0005856	GO:0008092	GO:0043167	GO:0043226	GO:0043234
ENSSSCT00000019628	GO:0003674	GO:0005575	GO:0005622	GO:0005623	GO:0005737
ENSSSCT00000019636	GO:0003674	GO:0005575	GO:0008150	GO:0016491
ENSSSCT00000019646	GO:0003674	GO:0005575	GO:0005622	GO:0005623	GO:0005634	GO:0006464	GO:0008150	GO:0009056	GO:0043226	GO:0043234
ENSSSCT00000022277	GO:0003674	GO:0005575	GO:0005622	GO:0005623	GO:0005737	GO:0005783	GO:0006810	GO:0008150	GO:0016887	GO:0022857	GO:0043167	GO:0043226	GO:0055085
ENSSSCT00000022324	GO:0003674	GO:0005575	GO:0005622	GO:0005623	GO:0005737	GO:0005739	GO:0006810	GO:0008150	GO:0043167	GO:0043226
ENSSSCT00000022340	GO:0003674	GO:0005575	GO:0005622	GO:0005623	GO:0005737	GO:0005773	GO:0006520	GO:0006790	GO:0008150	GO:0009056	GO:0016491	GO:0043226	GO:0044281
ENSSSCT00000022352	GO:0003674	GO:0006520	GO:0008150	GO:0009058	GO:0016491	GO:0044281
ENSSSCT00000022450	GO:0000228	GO:0003674	GO:0003677	GO:0005575	GO:0005622	GO:0005623	GO:0005634	GO:0005694	GO:0006461	GO:0008150	GO:0022607	GO:0043226	GO:0043234	GO:0051276	GO:0065003
ENSSSCT00000022557	GO:0003674	GO:0005575	GO:0005622	GO:0005623	GO:0005737	GO:0005975	GO:0006629	GO:0007165	GO:0008150	GO:0009056	GO:0016791	GO:0043167	GO:0044281
ENSSSCT00000022570	GO:0000228	GO:0003674	GO:0003677	GO:0005575	GO:0005622	GO:0005623	GO:0005634	GO:0005694	GO:0008150	GO:0043226	GO:0043234	GO:0051276
ENSSSCT00000022579	-
ENSSSCT00000022584	GO:0000003	GO:0000902	GO:0002376	GO:0003674	GO:0003924	GO:0005575	GO:0005576	GO:0005622	GO:0005623	GO:0005634	GO:0005737	GO:0005739	GO:0005768	GO:0005829	GO:0005856	GO:0005886	GO:0006461	GO:0006810	GO:0006950	GO:0007010	GO:0007049	GO:0007067	GO:0007155	GO:0007165	GO:0008092	GO:0008150	GO:0008219	GO:0009790	GO:0021700	GO:0022607	GO:0030154	GO:0034330	GO:0034641	GO:0040011	GO:0043167	GO:0043226	GO:0044281	GO:0048856	GO:0048870	GO:0051301	GO:0065003
ENSSSCT00000022684	GO:0003674	GO:0006790	GO:0008150	GO:0009058	GO:0016491	GO:0044281	GO:0051186
ENSSSCT00000022705	GO:0003674	GO:0003677	GO:0005575	GO:0005622	GO:0005623	GO:0005634	GO:0005694	GO:0006461	GO:0008150	GO:0022607	GO:0043226	GO:0043234	GO:0051276	GO:0065003
ENSSSCT00000022802	GO:0003674	GO:0003723	GO:0003735	GO:0005198	GO:0005575	GO:0005622	GO:0005623	GO:0005737	GO:0005829	GO:0005840	GO:0006412	GO:0008150	GO:0009058	GO:0022607	GO:0022618	GO:0034641	GO:0042254	GO:0043226	GO:0065003
ENSSSCT00000022813	GO:0005575	GO:0006810	GO:0008150	GO:0055085
ENSSSCT00000022820	GO:0003674	GO:0008150	GO:0016491
ENSSSCT00000022867	GO:0003674	GO:0003677	GO:0005575	GO:0005622	GO:0005623	GO:0005634	GO:0005694	GO:0043226	GO:0043234
ENSSSCT00000022886	GO:0005575	GO:0005622	GO:0005623	GO:0006810	GO:0008150
ENSSSCT00000022887	GO:0003674	GO:0005575	GO:0005622	GO:0005623	GO:0005737	GO:0006457	GO:0006950	GO:0008150	GO:0043167
ENSSSCT00000022903	GO:0003674	GO:0005575	GO:0005622	GO:0005623	GO:0005737	GO:0006464	GO:0006950	GO:0007010	GO:0007165	GO:0008150	GO:0016301	GO:0019899	GO:0040011	GO:0043167	GO:0048870
ENSSSCT00000022990	GO:0000228	GO:0003674	GO:0003677	GO:0005575	GO:0005622	GO:0005623	GO:0005634	GO:0005694	GO:0008150	GO:0043226	GO:0043234	GO:0051276
ENSSSCT00000023008	GO:0003674	GO:0005575	GO:0005622	GO:0005623	GO:0005856	GO:0043167	GO:0043226	GO:0043234
ENSSSCT00000023024	GO:0000228	GO:0003674	GO:0003677	GO:0005575	GO:0005622	GO:0005623	GO:0005634	GO:0005694	GO:0008150	GO:0043226	GO:0043234	GO:0051276
ENSSSCT00000023076	GO:0003674	GO:0005575	GO:0005622	GO:0005623	GO:0005737	GO:0006457	GO:0008150	GO:0043167	GO:0051082
ENSSSCT00000023124	GO:0002376	GO:0003674	GO:0005575	GO:0005576	GO:0005615	GO:0006950	GO:0007155	GO:0007165	GO:0008150	GO:0008283	GO:0030154	GO:0048856
ENSSSCT00000023142	GO:0003674	GO:0008150	GO:0030234	GO:0043167
ENSSSCT00000023156	GO:0003674	GO:0006464	GO:0008150	GO:0016301	GO:0043167
ENSSSCT00000023218	GO:0003674
ENSSSCT00000023236	GO:0003674	GO:0003723	GO:0005575	GO:0005622	GO:0005623	GO:0043234
ENSSSCT00000023240	GO:0003674	GO:0006457	GO:0006464	GO:0008150	GO:0016853
ENSSSCT00000023274	GO:0005575	GO:0005622	GO:0005623	GO:0005737	GO:0005856	GO:0008150	GO:0043226	GO:0043234
ENSSSCT00000023318	GO:0003674	GO:0008150	GO:0016491	GO:0043167
ENSSSCT00000023358	-
ENSSSCT00000023399	GO:0003674	GO:0003677	GO:0005575	GO:0005622	GO:0005623	GO:0005737	GO:0005739	GO:0008150	GO:0008289	GO:0009058	GO:0043226	GO:0044281	GO:0051186
ENSSSCT00000023451	GO:0000228	GO:0003674	GO:0003677	GO:0005575	GO:0005622	GO:0005623	GO:0005634	GO:0005694	GO:0006461	GO:0008150	GO:0022607	GO:0043226	GO:0043234	GO:0051276	GO:0065003
ENSSSCT00000023481	GO:0003674
ENSSSCT00000023491	GO:0003674	GO:0003677	GO:0005575	GO:0005622	GO:0005623	GO:0005634	GO:0005694	GO:0006461	GO:0008150	GO:0009058	GO:0022607	GO:0034641	GO:0043226	GO:0043234	GO:0051276	GO:0065003
ENSSSCT00000023493	GO:0003674	GO:0005575	GO:0005622	GO:0005623	GO:0006464	GO:0008150	GO:0016301	GO:0030154	GO:0043167	GO:0048856
ENSSSCT00000023537	-
ENSSSCT00000023543	GO:0003674	GO:0005575	GO:0006457	GO:0008150	GO:0043234	GO:0051082
ENSSSCT00000023556	GO:0003674	GO:0008150	GO:0016829
ENSSSCT00000023610	GO:0003674	GO:0005575	GO:0005622	GO:0005623	GO:0005737	GO:0005739	GO:0006810	GO:0008150	GO:0016491	GO:0022857	GO:0043226	GO:0055085
ENSSSCT00000023667	GO:0003674	GO:0003677	GO:0005575	GO:0005622	GO:0005623	GO:0005634	GO:0005694	GO:0006461	GO:0008150	GO:0009058	GO:0022607	GO:0034641	GO:0043226	GO:0043234	GO:0051276	GO:0065003
ENSSSCT00000023712	GO:0003674	GO:0005575	GO:0006464	GO:0008150	GO:0016301	GO:0043167
ENSSSCT00000023715	GO:0003674	GO:0005198	GO:0005575	GO:0005622	GO:0005623	GO:0005856	GO:0043226	GO:0043234
ENSSSCT00000023788	-
ENSSSCT00000023834	GO:0003674	GO:0005575	GO:0005622	GO:0005623	GO:0005737	GO:0006399	GO:0006412	GO:0006520	GO:0008150	GO:0009058	GO:0016874	GO:0034641	GO:0043234	GO:0044281
ENSSSCT00000023908	GO:0003674	GO:0005575	GO:0005622	GO:0005623	GO:0005737	GO:0006399	GO:0006412	GO:0006520	GO:0008150	GO:0009058	GO:0016874	GO:0034641	GO:0043234	GO:0044281
ENSSSCT00000023916	GO:0003674	GO:0043167
ENSSSCT00000023994	GO:0003674	GO:0005198	GO:0005575	GO:0005622	GO:0005623	GO:0005856	GO:0043226	GO:0043234
ENSSSCT00000024075	GO:0001071	GO:0003674	GO:0004871	GO:0005575	GO:0005622	GO:0005623	GO:0005634	GO:0007165	GO:0008150	GO:0043226
ENSSSCT00000024088	GO:0003674	GO:0005575	GO:0005622	GO:0005623	GO:0005737	GO:0005829	GO:0006464	GO:0008150	GO:0016791
ENSSSCT00000024113	GO:0003674
ENSSSCT00000024123	GO:0003674	GO:0005575	GO:0005622	GO:0005623	GO:0005737	GO:0005783	GO:0005886	GO:0006810	GO:0008150	GO:0016887	GO:0022857	GO:0042592	GO:0043167	GO:0043226	GO:0055085
ENSSSCT00000024164	GO:0000228	GO:0003674	GO:0003677	GO:0005575	GO:0005622	GO:0005623	GO:0005634	GO:0005694	GO:0008150	GO:0043226	GO:0043234	GO:0051276
ENSSSCT00000024184	GO:0005575	GO:0005622	GO:0005623	GO:0005737	GO:0005739	GO:0006091	GO:0008150	GO:0043226	GO:0043234
ENSSSCT00000024222	GO:0005575
ENSSSCT00000024244	GO:0003674	GO:0005575	GO:0005622	GO:0005623	GO:0005737	GO:0008150	GO:0009058	GO:0016491	GO:0019748	GO:0034641	GO:0042592	GO:0051186
ENSSSCT00000024354	GO:0003674	GO:0003677
ENSSSCT00000024371	GO:0003674	GO:0005575	GO:0005622	GO:0005623	GO:0005737	GO:0006464	GO:0008150	GO:0043167
ENSSSCT00000024374	GO:0003674	GO:0008150	GO:0009056	GO:0043167
ENSSSCT00000024405	GO:0003674	GO:0005575	GO:0005622	GO:0005623	GO:0005634	GO:0005737	GO:0005829	GO:0008150	GO:0008233	GO:0009056	GO:0030234	GO:0043226	GO:0043234
ENSSSCT00000024406	GO:0003674	GO:0005575	GO:0005622	GO:0005623	GO:0005737	GO:0005783	GO:0005794	GO:0006810	GO:0006950	GO:0008150	GO:0008289	GO:0043167	GO:0043226
ENSSSCT00000024422	-
ENSSSCT00000024461	GO:0003674	GO:0005575	GO:0005622	GO:0005623	GO:0005737	GO:0008150	GO:0016791	GO:0034641	GO:0043167	GO:0044281
ENSSSCT00000024462	GO:0003674
ENSSSCT00000024562	GO:0003674	GO:0005575	GO:0005576	GO:0005615	GO:0006629	GO:0006810	GO:0008150	GO:0044281
ENSSSCT00000024588	GO:0000228	GO:0003674	GO:0003677	GO:0005575	GO:0005622	GO:0005623	GO:0005634	GO:0005694	GO:0006461	GO:0008150	GO:0022607	GO:0043226	GO:0043234	GO:0051276	GO:0065003
ENSSSCT00000024602	GO:0003674	GO:0003723	GO:0003735	GO:0005198	GO:0005575	GO:0005622	GO:0005623	GO:0005737	GO:0005829	GO:0005840	GO:0006412	GO:0008150	GO:0009058	GO:0034641	GO:0042254	GO:0043226
ENSSSCT00000024604	GO:0003013	GO:0005575	GO:0005622	GO:0005623	GO:0005737	GO:0005856	GO:0008150	GO:0043226	GO:0043234
ENSSSCT00000024663	GO:0005575
ENSSSCT00000024720	GO:0003674	GO:0003924	GO:0005575	GO:0005622	GO:0005623	GO:0005737	GO:0005768	GO:0005886	GO:0006810	GO:0006913	GO:0007009	GO:0007049	GO:0007165	GO:0008150	GO:0016023	GO:0016192	GO:0030154	GO:0043167	GO:0043226	GO:0043473	GO:0048856	GO:0061024
ENSSSCT00000024795	GO:0000228	GO:0003674	GO:0003677	GO:0005575	GO:0005622	GO:0005623	GO:0005634	GO:0005694	GO:0008150	GO:0043226	GO:0043234	GO:0051276
ENSSSCT00000024841	GO:0003674	GO:0016874	GO:0043167
ENSSSCT00000024844	GO:0003674	GO:0003924	GO:0005575	GO:0005622	GO:0005623	GO:0005737	GO:0005794	GO:0006810	GO:0006913	GO:0007165	GO:0008150	GO:0043167	GO:0043226
ENSSSCT00000024849	GO:0001071	GO:0003674	GO:0005575	GO:0005622	GO:0005623	GO:0005634	GO:0008150	GO:0009058	GO:0034641	GO:0043167	GO:0043226
ENSSSCT00000024927	GO:0003674	GO:0003924	GO:0004871	GO:0005575	GO:0005622	GO:0005623	GO:0005886	GO:0007165	GO:0008150	GO:0043167	GO:0043234
ENSSSCT00000024950	-
ENSSSCT00000025082	GO:0003674	GO:0005575	GO:0005622	GO:0005623	GO:0005737	GO:0005886	GO:0019899
ENSSSCT00000025086	GO:0003674	GO:0005575	GO:0005622	GO:0005623	GO:0005737	GO:0005829	GO:0005975	GO:0006091	GO:0008150	GO:0009056	GO:0016829	GO:0034641	GO:0043167	GO:0043234	GO:0044281	GO:0051186
ENSSSCT00000025122	GO:0005575
ENSSSCT00000025146	GO:0001071	GO:0003674	GO:0003677	GO:0005575	GO:0005622	GO:0005623	GO:0005634	GO:0008150	GO:0009058	GO:0034641	GO:0043167	GO:0043226
ENSSSCT00000025147	GO:0000228	GO:0003674	GO:0003677	GO:0005575	GO:0005622	GO:0005623	GO:0005634	GO:0005694	GO:0006461	GO:0008150	GO:0022607	GO:0043226	GO:0043234	GO:0051276	GO:0065003
ENSSSCT00000025190	GO:0003674	GO:0005575	GO:0005622	GO:0005623	GO:0005737	GO:0005975	GO:0008150	GO:0009056	GO:0016491	GO:0043234
ENSSSCT00000025193	GO:0003674	GO:0005198	GO:0005575	GO:0005622	GO:0005623	GO:0005856	GO:0043226	GO:0043234
ENSSSCT00000025197	-
ENSSSCT00000025210	GO:0003674	GO:0006810	GO:0007010	GO:0008150	GO:0016192	GO:0043167
ENSSSCT00000025213	GO:0003674	GO:0008150	GO:0016491	GO:0043167
ENSSSCT00000025236	GO:0003674	GO:0005575	GO:0005622	GO:0005623	GO:0005737	GO:0007010	GO:0008092	GO:0008150
ENSSSCT00000025244	GO:0003674	GO:0008150
ENSSSCT00000025250	GO:0003674	GO:0005198
ENSSSCT00000025260	GO:0003674	GO:0005575	GO:0005622	GO:0005623	GO:0005737	GO:0005856	GO:0005886	GO:0043167	GO:0043226
ENSSSCT00000025272	GO:0003674	GO:0005575	GO:0005622	GO:0005623	GO:0005737	GO:0005975	GO:0006091	GO:0006464	GO:0008150	GO:0016301	GO:0043234
ENSSSCT00000025295	GO:0003674	GO:0005575	GO:0005622	GO:0005623	GO:0005634	GO:0005635	GO:0005737	GO:0005829	GO:0006605	GO:0006810	GO:0006913	GO:0007165	GO:0008150	GO:0008565	GO:0019899	GO:0043226
ENSSSCT00000025356	GO:0003674	GO:0005575	GO:0005622	GO:0005623	GO:0005737	GO:0005975	GO:0006091	GO:0008150	GO:0009056	GO:0016301	GO:0034641	GO:0043167	GO:0044281	GO:0051186
ENSSSCT00000025359	GO:0003674	GO:0005575	GO:0005622	GO:0005623	GO:0005737	GO:0005739	GO:0006810	GO:0008150	GO:0009058	GO:0022857	GO:0034641	GO:0043226	GO:0043234	GO:0044281	GO:0055085
ENSSSCT00000025362	GO:0003674	GO:0043167
ENSSSCT00000025420	GO:0001071	GO:0003674	GO:0003677	GO:0005575	GO:0005622	GO:0005623	GO:0005634	GO:0008150	GO:0043226
ENSSSCT00000025442	GO:0005575	GO:0005622	GO:0005623	GO:0005737	GO:0005739	GO:0043226
ENSSSCT00000025485	GO:0003674
ENSSSCT00000025543	-	GO:0003674
ENSSSCT00000025595	GO:0003674	GO:0005575	GO:0005622	GO:0005623	GO:0005737	GO:0005739	GO:0006810	GO:0008150	GO:0009058	GO:0022857	GO:0034641	GO:0043226	GO:0043234	GO:0044281	GO:0055085
ENSSSCT00000025651	GO:0003674	GO:0005575	GO:0005622	GO:0005623	GO:0005634	GO:0005737	GO:0008150	GO:0008233	GO:0009056	GO:0043226	GO:0043234
ENSSSCT00000025703	GO:0003674	GO:0005575	GO:0005622	GO:0005623	GO:0005634	GO:0005635	GO:0005737	GO:0005829	GO:0006605	GO:0006810	GO:0006913	GO:0008150	GO:0008565	GO:0043226
ENSSSCT00000025728	GO:0003674	GO:0005575	GO:0005622	GO:0005623	GO:0005737	GO:0008150	GO:0008233	GO:0009056	GO:0043234
ENSSSCT00000025739	GO:0003674	GO:0005198
ENSSSCT00000025765	GO:0000228	GO:0003674	GO:0003677	GO:0005575	GO:0005622	GO:0005623	GO:0005634	GO:0005694	GO:0006461	GO:0008150	GO:0022607	GO:0043226	GO:0043234	GO:0051276	GO:0065003
ENSSSCT00000025797	GO:0003674	GO:0006464	GO:0008150	GO:0009056
ENSSSCT00000025817	GO:0003674	GO:0005575	GO:0005622	GO:0005623	GO:0005737	GO:0043167
ENSSSCT00000025854	GO:0003674	GO:0003723
ENSSSCT00000025900	GO:0003674	GO:0005575	GO:0008150	GO:0008233	GO:0043167
ENSSSCT00000025948	GO:0005575	GO:0007010	GO:0008150
ENSSSCT00000025986	GO:0000228	GO:0003674	GO:0003677	GO:0005575	GO:0005622	GO:0005623	GO:0005634	GO:0005694	GO:0008150	GO:0043226	GO:0043234	GO:0051276
ENSSSCT00000026008	GO:0003674	GO:0005575	GO:0005622	GO:0005623	GO:0005737	GO:0005856	GO:0007010	GO:0008092	GO:0008150	GO:0030674	GO:0040011	GO:0043226	GO:0048870
ENSSSCT00000026029	GO:0003674
ENSSSCT00000026033	GO:0003674	GO:0008150	GO:0009058	GO:0016491	GO:0016746	GO:0016829	GO:0043167
ENSSSCT00000026041	GO:0003674	GO:0008092	GO:0043167
ENSSSCT00000026044	GO:0003674	GO:0003735	GO:0005198	GO:0005575	GO:0005622	GO:0005623	GO:0005737	GO:0005840	GO:0006412	GO:0008150	GO:0009058	GO:0034641	GO:0043226
ENSSSCT00000026131	GO:0003674	GO:0005575	GO:0005622	GO:0005623	GO:0006810	GO:0008150
ENSSSCT00000026176	GO:0003674	GO:0004518	GO:0008150	GO:0009056	GO:0043167
ENSSSCT00000026219	GO:0003674	GO:0004386	GO:0005575	GO:0005622	GO:0005623	GO:0006259	GO:0006810	GO:0006950	GO:0008150	GO:0016887	GO:0034641	GO:0043167
ENSSSCT00000026313	GO:0005575	GO:0005622	GO:0005623	GO:0005737	GO:0005739	GO:0006605	GO:0006810	GO:0007005	GO:0008150	GO:0043226	GO:0043234
ENSSSCT00000026319	GO:0003674	GO:0004386	GO:0008150	GO:0016887	GO:0034641	GO:0043167
ENSSSCT00000026324	GO:0003674
ENSSSCT00000026328	GO:0003674	GO:0005575	GO:0005576	GO:0005615	GO:0006810	GO:0008150	GO:0008289
ENSSSCT00000026329	GO:0003674	GO:0006629	GO:0008150	GO:0009058	GO:0016491	GO:0044281
ENSSSCT00000026330	GO:0000228	GO:0003674	GO:0003677	GO:0005575	GO:0005622	GO:0005623	GO:0005634	GO:0005694	GO:0006461	GO:0008150	GO:0022607	GO:0043226	GO:0043234	GO:0051276	GO:0065003
ENSSSCT00000026397	GO:0003674	GO:0043167
ENSSSCT00000026412	GO:0003674	GO:0006091	GO:0008150	GO:0016491	GO:0043167	GO:0044281
ENSSSCT00000026428	GO:0003674	GO:0003723	GO:0003735	GO:0005198	GO:0005575	GO:0005622	GO:0005623	GO:0005737	GO:0005829	GO:0005840	GO:0006412	GO:0008150	GO:0009058	GO:0019843	GO:0034641	GO:0043226
ENSSSCT00000026485	-
ENSSSCT00000026490	GO:0003674	GO:0003723	GO:0005575	GO:0005622	GO:0005623	GO:0005737
ENSSSCT00000026504	GO:0003674
ENSSSCT00000026549	GO:0003674	GO:0005575	GO:0005622	GO:0005623	GO:0005634	GO:0005737	GO:0006520	GO:0006790	GO:0008150	GO:0009058	GO:0016491	GO:0043226	GO:0044281
ENSSSCT00000026588	GO:0003674	GO:0008150	GO:0008168
ENSSSCT00000026613	GO:0005575	GO:0005622	GO:0005623	GO:0005694	GO:0006461	GO:0008150	GO:0022607	GO:0043226	GO:0043234	GO:0051276	GO:0065003
ENSSSCT00000026628	-
ENSSSCT00000026662	GO:0005575	GO:0005622	GO:0005623	GO:0005737	GO:0005856	GO:0008150	GO:0043226	GO:0043234
ENSSSCT00000026663	-
ENSSSCT00000026666	GO:0003674	GO:0003677	GO:0008150
ENSSSCT00000026713	GO:0003674	GO:0008150
ENSSSCT00000026790	GO:0003674
ENSSSCT00000026917	GO:0003674	GO:0005575	GO:0005622	GO:0005623	GO:0005737	GO:0005829	GO:0005975	GO:0006091	GO:0008150	GO:0009056	GO:0016829	GO:0034641	GO:0043167	GO:0043234	GO:0044281	GO:0051186
ENSSSCT00000026923	GO:0003674	GO:0005575	GO:0005576	GO:0005615	GO:0005622	GO:0005623	GO:0005737	GO:0005764	GO:0005773	GO:0008150	GO:0008233	GO:0009056	GO:0016023	GO:0043226
ENSSSCT00000026997	GO:0003674	GO:0003677	GO:0005575	GO:0005622	GO:0005623	GO:0005634	GO:0005694	GO:0006461	GO:0008150	GO:0009058	GO:0022607	GO:0034641	GO:0043226	GO:0043234	GO:0051276	GO:0065003
ENSSSCT00000027018	GO:0003674	GO:0005198	GO:0005575	GO:0005622	GO:0005623	GO:0005634	GO:0005635	GO:0005856	GO:0043226	GO:0043234
ENSSSCT00000027021	GO:0003674	GO:0003723	GO:0003729	GO:0005575	GO:0005622	GO:0005623	GO:0005634	GO:0005737	GO:0008150	GO:0043226	GO:0048856
ENSSSCT00000027088	GO:0003674	GO:0005575	GO:0005622	GO:0005623	GO:0005737	GO:0005739	GO:0008150	GO:0009058	GO:0016301	GO:0034641	GO:0043167	GO:0043226	GO:0044281
ENSSSCT00000027101	GO:0003674	GO:0005575	GO:0005622	GO:0005623	GO:0005737	GO:0005739	GO:0006091	GO:0008150	GO:0016491	GO:0034641	GO:0043226	GO:0044281
ENSSSCT00000027104	GO:0003674	GO:0008150	GO:0016491
ENSSSCT00000027105	GO:0003674	GO:0005575	GO:0005622	GO:0005623	GO:0005737	GO:0006464	GO:0006950	GO:0007010	GO:0007165	GO:0008150	GO:0016301	GO:0019899	GO:0040011	GO:0043167	GO:0048870
ENSSSCT00000027109	GO:0003674
ENSSSCT00000027161	GO:0005575	GO:0005622	GO:0005623	GO:0006810	GO:0008150
ENSSSCT00000027183	GO:0003674	GO:0008150
ENSSSCT00000027246	GO:0003674	GO:0003677	GO:0008150
ENSSSCT00000027267	GO:0003674	GO:0005575	GO:0005622	GO:0005623	GO:0005737	GO:0006520	GO:0008150	GO:0008233	GO:0016810	GO:0043167	GO:0044281
ENSSSCT00000027272	GO:0003674	GO:0008150	GO:0016491
ENSSSCT00000027308	GO:0003674
ENSSSCT00000027356	GO:0003674	GO:0005575	GO:0005622	GO:0005623	GO:0008150	GO:0008233
ENSSSCT00000027374	GO:0003674	GO:0005975	GO:0006091	GO:0008150	GO:0009056	GO:0016301	GO:0034641	GO:0043167	GO:0044281	GO:0051186
ENSSSCT00000027444	-
ENSSSCT00000027467	GO:0003674	GO:0003677	GO:0005575	GO:0005622	GO:0005623	GO:0005634	GO:0005694	GO:0006461	GO:0008150	GO:0022607	GO:0043226	GO:0043234	GO:0051276	GO:0065003
ENSSSCT00000027470	GO:0003674	GO:0005575	GO:0005622	GO:0005623	GO:0005737	GO:0005856	GO:0007010	GO:0008092	GO:0008150	GO:0022607	GO:0030154	GO:0043226	GO:0048646	GO:0048856
ENSSSCT00000027480	GO:0003674	GO:0005575	GO:0005622	GO:0005623	GO:0005737	GO:0005739	GO:0008150	GO:0016491	GO:0043226	GO:0043234	GO:0044281
ENSSSCT00000027515	GO:0003674	GO:0008150	GO:0016810	GO:0043167
ENSSSCT00000027605	GO:0003674	GO:0003723	GO:0003729	GO:0005575	GO:0005622	GO:0005623	GO:0005634	GO:0005737	GO:0008150	GO:0043226	GO:0048856
ENSSSCT00000027653	-	GO:0003674	GO:0005198	GO:0005575	GO:0005622	GO:0005623	GO:0005737	GO:0005794	GO:0005886	GO:0006810	GO:0008150	GO:0016023	GO:0016192	GO:0043226	GO:0043234
ENSSSCT00000027674	GO:0003674	GO:0005575	GO:0005622	GO:0005623	GO:0005856	GO:0008150	GO:0043167	GO:0043226	GO:0043234
ENSSSCT00000027692	GO:0003674	GO:0005575	GO:0005622	GO:0005623	GO:0005737	GO:0005739	GO:0006091	GO:0008150	GO:0016491	GO:0043167	GO:0043226	GO:0044281
ENSSSCT00000027696	GO:0003674	GO:0003723	GO:0003735	GO:0005198	GO:0005575	GO:0005622	GO:0005623	GO:0005737	GO:0005829	GO:0005840	GO:0006412	GO:0008150	GO:0009058	GO:0034641	GO:0043226
ENSSSCT00000027708	GO:0003674	GO:0005575	GO:0005622	GO:0005623	GO:0005737	GO:0005739	GO:0006810	GO:0008150	GO:0016491	GO:0022857	GO:0043226	GO:0043234	GO:0055085
ENSSSCT00000027724	GO:0003674	GO:0006810	GO:0008150	GO:0030234
ENSSSCT00000027731	GO:0003674	GO:0005975	GO:0008150	GO:0009058	GO:0016853	GO:0034641	GO:0043167	GO:0044281
ENSSSCT00000027742	GO:0003674	GO:0005575	GO:0006464	GO:0008150	GO:0016301	GO:0043167
ENSSSCT00000027771	GO:0003674	GO:0005575	GO:0005622	GO:0005623	GO:0005975	GO:0006091	GO:0006790	GO:0008150	GO:0009056	GO:0009058	GO:0016491	GO:0034641	GO:0043226	GO:0044281	GO:0051186
ENSSSCT00000027793	GO:0003674	GO:0006464	GO:0008150
ENSSSCT00000027841	GO:0003674	GO:0003924	GO:0005575	GO:0005622	GO:0005623	GO:0005737	GO:0005783	GO:0005794	GO:0006810	GO:0006913	GO:0007165	GO:0008150	GO:0043167	GO:0043226
ENSSSCT00000027876	GO:0005575	GO:0005622	GO:0005623	GO:0005856	GO:0008150	GO:0043226	GO:0043234
ENSSSCT00000027886	GO:0003674
ENSSSCT00000027928	GO:0003674	GO:0008289	GO:0043167
ENSSSCT00000027931	GO:0003674	GO:0005575	GO:0005622	GO:0005623	GO:0005737	GO:0005739	GO:0006091	GO:0006810	GO:0008150	GO:0016491	GO:0022857	GO:0034641	GO:0043226	GO:0043234	GO:0044281	GO:0055085
ENSSSCT00000028031	GO:0003674	GO:0005575
ENSSSCT00000028089	GO:0003674	GO:0005975	GO:0006091	GO:0008150	GO:0016491	GO:0044281
ENSSSCT00000028155	GO:0003674	GO:0003723	GO:0005575	GO:0005622	GO:0005623	GO:0005737	GO:0006412	GO:0008135	GO:0008150	GO:0009058	GO:0034641	GO:0043234
ENSSSCT00000028213	GO:0003674	GO:0005575	GO:0005622	GO:0005623	GO:0005737	GO:0005764	GO:0005773	GO:0006629	GO:0008150	GO:0009056	GO:0016023	GO:0016491	GO:0043226
ENSSSCT00000028214	GO:0003674	GO:0005198	GO:0005575	GO:0005622	GO:0005623	GO:0005856	GO:0043226	GO:0043234
ENSSSCT00000028220	-	GO:0003674	GO:0006464	GO:0008150	GO:0016798	GO:0043167
ENSSSCT00000028237	GO:0003674	GO:0005575	GO:0005622	GO:0005623	GO:0005737	GO:0005739	GO:0006810	GO:0008150	GO:0016491	GO:0042592	GO:0043226
ENSSSCT00000028251	GO:0003674	GO:0006629	GO:0008150	GO:0009058	GO:0016491	GO:0044281
ENSSSCT00000028278	GO:0003674	GO:0003723	GO:0003735	GO:0005198	GO:0005575	GO:0005622	GO:0005623	GO:0005737	GO:0005829	GO:0005840	GO:0006412	GO:0008150	GO:0009058	GO:0034641	GO:0043226
ENSSSCT00000028428	GO:0000228	GO:0003674	GO:0003677	GO:0005575	GO:0005622	GO:0005623	GO:0005634	GO:0005694	GO:0006461	GO:0008150	GO:0022607	GO:0043226	GO:0043234	GO:0051276	GO:0065003
ENSSSCT00000028456	GO:0003674	GO:0008150	GO:0016791	GO:0021700	GO:0048856
ENSSSCT00000028465	GO:0005575
ENSSSCT00000028478	GO:0006810	GO:0008150
ENSSSCT00000028484	GO:0003674	GO:0008150	GO:0016746
ENSSSCT00000028510	GO:0000228	GO:0003674	GO:0003677	GO:0005575	GO:0005622	GO:0005623	GO:0005634	GO:0005694	GO:0006461	GO:0008150	GO:0022607	GO:0043226	GO:0043234	GO:0051276	GO:0065003
ENSSSCT00000028527	GO:0003674	GO:0003677	GO:0005575	GO:0005622	GO:0005623	GO:0005634	GO:0005694	GO:0043226	GO:0043234
ENSSSCT00000028535	GO:0003674
ENSSSCT00000028606	GO:0003674	GO:0003677
ENSSSCT00000028682	GO:0003674	GO:0003723	GO:0003735	GO:0005198	GO:0005575	GO:0005622	GO:0005623	GO:0005737	GO:0005829	GO:0005840	GO:0006412	GO:0008150	GO:0009058	GO:0034641	GO:0043226
ENSSSCT00000028700	GO:0003674	GO:0005575	GO:0005623	GO:0005886	GO:0006810	GO:0008150	GO:0022857	GO:0043234	GO:0055085
ENSSSCT00000028746	GO:0003674	GO:0003677	GO:0005575	GO:0005622	GO:0005623	GO:0005634	GO:0005694	GO:0043226	GO:0043234
ENSSSCT00000028783	GO:0003674	GO:0005575
ENSSSCT00000028792	-
ENSSSCT00000028799	GO:0003674	GO:0008150	GO:0030234
ENSSSCT00000028813	GO:0003674
ENSSSCT00000028884	GO:0003674	GO:0004386	GO:0005575	GO:0005622	GO:0005623	GO:0005737	GO:0006412	GO:0007059	GO:0008150	GO:0009058	GO:0016887	GO:0034641	GO:0043167	GO:0043226
ENSSSCT00000028976	GO:0003674	GO:0003723
ENSSSCT00000029000	GO:0003674	GO:0003677	GO:0005575	GO:0005622	GO:0005623	GO:0005634	GO:0005694	GO:0006461	GO:0008150	GO:0009058	GO:0022607	GO:0034641	GO:0043226	GO:0043234	GO:0051276	GO:0065003
ENSSSCT00000029012	GO:0003674	GO:0005575	GO:0005576
ENSSSCT00000029042	GO:0003674	GO:0005575	GO:0005622	GO:0005623	GO:0005737	GO:0005829	GO:0006399	GO:0006412	GO:0006520	GO:0008150	GO:0009058	GO:0016874	GO:0034641	GO:0043167	GO:0044281
ENSSSCT00000029114	GO:0003674	GO:0005575	GO:0005622	GO:0005623	GO:0005737	GO:0006464	GO:0008092	GO:0008150	GO:0016301	GO:0030154	GO:0043226	GO:0048856
ENSSSCT00000029134	-
ENSSSCT00000029140	-
ENSSSCT00000029154	GO:0003674	GO:0006091	GO:0008150	GO:0016746	GO:0044281
ENSSSCT00000029155	-
ENSSSCT00000029181	GO:0003674	GO:0003677	GO:0005575	GO:0005622	GO:0005623	GO:0005634	GO:0005694	GO:0043226	GO:0043234
ENSSSCT00000029275	-	GO:0003674	GO:0006464	GO:0008150	GO:0016798	GO:0043167
ENSSSCT00000029291	GO:0003674	GO:0005575	GO:0005622	GO:0005623	GO:0005737	GO:0005739	GO:0006810	GO:0008150	GO:0016491	GO:0042592	GO:0043226
ENSSSCT00000029345	GO:0003674
ENSSSCT00000029372	GO:0003674	GO:0003723	GO:0006412	GO:0008135	GO:0008150	GO:0009058	GO:0034641
ENSSSCT00000029433	GO:0003674	GO:0003735	GO:0005198	GO:0005575	GO:0005622	GO:0005623	GO:0005737	GO:0005829	GO:0005840	GO:0006412	GO:0008150	GO:0009058	GO:0034641	GO:0042254	GO:0043226
ENSSSCT00000029512	GO:0003674	GO:0007010	GO:0008092	GO:0008150	GO:0022607	GO:0043167
ENSSSCT00000029514	GO:0000003	GO:0000902	GO:0002376	GO:0003013	GO:0003674	GO:0005575	GO:0005576	GO:0005615	GO:0005622	GO:0005623	GO:0005634	GO:0005737	GO:0005739	GO:0005829	GO:0005886	GO:0006259	GO:0006790	GO:0006950	GO:0007009	GO:0007010	GO:0007568	GO:0008150	GO:0008219	GO:0009056	GO:0009058	GO:0009790	GO:0016491	GO:0019899	GO:0030154	GO:0034641	GO:0034655	GO:0042592	GO:0043167	GO:0043226	GO:0043234	GO:0048856	GO:0050877	GO:0061024
ENSSSCT00000029520	GO:0003674	GO:0005575	GO:0005622	GO:0005623	GO:0005737	GO:0005739	GO:0006091	GO:0006810	GO:0008150	GO:0016491	GO:0022857	GO:0034641	GO:0043226	GO:0043234	GO:0044281	GO:0055085
ENSSSCT00000029556	GO:0003674	GO:0005575	GO:0005622	GO:0005623	GO:0005975	GO:0006091	GO:0006810	GO:0008150	GO:0022857	GO:0042592	GO:0043226	GO:0055085
ENSSSCT00000029578	GO:0003674	GO:0005575	GO:0005622	GO:0005623	GO:0005634	GO:0005737	GO:0006259	GO:0006464	GO:0006950	GO:0008150	GO:0019899	GO:0034641	GO:0043226
ENSSSCT00000029654	GO:0000228	GO:0003674	GO:0003677	GO:0005575	GO:0005622	GO:0005623	GO:0005634	GO:0005694	GO:0006461	GO:0008150	GO:0022607	GO:0043226	GO:0043234	GO:0051276	GO:0065003
ENSSSCT00000029656	GO:0003674
ENSSSCT00000029685	GO:0003674	GO:0005575	GO:0008092
ENSSSCT00000029753	-
ENSSSCT00000029799	GO:0003674	GO:0004386	GO:0005575	GO:0005622	GO:0005623	GO:0006810	GO:0006913	GO:0008150	GO:0016887	GO:0034641	GO:0043167
ENSSSCT00000029874	GO:0002376	GO:0003674	GO:0005575	GO:0005622	GO:0005623	GO:0005737	GO:0005739	GO:0006461	GO:0008150	GO:0009058	GO:0019899	GO:0022607	GO:0030154	GO:0030234	GO:0034641	GO:0042592	GO:0043226	GO:0048856	GO:0051186	GO:0065003
ENSSSCT00000029888	GO:0003674	GO:0008150	GO:0016829	GO:0043167
ENSSSCT00000029949	GO:0003674	GO:0005575	GO:0005622	GO:0005623	GO:0006464	GO:0008150	GO:0009056	GO:0019899	GO:0043234
ENSSSCT00000029955	GO:0003674	GO:0005575	GO:0005622	GO:0005623	GO:0005737	GO:0005975	GO:0006091	GO:0008150	GO:0009056	GO:0016301	GO:0034641	GO:0043167	GO:0044281	GO:0051186
ENSSSCT00000029960	GO:0003674	GO:0008150	GO:0016746
ENSSSCT00000030008	GO:0003674	GO:0003677	GO:0005575	GO:0005622	GO:0005623	GO:0005634	GO:0005694	GO:0043226	GO:0043234
ENSSSCT00000030104	GO:0003674	GO:0005198	GO:0005575	GO:0005622	GO:0005623	GO:0005737	GO:0005856	GO:0005886	GO:0043226	GO:0043234
ENSSSCT00000030141	GO:0003674	GO:0005575	GO:0005622	GO:0005623	GO:0005737	GO:0005739	GO:0006629	GO:0008150	GO:0009056	GO:0016491	GO:0042592	GO:0043167	GO:0043226	GO:0044281
ENSSSCT00000030250	GO:0005575	GO:0005622	GO:0005623	GO:0005737	GO:0005768	GO:0006605	GO:0006810	GO:0007034	GO:0008150	GO:0009056	GO:0043226	GO:0043234
ENSSSCT00000030252	GO:0005575	GO:0006810	GO:0008150	GO:0016192
ENSSSCT00000030351	GO:0006810	GO:0008150	GO:0016192
ENSSSCT00000030392	GO:0003674	GO:0005575	GO:0005622	GO:0005623	GO:0005737	GO:0005886	GO:0006461	GO:0006810	GO:0007267	GO:0008150	GO:0016192	GO:0022607	GO:0043234	GO:0061024	GO:0065003
ENSSSCT00000030404	GO:0003674	GO:0006464	GO:0008150	GO:0016853
ENSSSCT00000030457	GO:0003674	GO:0005575	GO:0005622	GO:0005623	GO:0005634	GO:0005737	GO:0006464	GO:0008150	GO:0009056	GO:0016874	GO:0019899	GO:0043167	GO:0043226
ENSSSCT00000030501	GO:0003674	GO:0005575	GO:0005622	GO:0005623	GO:0005634	GO:0005635	GO:0005654	GO:0005737	GO:0005829	GO:0006605	GO:0006810	GO:0006913	GO:0007165	GO:0008150	GO:0008565	GO:0043226	GO:0043234
ENSSSCT00000030509	-
ENSSSCT00000030514	GO:0003674	GO:0005575	GO:0005622	GO:0005623	GO:0005694	GO:0005737	GO:0006461	GO:0007059	GO:0008150	GO:0022607	GO:0030234	GO:0043226	GO:0065003
ENSSSCT00000030535	GO:0003674	GO:0005575	GO:0008150	GO:0008289	GO:0030154	GO:0043167	GO:0048856
ENSSSCT00000030537	GO:0003674	GO:0003677	GO:0005575	GO:0005622	GO:0005623	GO:0005634	GO:0005694	GO:0006461	GO:0008150	GO:0009058	GO:0022607	GO:0034641	GO:0043226	GO:0043234	GO:0051276	GO:0065003
ENSSSCT00000030609	GO:0003674	GO:0005575	GO:0005622	GO:0005623	GO:0005737	GO:0005739	GO:0006810	GO:0008150	GO:0016491	GO:0022857	GO:0043167	GO:0043226	GO:0055085
ENSSSCT00000030622	GO:0003674	GO:0008150	GO:0016810	GO:0043167
ENSSSCT00000030653	GO:0003674	GO:0003677	GO:0005575	GO:0005622	GO:0005623	GO:0005634	GO:0005694	GO:0043226	GO:0043234
ENSSSCT00000030664	GO:0003674	GO:0005575	GO:0005576	GO:0005615	GO:0006461	GO:0006950	GO:0007165	GO:0008150	GO:0022607	GO:0030674	GO:0043234	GO:0065003
ENSSSCT00000030683	GO:0003674	GO:0005575	GO:0005622	GO:0005623	GO:0005737	GO:0006091	GO:0008150	GO:0016829	GO:0043234	GO:0044281
ENSSSCT00000030692	GO:0007165	GO:0008150
ENSSSCT00000030693	-
ENSSSCT00000030703	GO:0003674
ENSSSCT00000030730	GO:0003674	GO:0008150
ENSSSCT00000030780	GO:0003674	GO:0003735	GO:0005198	GO:0005575	GO:0005622	GO:0005623	GO:0005737	GO:0005829	GO:0005840	GO:0006412	GO:0008150	GO:0009058	GO:0022607	GO:0022618	GO:0034641	GO:0042254	GO:0043226	GO:0065003
ENSSSCT00000030815	GO:0005575	GO:0005622	GO:0005623	GO:0005737	GO:0005739	GO:0043226
ENSSSCT00000030823	GO:0003674	GO:0005575	GO:0005622	GO:0005623	GO:0005634	GO:0006464	GO:0008150	GO:0043226
ENSSSCT00000030852	GO:0007155	GO:0008150
ENSSSCT00000030914	GO:0003674	GO:0005575	GO:0005576	GO:0005578	GO:0005615	GO:0006790	GO:0008150	GO:0009056	GO:0009058	GO:0043167	GO:0044281
ENSSSCT00000030922	-
ENSSSCT00000030935	-
ENSSSCT00000030955	-
ENSSSCT00000031001	GO:0003674	GO:0006464	GO:0008150	GO:0016746	GO:0043167
ENSSSCT00000031009	GO:0003674
ENSSSCT00000031030	GO:0003674	GO:0005198	GO:0005575	GO:0005622	GO:0005623	GO:0005856	GO:0043226	GO:0043234
ENSSSCT00000031032	GO:0003674	GO:0005575	GO:0005622	GO:0005623	GO:0005634	GO:0006461	GO:0006464	GO:0008150	GO:0022607	GO:0043226	GO:0065003
ENSSSCT00000031044	GO:0003674	GO:0043167
ENSSSCT00000031057	GO:0003674	GO:0005575	GO:0005622	GO:0005623	GO:0005634	GO:0005737	GO:0043226
ENSSSCT00000031147	GO:0005575	GO:0005576	GO:0005615	GO:0006810	GO:0008150
ENSSSCT00000031243	GO:0005575	GO:0005622	GO:0005623	GO:0005737	GO:0005768	GO:0005886	GO:0016023	GO:0043226
ENSSSCT00000031245	GO:0003674	GO:0008150	GO:0016491	GO:0043167
ENSSSCT00000031249	GO:0003674	GO:0005575	GO:0005622	GO:0005623	GO:0005634	GO:0005635	GO:0007010	GO:0008092	GO:0008150	GO:0043226	GO:0043234
ENSSSCT00000031374	GO:0003674	GO:0008150	GO:0016491
ENSSSCT00000031402	GO:0003674	GO:0006629	GO:0008150	GO:0009058	GO:0016491
ENSSSCT00000031403	GO:0005575
ENSSSCT00000031490	GO:0000228	GO:0003674	GO:0003677	GO:0005575	GO:0005622	GO:0005623	GO:0005634	GO:0005694	GO:0006461	GO:0008150	GO:0022607	GO:0043226	GO:0043234	GO:0051276	GO:0065003
ENSSSCT00000031506	GO:0005575	GO:0005622	GO:0005623	GO:0005737	GO:0005739	GO:0006091	GO:0008150	GO:0034641	GO:0043226	GO:0043234	GO:0044281
ENSSSCT00000031590	GO:0003674	GO:0005575	GO:0005622	GO:0005623	GO:0005737	GO:0005886	GO:0008150	GO:0008233	GO:0043167
ENSSSCT00000031617	GO:0003674	GO:0003677	GO:0005575	GO:0005622	GO:0005623	GO:0005634	GO:0005694	GO:0006461	GO:0008150	GO:0009058	GO:0022607	GO:0034641	GO:0043226	GO:0043234	GO:0051276	GO:0065003
ENSSSCT00000031652	GO:0003674	GO:0008150	GO:0016746
ENSSSCT00000031680	GO:0000228	GO:0003674	GO:0003677	GO:0005575	GO:0005622	GO:0005623	GO:0005634	GO:0005694	GO:0006461	GO:0008150	GO:0022607	GO:0043226	GO:0043234	GO:0051276	GO:0065003
ENSSSCT00000031700	GO:0005575	GO:0005576	GO:0005615	GO:0005622	GO:0005623	GO:0005737	GO:0005764	GO:0005773	GO:0006629	GO:0008150	GO:0043226
ENSSSCT00000031716	GO:0003674
ENSSSCT00000031737	GO:0003674
ENSSSCT00000031745	GO:0003674	GO:0006950	GO:0008150	GO:0016491	GO:0043167
ENSSSCT00000031793	GO:0003674	GO:0003924	GO:0004871	GO:0005575	GO:0005622	GO:0005623	GO:0005886	GO:0007165	GO:0008150	GO:0043167	GO:0043234	GO:0050877
ENSSSCT00000031794	GO:0003674	GO:0003723	GO:0003924	GO:0005575	GO:0005622	GO:0005623	GO:0006412	GO:0008135	GO:0008150	GO:0009058	GO:0034641	GO:0043167
ENSSSCT00000031816	GO:0003674	GO:0005575	GO:0006464	GO:0008150	GO:0016791
ENSSSCT00000031868	GO:0003674
ENSSSCT00000031898	GO:0000902	GO:0003674	GO:0005575	GO:0005622	GO:0005623	GO:0005737	GO:0007010	GO:0008092	GO:0008150	GO:0016810	GO:0030154	GO:0040011	GO:0048856
ENSSSCT00000031909	GO:0005575	GO:0008150
ENSSSCT00000031940	GO:0003674	GO:0043167
ENSSSCT00000031951	GO:0000228	GO:0003674	GO:0003677	GO:0005575	GO:0005622	GO:0005623	GO:0005634	GO:0005694	GO:0006461	GO:0008150	GO:0022607	GO:0043226	GO:0043234	GO:0051276	GO:0065003
ENSSSCT00000031971	GO:0003674	GO:0003924	GO:0005575	GO:0005622	GO:0005623	GO:0005737	GO:0005783	GO:0005794	GO:0006810	GO:0006913	GO:0006914	GO:0006950	GO:0007165	GO:0008150	GO:0009056	GO:0016192	GO:0022607	GO:0043167	GO:0043226
ENSSSCT00000031996	GO:0003674	GO:0005575	GO:0005623	GO:0005886	GO:0007155	GO:0008150	GO:0043167
ENSSSCT00000032060	GO:0003674	GO:0005575	GO:0005622	GO:0005623	GO:0005737	GO:0005773	GO:0006810	GO:0008150	GO:0016887	GO:0022857	GO:0043226	GO:0043234	GO:0055085
ENSSSCT00000032072	GO:0003674	GO:0005575	GO:0005622	GO:0005623	GO:0005737	GO:0005739	GO:0006810	GO:0008150	GO:0009058	GO:0022857	GO:0034641	GO:0043226	GO:0043234	GO:0044281	GO:0055085
ENSSSCT00000032084	GO:0003674	GO:0043167
ENSSSCT00000032090	-
ENSSSCT00000032099	GO:0003674	GO:0005575	GO:0005622	GO:0005623	GO:0005737	GO:0005739	GO:0006810	GO:0008150	GO:0009058	GO:0022857	GO:0034641	GO:0043226	GO:0043234	GO:0044281	GO:0055085
ENSSSCT00000032101	GO:0003674	GO:0005575	GO:0005622	GO:0005623	GO:0007165	GO:0008150	GO:0043167
ENSSSCT00000032102	GO:0005575	GO:0005622	GO:0005623	GO:0005737	GO:0005783	GO:0006605	GO:0006810	GO:0008150	GO:0043226	GO:0043234	GO:0061024
ENSSSCT00000032134	-
ENSSSCT00000032146	GO:0003674	GO:0005575	GO:0005622	GO:0005623	GO:0005737	GO:0006464	GO:0008150	GO:0019899
ENSSSCT00000032157	-
ENSSSCT00000032182	GO:0003674
ENSSSCT00000032244	GO:0003674	GO:0005575	GO:0005622	GO:0005623	GO:0007165	GO:0008150	GO:0043167
ENSSSCT00000032313	GO:0003674	GO:0005575	GO:0005622	GO:0005623	GO:0005737	GO:0008150	GO:0009058	GO:0016874	GO:0034641	GO:0043167	GO:0044281
ENSSSCT00000032330	-	GO:0003674	GO:0005575	GO:0005622	GO:0005623	GO:0005634	GO:0005737	GO:0006259	GO:0006464	GO:0006950	GO:0008150	GO:0016874	GO:0034641	GO:0043226
ENSSSCT00000032461	-
ENSSSCT00000032476	GO:0003674	GO:0005575	GO:0005576	GO:0005615	GO:0008150	GO:0030234
ENSSSCT00000032503	GO:0003674	GO:0005575	GO:0006464	GO:0008150	GO:0016791
ENSSSCT00000032570	GO:0003674	GO:0008150	GO:0016491
ENSSSCT00000032593	GO:0005575	GO:0007155	GO:0008150
ENSSSCT00000032626	GO:0003674	GO:0043167
ENSSSCT00000032732	-	GO:0003674	GO:0005575	GO:0005576	GO:0005615	GO:0008150	GO:0030234
ENSSSCT00000032787	GO:0003674	GO:0005575	GO:0005622	GO:0005623	GO:0007165	GO:0008150	GO:0043234
ENSSSCT00000032810	GO:0003674	GO:0003924	GO:0004871	GO:0005575	GO:0005622	GO:0005623	GO:0005886	GO:0007165	GO:0008150	GO:0043167	GO:0043234	GO:0050877
ENSSSCT00000032834	GO:0003674	GO:0003723	GO:0003735	GO:0005198	GO:0005575	GO:0005622	GO:0005623	GO:0005737	GO:0005829	GO:0005840	GO:0006412	GO:0008150	GO:0009058	GO:0034641	GO:0042254	GO:0043226
ENSSSCT00000032852	-	GO:0005575	GO:0005622	GO:0005623	GO:0005694	GO:0008150	GO:0022607	GO:0043226	GO:0043234	GO:0051276	GO:0065003
ENSSSCT00000032910	-	GO:0003674	GO:0005575	GO:0043167
ENSSSCT00000033025	GO:0002376	GO:0003674	GO:0005575	GO:0005576	GO:0008150	GO:0008233	GO:0043167
ENSSSCT00000033091	GO:0003674	GO:0008150	GO:0016491	GO:0043167
ENSSSCT00000033155	-	GO:0003674
ENSSSCT00000033168	GO:0003674	GO:0005575	GO:0005622	GO:0005623	GO:0006810	GO:0008150	GO:0016192
ENSSSCT00000033187	GO:0005575	GO:0005622	GO:0005623	GO:0005737	GO:0005783	GO:0006810	GO:0008150	GO:0043226
ENSSSCT00000033211	GO:0003674	GO:0005575	GO:0005622	GO:0005623	GO:0005737	GO:0005815	GO:0005856	GO:0005886	GO:0006810	GO:0007165	GO:0008150	GO:0030154	GO:0043167	GO:0043226	GO:0048856
ENSSSCT00000033259	GO:0003674	GO:0003924	GO:0004871	GO:0005575	GO:0005622	GO:0005623	GO:0005886	GO:0007165	GO:0008150	GO:0043167	GO:0043234	GO:0050877
ENSSSCT00000033313	GO:0003674	GO:0005575	GO:0005623	GO:0008150	GO:0016491	GO:0042592	GO:0043167
ENSSSCT00000033429	-	GO:0003674	GO:0005575	GO:0005576	GO:0005615	GO:0005622	GO:0005623	GO:0005634	GO:0005730	GO:0005737	GO:0008150	GO:0043167	GO:0043226	GO:0048856
ENSSSCT00000033442	-	GO:0003674	GO:0004871	GO:0005575	GO:0006464	GO:0007165	GO:0008150	GO:0016301	GO:0043167
ENSSSCT00000033489	-	GO:0005575	GO:0005576	GO:0005615
ENSSSCT00000033552	-	GO:0003674	GO:0005575	GO:0005622	GO:0005623	GO:0005737	GO:0005783	GO:0043226
ENSSSCT00000033645	-	GO:0003674
ENSSSCT00000033666	-	GO:0003674	GO:0005575	GO:0005622	GO:0005623	GO:0005737	GO:0005783	GO:0043226
ENSSSCT00000033720	GO:0003674	GO:0043167
ENSSSCT00000033723	GO:0003674	GO:0005575	GO:0005622	GO:0005623	GO:0005856	GO:0007010	GO:0008092	GO:0008150	GO:0043226
ENSSSCT00000033750	-	GO:0003674	GO:0005575	GO:0005622	GO:0005623	GO:0005737	GO:0005783	GO:0043226
ENSSSCT00000033846	GO:0003674	GO:0005575
ENSSSCT00000034146	GO:0003674	GO:0003924	GO:0004871	GO:0005575	GO:0005622	GO:0005623	GO:0005886	GO:0007165	GO:0008150	GO:0043167	GO:0043234	GO:0050877
ENSSSCT00000034155	GO:0003674	GO:0008092	GO:0008150	GO:0008289	GO:0030234	GO:0043167
ENSSSCT00000034162	GO:0003674	GO:0003924	GO:0004871	GO:0005575	GO:0005622	GO:0005623	GO:0005886	GO:0007165	GO:0008150	GO:0043167	GO:0043234	GO:0050877
ENSSSCT00000034189	-	GO:0003674	GO:0005575	GO:0043167
ENSSSCT00000034207	GO:0003674	GO:0005575	GO:0005622	GO:0005623	GO:0007165	GO:0008150	GO:0043234
ENSSSCT00000034216	GO:0005575	GO:0005622	GO:0005623	GO:0005737	GO:0005783	GO:0006810	GO:0008150	GO:0043226
ENSSSCT00000034277	GO:0005575	GO:0005622	GO:0005623	GO:0005737	GO:0005768	GO:0005886	GO:0016023	GO:0043226
ENSSSCT00000034304	GO:0003674	GO:0008092	GO:0043167
ENSSSCT00000034318	-	GO:0002376	GO:0003674	GO:0005575	GO:0005576	GO:0006950	GO:0008150	GO:0008233
ENSSSCT00000034410	-	GO:0003674	GO:0005575	GO:0043167
ENSSSCT00000034463	GO:0003674	GO:0005575	GO:0005622	GO:0005623	GO:0005737	GO:0006464	GO:0006950	GO:0007165	GO:0008150	GO:0016301	GO:0043167
ENSSSCT00000034467	-	GO:0002376	GO:0003674	GO:0005575	GO:0005576	GO:0006950	GO:0008150	GO:0008233
ENSSSCT00000034552	GO:0005575	GO:0007155	GO:0008150
ENSSSCT00000034555	-	GO:0003674	GO:0004871	GO:0005575	GO:0006464	GO:0007165	GO:0008150	GO:0016301	GO:0043167
ENSSSCT00000034598	-	GO:0003674
ENSSSCT00000034627	-	GO:0002376	GO:0003674	GO:0005575	GO:0005576	GO:0006950	GO:0008150	GO:0008233
ENSSSCT00000034632	GO:0003674	GO:0008150	GO:0030234	GO:0043167
ENSSSCT00000034653	GO:0003674	GO:0005975	GO:0006091	GO:0008150	GO:0009056	GO:0016301	GO:0034641	GO:0043167	GO:0044281	GO:0051186
ENSSSCT00000034730	-	GO:0003674	GO:0004871	GO:0005575	GO:0006464	GO:0007165	GO:0008150	GO:0016301	GO:0043167
ENSSSCT00000034741	GO:0005575	GO:0007155	GO:0008150
ENSSSCT00000034816	GO:0003674
ENSSSCT00000034845	GO:0005575	GO:0005622	GO:0005623	GO:0005737	GO:0005783	GO:0006810	GO:0008150	GO:0043226
ENSSSCT00000034855	-	GO:0003674
ENSSSCT00000034964	GO:0003674	GO:0004871	GO:0005575	GO:0005622	GO:0005623	GO:0006464	GO:0007165	GO:0008150	GO:0016301	GO:0043167
ENSSSCT00000035011	GO:0003674	GO:0005575	GO:0005622	GO:0005623	GO:0006464	GO:0008150	GO:0016791	GO:0019899	GO:0043167	GO:0043234
ENSSSCT00000035055	-	GO:0003674	GO:0005575	GO:0005622	GO:0005623	GO:0005634	GO:0005737	GO:0006259	GO:0006464	GO:0006950	GO:0008150	GO:0016874	GO:0034641	GO:0043226
ENSSSCT00000035099	-	GO:0003674	GO:0005575	GO:0043167
ENSSSCT00000035101	-	GO:0003674
ENSSSCT00000035106	GO:0003674	GO:0005575	GO:0005622	GO:0005623	GO:0006464	GO:0008150	GO:0016791	GO:0019899	GO:0043167	GO:0043234
ENSSSCT00000035115	GO:0003674
ENSSSCT00000035153	GO:0003674	GO:0005575	GO:0005622	GO:0005623	GO:0043167
ENSSSCT00000035199	GO:0003674	GO:0005575	GO:0005622	GO:0005623	GO:0005737	GO:0006457	GO:0006461	GO:0008092	GO:0008150	GO:0022607	GO:0043234	GO:0065003
ENSSSCT00000035203	GO:0003674	GO:0005575	GO:0005622	GO:0005623	GO:0005737	GO:0005829	GO:0006457	GO:0006950	GO:0008150	GO:0043167	GO:0051082
ENSSSCT00000035265	GO:0003674	GO:0003924	GO:0004871	GO:0005575	GO:0005622	GO:0005623	GO:0005886	GO:0007165	GO:0008150	GO:0043167	GO:0043234	GO:0050877
ENSSSCT00000035287	GO:0003674	GO:0005575
ENSSSCT00000035301	GO:0003674	GO:0005575	GO:0005623	GO:0008150	GO:0016491	GO:0042592	GO:0043167
ENSSSCT00000035383	-	GO:0002376	GO:0003674	GO:0005575	GO:0005576	GO:0006950	GO:0008150	GO:0008233
ENSSSCT00000035487	GO:0003674	GO:0003924	GO:0004871	GO:0005575	GO:0005622	GO:0005623	GO:0005886	GO:0007165	GO:0008150	GO:0043167	GO:0043234	GO:0050877
ENSSSCT00000035508	GO:0005575	GO:0007155	GO:0008150
ENSSSCT00000035522	GO:0001071	GO:0003674	GO:0004871	GO:0005575	GO:0005622	GO:0005623	GO:0005634	GO:0007165	GO:0008150	GO:0043226
ENSSSCT00000035570	GO:0003674	GO:0005575	GO:0005622	GO:0005623	GO:0005737	GO:0005794	GO:0005975	GO:0006464	GO:0008150	GO:0009058	GO:0016757	GO:0043226
ENSSSCT00000035597	GO:0003674	GO:0003924	GO:0004871	GO:0005575	GO:0005622	GO:0005623	GO:0005886	GO:0007165	GO:0008150	GO:0043167	GO:0043234	GO:0050877
ENSSSCT00000035719	GO:0005575
ENSSSCT00000035747	-	GO:0003674
ENSSSCT00000035813	GO:0003674	GO:0005575	GO:0005623	GO:0005886	GO:0007155	GO:0007165	GO:0008150	GO:0043234
ENSSSCT00000035876	GO:0003674	GO:0043167
ENSSSCT00000035922	GO:0003674	GO:0003723	GO:0003735	GO:0005198	GO:0005575	GO:0005622	GO:0005623	GO:0005737	GO:0005829	GO:0005840	GO:0006412	GO:0008150	GO:0009058	GO:0034641	GO:0042254	GO:0043226
ENSSSCT00000035972	-	GO:0003674	GO:0005575	GO:0005622	GO:0005623	GO:0005737	GO:0005783	GO:0043226
ENSSSCT00000036007	-	GO:0003674	GO:0005575	GO:0005622	GO:0005623	GO:0005634	GO:0005737	GO:0006259	GO:0006464	GO:0006950	GO:0008150	GO:0016874	GO:0034641	GO:0043226
ENSSSCT00000036044	-
ENSSSCT00000036163	GO:0003674	GO:0005575	GO:0005622	GO:0005623	GO:0007165	GO:0008150	GO:0043234
ENSSSCT00000036179	GO:0003674	GO:0005575	GO:0005622	GO:0005623	GO:0005634	GO:0005737	GO:0006259	GO:0006464	GO:0006950	GO:0008150	GO:0016874	GO:0019899	GO:0034641	GO:0043167	GO:0043226
ENSSSCT00000036212	GO:0003674
ENSSSCT00000036218	GO:0003674	GO:0003924	GO:0004871	GO:0005575	GO:0005622	GO:0005623	GO:0005886	GO:0007165	GO:0008150	GO:0043167	GO:0043234	GO:0050877
ENSSSCT00000036243	GO:0002376	GO:0003674	GO:0005575	GO:0005576	GO:0008150	GO:0008233	GO:0043167
ENSSSCT00000036434	GO:0003674	GO:0005575	GO:0005622	GO:0005623	GO:0005975	GO:0006091	GO:0006790	GO:0008150	GO:0009056	GO:0009058	GO:0016491	GO:0034641	GO:0043226	GO:0044281	GO:0051186
ENSSSCT00000036482	GO:0003674	GO:0004871	GO:0005575	GO:0005623	GO:0005886	GO:0007165	GO:0007267	GO:0008150
ENSSSCT00000036490	GO:0005575
ENSSSCT00000036496	-	GO:0003674	GO:0005575	GO:0005622	GO:0005623	GO:0005737	GO:0005783	GO:0043226
ENSSSCT00000036536	GO:0003674	GO:0005575	GO:0005622	GO:0005623	GO:0005737	GO:0005829	GO:0006810	GO:0008150	GO:0043167	GO:0043234
ENSSSCT00000036676	-

## Sheet: GO classification
Ontology	Class	number	genes
Biological Process	reproduction	6	ENSSSCT00000004096;ENSSSCT00000005243;ENSSSCT00000017021;ENSSSCT00000017632;ENSSSCT00000022584;ENSSSCT00000029514
Biological Process	immune system process	17	ENSSSCT00000001564;ENSSSCT00000003046;ENSSSCT00000011028;ENSSSCT00000012918;ENSSSCT00000013662;ENSSSCT00000014800;ENSSSCT00000018112;ENSSSCT00000022584;ENSSSCT00000023124;ENSSSCT00000029514;ENSSSCT00000029874;ENSSSCT00000033025;ENSSSCT00000034318;ENSSSCT00000034467;ENSSSCT00000034627;ENSSSCT00000035383;ENSSSCT00000036243
Biological Process	metabolic process	394	ENSSSCT00000000070;ENSSSCT00000000083;ENSSSCT00000000095;ENSSSCT00000000167;ENSSSCT00000000229;ENSSSCT00000000416;ENSSSCT00000000438;ENSSSCT00000000620;ENSSSCT00000000745;ENSSSCT00000000746;ENSSSCT00000000782;ENSSSCT00000000975;ENSSSCT00000000992;ENSSSCT00000001000;ENSSSCT00000001136;ENSSSCT00000001159;ENSSSCT00000001275;ENSSSCT00000001296;ENSSSCT00000001675;ENSSSCT00000001960;ENSSSCT00000001968;…
Biological Process	cellular process	560	ENSSSCT00000000018;ENSSSCT00000000070;ENSSSCT00000000083;ENSSSCT00000000095;ENSSSCT00000000167;ENSSSCT00000000285;ENSSSCT00000000416;ENSSSCT00000000438;ENSSSCT00000000464;ENSSSCT00000000479;ENSSSCT00000000535;ENSSSCT00000000743;ENSSSCT00000000745;ENSSSCT00000000746;ENSSSCT00000000782;ENSSSCT00000000837;ENSSSCT00000000926;ENSSSCT00000000975;ENSSSCT00000000992;ENSSSCT00000001000;ENSSSCT00000001006;…
Biological Process	biological adhesion	20	ENSSSCT00000004148;ENSSSCT00000004890;ENSSSCT00000005243;ENSSSCT00000005546;ENSSSCT00000005856;ENSSSCT00000005921;ENSSSCT00000011289;ENSSSCT00000011290;ENSSSCT00000012148;ENSSSCT00000015641;ENSSSCT00000016780;ENSSSCT00000022584;ENSSSCT00000023124;ENSSSCT00000030852;ENSSSCT00000031996;ENSSSCT00000032593;ENSSSCT00000034552;ENSSSCT00000034741;ENSSSCT00000035508;ENSSSCT00000035813
Biological Process	signaling	91	ENSSSCT00000000743;ENSSSCT00000003123;ENSSSCT00000003910;ENSSSCT00000004249;ENSSSCT00000005243;ENSSSCT00000006829;ENSSSCT00000007182;ENSSSCT00000007342;ENSSSCT00000007423;ENSSSCT00000007475;ENSSSCT00000008231;ENSSSCT00000008409;ENSSSCT00000009153;ENSSSCT00000009379;ENSSSCT00000009409;ENSSSCT00000009854;ENSSSCT00000009855;ENSSSCT00000009992;ENSSSCT00000010588;ENSSSCT00000010685;ENSSSCT00000010802;…
Biological Process	multicellular organismal process	16	ENSSSCT00000010165;ENSSSCT00000012119;ENSSSCT00000016781;ENSSSCT00000017229;ENSSSCT00000022584;ENSSSCT00000024604;ENSSSCT00000029514;ENSSSCT00000031793;ENSSSCT00000032810;ENSSSCT00000033259;ENSSSCT00000034146;ENSSSCT00000034162;ENSSSCT00000035265;ENSSSCT00000035487;ENSSSCT00000035597;ENSSSCT00000036218
Biological Process	developmental process	48	ENSSSCT00000001163;ENSSSCT00000002532;ENSSSCT00000003881;ENSSSCT00000003910;ENSSSCT00000003939;ENSSSCT00000004068;ENSSSCT00000004170;ENSSSCT00000005243;ENSSSCT00000005302;ENSSSCT00000006159;ENSSSCT00000006753;ENSSSCT00000007267;ENSSSCT00000007423;ENSSSCT00000009205;ENSSSCT00000009669;ENSSSCT00000010165;ENSSSCT00000011156;ENSSSCT00000012069;ENSSSCT00000012119;ENSSSCT00000012333;ENSSSCT00000012356;…
Biological Process	locomotion	11	ENSSSCT00000002098;ENSSSCT00000005243;ENSSSCT00000007423;ENSSSCT00000008326;ENSSSCT00000012069;ENSSSCT00000012955;ENSSSCT00000022584;ENSSSCT00000022903;ENSSSCT00000026008;ENSSSCT00000027105;ENSSSCT00000031898
Biological Process	single-organism process	323	ENSSSCT00000000070;ENSSSCT00000000083;ENSSSCT00000000416;ENSSSCT00000000438;ENSSSCT00000000464;ENSSSCT00000000479;ENSSSCT00000000620;ENSSSCT00000000743;ENSSSCT00000000746;ENSSSCT00000000782;ENSSSCT00000000975;ENSSSCT00000001000;ENSSSCT00000001006;ENSSSCT00000001159;ENSSSCT00000001163;ENSSSCT00000001968;ENSSSCT00000002075;ENSSSCT00000002087;ENSSSCT00000002098;ENSSSCT00000002159;ENSSSCT00000002532;…
Biological Process	response to stimulus	137	ENSSSCT00000000743;ENSSSCT00000000926;ENSSSCT00000000992;ENSSSCT00000001901;ENSSSCT00000002532;ENSSSCT00000002703;ENSSSCT00000002815;ENSSSCT00000003046;ENSSSCT00000003123;ENSSSCT00000003147;ENSSSCT00000003910;ENSSSCT00000004249;ENSSSCT00000005011;ENSSSCT00000005190;ENSSSCT00000005243;ENSSSCT00000005554;ENSSSCT00000005837;ENSSSCT00000005980;ENSSSCT00000005998;ENSSSCT00000006829;ENSSSCT00000007182;…
Biological Process	localization	148	ENSSSCT00000000438;ENSSSCT00000000970;ENSSSCT00000001006;ENSSSCT00000002098;ENSSSCT00000002649;ENSSSCT00000003016;ENSSSCT00000003074;ENSSSCT00000003212;ENSSSCT00000003285;ENSSSCT00000003461;ENSSSCT00000003910;ENSSSCT00000003939;ENSSSCT00000004096;ENSSSCT00000004148;ENSSSCT00000004971;ENSSSCT00000005243;ENSSSCT00000006034;ENSSSCT00000006203;ENSSSCT00000006661;ENSSSCT00000006746;ENSSSCT00000006747;…
Biological Process	multi-organism process	3	ENSSSCT00000004806;ENSSSCT00000008231;ENSSSCT00000013398
Biological Process	biological regulation	125	ENSSSCT00000000743;ENSSSCT00000002087;ENSSSCT00000003123;ENSSSCT00000003285;ENSSSCT00000003910;ENSSSCT00000004179;ENSSSCT00000004249;ENSSSCT00000005011;ENSSSCT00000005190;ENSSSCT00000005243;ENSSSCT00000005998;ENSSSCT00000006829;ENSSSCT00000007004;ENSSSCT00000007182;ENSSSCT00000007342;ENSSSCT00000007423;ENSSSCT00000007475;ENSSSCT00000008231;ENSSSCT00000008409;ENSSSCT00000008553;ENSSSCT00000009153;…
Biological Process	cellular component organization or biogenesis	167	ENSSSCT00000000018;ENSSSCT00000000083;ENSSSCT00000000095;ENSSSCT00000000464;ENSSSCT00000000479;ENSSSCT00000000837;ENSSSCT00000001098;ENSSSCT00000001163;ENSSSCT00000001230;ENSSSCT00000001233;ENSSSCT00000001263;ENSSSCT00000001267;ENSSSCT00000001271;ENSSSCT00000001273;ENSSSCT00000001275;ENSSSCT00000001501;ENSSSCT00000001678;ENSSSCT00000001703;ENSSSCT00000002192;ENSSSCT00000002532;ENSSSCT00000003049;…
Molecular Function	transcription factor activity, protein binding	1	ENSSSCT00000012628
Molecular Function	nucleic acid binding transcription factor activity	10	ENSSSCT00000001296;ENSSSCT00000003494;ENSSSCT00000009548;ENSSSCT00000010814;ENSSSCT00000018947;ENSSSCT00000024075;ENSSSCT00000024849;ENSSSCT00000025146;ENSSSCT00000025420;ENSSSCT00000035522
Molecular Function	catalytic activity	433	ENSSSCT00000000040;ENSSSCT00000000070;ENSSSCT00000000083;ENSSSCT00000000167;ENSSSCT00000000229;ENSSSCT00000000408;ENSSSCT00000000409;ENSSSCT00000000416;ENSSSCT00000000417;ENSSSCT00000000418;ENSSSCT00000000438;ENSSSCT00000000620;ENSSSCT00000000745;ENSSSCT00000000746;ENSSSCT00000000756;ENSSSCT00000000782;ENSSSCT00000000837;ENSSSCT00000000975;ENSSSCT00000000989;ENSSSCT00000000992;ENSSSCT00000001006;…
Molecular Function	signal transducer activity	34	ENSSSCT00000003123;ENSSSCT00000005243;ENSSSCT00000007475;ENSSSCT00000011042;ENSSSCT00000012477;ENSSSCT00000012547;ENSSSCT00000012625;ENSSSCT00000014326;ENSSSCT00000014922;ENSSSCT00000015283;ENSSSCT00000015629;ENSSSCT00000016781;ENSSSCT00000017229;ENSSSCT00000017595;ENSSSCT00000017632;ENSSSCT00000018066;ENSSSCT00000018947;ENSSSCT00000024075;ENSSSCT00000024927;ENSSSCT00000031793;ENSSSCT00000032810;…
Molecular Function	structural molecule activity	77	ENSSSCT00000000095;ENSSSCT00000000255;ENSSSCT00000000260;ENSSSCT00000000267;ENSSSCT00000000270;ENSSSCT00000000408;ENSSSCT00000000409;ENSSSCT00000000417;ENSSSCT00000000418;ENSSSCT00000000837;ENSSSCT00000001098;ENSSSCT00000001501;ENSSSCT00000001675;ENSSSCT00000001703;ENSSSCT00000002535;ENSSSCT00000003379;ENSSSCT00000003515;ENSSSCT00000003737;ENSSSCT00000004096;ENSSSCT00000004148;ENSSSCT00000004346;…
Molecular Function	transporter activity	47	ENSSSCT00000000438;ENSSSCT00000001006;ENSSSCT00000003074;ENSSSCT00000003212;ENSSSCT00000003285;ENSSSCT00000004971;ENSSSCT00000006661;ENSSSCT00000006862;ENSSSCT00000007004;ENSSSCT00000007385;ENSSSCT00000007437;ENSSSCT00000007695;ENSSSCT00000008182;ENSSSCT00000008553;ENSSSCT00000008974;ENSSSCT00000009826;ENSSSCT00000010426;ENSSSCT00000010986;ENSSSCT00000011103;ENSSSCT00000011262;ENSSSCT00000012740;…
Molecular Function	binding	592	ENSSSCT00000000018;ENSSSCT00000000070;ENSSSCT00000000095;ENSSSCT00000000144;ENSSSCT00000000151;ENSSSCT00000000167;ENSSSCT00000000285;ENSSSCT00000000407;ENSSSCT00000000408;ENSSSCT00000000409;ENSSSCT00000000417;ENSSSCT00000000418;ENSSSCT00000000419;ENSSSCT00000000438;ENSSSCT00000000535;ENSSSCT00000000680;ENSSSCT00000000745;ENSSSCT00000000837;ENSSSCT00000000926;ENSSSCT00000000975;ENSSSCT00000000992;…
Molecular Function	molecular function regulator	34	ENSSSCT00000000716;ENSSSCT00000001103;ENSSSCT00000002761;ENSSSCT00000002765;ENSSSCT00000005057;ENSSSCT00000005802;ENSSSCT00000006235;ENSSSCT00000007863;ENSSSCT00000010588;ENSSSCT00000011054;ENSSSCT00000012189;ENSSSCT00000012441;ENSSSCT00000012911;ENSSSCT00000012913;ENSSSCT00000013415;ENSSSCT00000014465;ENSSSCT00000014800;ENSSSCT00000015907;ENSSSCT00000016211;ENSSSCT00000016434;ENSSSCT00000016436;…
Cellular Component	extracellular region	57	ENSSSCT00000000716;ENSSSCT00000001000;ENSSSCT00000001103;ENSSSCT00000001564;ENSSSCT00000002761;ENSSSCT00000002765;ENSSSCT00000003046;ENSSSCT00000005998;ENSSSCT00000006034;ENSSSCT00000009802;ENSSSCT00000009854;ENSSSCT00000009855;ENSSSCT00000010601;ENSSSCT00000011028;ENSSSCT00000011054;ENSSSCT00000011253;ENSSSCT00000012370;ENSSSCT00000012740;ENSSSCT00000012911;ENSSSCT00000012918;ENSSSCT00000012920;…
Cellular Component	cell	630	ENSSSCT00000000018;ENSSSCT00000000052;ENSSSCT00000000070;ENSSSCT00000000095;ENSSSCT00000000136;ENSSSCT00000000151;ENSSSCT00000000167;ENSSSCT00000000229;ENSSSCT00000000255;ENSSSCT00000000260;ENSSSCT00000000267;ENSSSCT00000000270;ENSSSCT00000000309;ENSSSCT00000000408;ENSSSCT00000000409;ENSSSCT00000000417;ENSSSCT00000000418;ENSSSCT00000000438;ENSSSCT00000000464;ENSSSCT00000000479;ENSSSCT00000000535;…
Cellular Component	membrane	61	ENSSSCT00000000136;ENSSSCT00000002098;ENSSSCT00000003123;ENSSSCT00000003910;ENSSSCT00000004148;ENSSSCT00000006901;ENSSSCT00000007004;ENSSSCT00000007475;ENSSSCT00000008182;ENSSSCT00000008324;ENSSSCT00000008553;ENSSSCT00000009669;ENSSSCT00000009990;ENSSSCT00000010165;ENSSSCT00000011289;ENSSSCT00000011290;ENSSSCT00000012148;ENSSSCT00000012477;ENSSSCT00000013662;ENSSSCT00000014210;ENSSSCT00000014326;…
Cellular Component	extracellular matrix	5	ENSSSCT00000001000;ENSSSCT00000015641;ENSSSCT00000016640;ENSSSCT00000016699;ENSSSCT00000030914
Cellular Component	membrane-enclosed lumen	38	ENSSSCT00000001230;ENSSSCT00000001263;ENSSSCT00000001267;ENSSSCT00000001271;ENSSSCT00000001273;ENSSSCT00000004096;ENSSSCT00000004249;ENSSSCT00000006770;ENSSSCT00000007307;ENSSSCT00000007310;ENSSSCT00000008834;ENSSSCT00000010221;ENSSSCT00000012370;ENSSSCT00000013051;ENSSSCT00000014615;ENSSSCT00000015002;ENSSSCT00000015631;ENSSSCT00000018737;ENSSSCT00000022450;ENSSSCT00000022570;ENSSSCT00000022990;…
Cellular Component	macromolecular complex	291	ENSSSCT00000000095;ENSSSCT00000000151;ENSSSCT00000000167;ENSSSCT00000000229;ENSSSCT00000000255;ENSSSCT00000000260;ENSSSCT00000000267;ENSSSCT00000000270;ENSSSCT00000000285;ENSSSCT00000000408;ENSSSCT00000000409;ENSSSCT00000000417;ENSSSCT00000000418;ENSSSCT00000000438;ENSSSCT00000000464;ENSSSCT00000000479;ENSSSCT00000000782;ENSSSCT00000000837;ENSSSCT00000001098;ENSSSCT00000001125;ENSSSCT00000001159;…
Cellular Component	organelle	414	ENSSSCT00000000018;ENSSSCT00000000052;ENSSSCT00000000070;ENSSSCT00000000095;ENSSSCT00000000151;ENSSSCT00000000255;ENSSSCT00000000260;ENSSSCT00000000267;ENSSSCT00000000270;ENSSSCT00000000408;ENSSSCT00000000409;ENSSSCT00000000417;ENSSSCT00000000418;ENSSSCT00000000464;ENSSSCT00000000479;ENSSSCT00000000745;ENSSSCT00000000782;ENSSSCT00000000837;ENSSSCT00000000975;ENSSSCT00000000992;ENSSSCT00000001098;…
Cellular Component	extracellular region part	40	ENSSSCT00000000716;ENSSSCT00000001000;ENSSSCT00000001103;ENSSSCT00000002761;ENSSSCT00000002765;ENSSSCT00000006034;ENSSSCT00000009802;ENSSSCT00000009854;ENSSSCT00000009855;ENSSSCT00000011028;ENSSSCT00000011054;ENSSSCT00000011253;ENSSSCT00000012370;ENSSSCT00000012740;ENSSSCT00000012911;ENSSSCT00000012920;ENSSSCT00000013316;ENSSSCT00000014800;ENSSSCT00000015641;ENSSSCT00000016434;ENSSSCT00000016436;…
Cellular Component	organelle part	51	ENSSSCT00000001230;ENSSSCT00000001263;ENSSSCT00000001267;ENSSSCT00000001271;ENSSSCT00000001273;ENSSSCT00000003910;ENSSSCT00000004096;ENSSSCT00000004249;ENSSSCT00000005243;ENSSSCT00000006770;ENSSSCT00000007307;ENSSSCT00000007310;ENSSSCT00000008276;ENSSSCT00000008834;ENSSSCT00000010221;ENSSSCT00000010426;ENSSSCT00000012370;ENSSSCT00000013051;ENSSSCT00000014443;ENSSSCT00000014615;ENSSSCT00000015002;…
Cellular Component	cell part	621	ENSSSCT00000000018;ENSSSCT00000000052;ENSSSCT00000000070;ENSSSCT00000000095;ENSSSCT00000000136;ENSSSCT00000000151;ENSSSCT00000000167;ENSSSCT00000000229;ENSSSCT00000000255;ENSSSCT00000000260;ENSSSCT00000000267;ENSSSCT00000000270;ENSSSCT00000000309;ENSSSCT00000000408;ENSSSCT00000000409;ENSSSCT00000000417;ENSSSCT00000000418;ENSSSCT00000000438;ENSSSCT00000000464;ENSSSCT00000000479;ENSSSCT00000000535;…

## Sheet: KOG annotation
Gene	Protein-or-Domain	Score	E-Value	KOG-ID	Function-Description	Code	Functional-Categories;
ENSSSCT00000000012	7298332	54.3	6e-08	KOG0996	Structural maintenance of chromosome protein 4 (chromosome condensation complex Condensin, subunit C)	BD	Chromatin structure and dynamics ; Cell cycle control, cell division, chromosome partitioning ;
ENSSSCT00000000012	7301097	214	2e-62	KOG0018	Structural maintenance of chromosome protein 1 (sister chromatid cohesion complex Cohesin, subunit SMC1)	D	Cell cycle control, cell division, chromosome partitioning ;
ENSSSCT00000000012	At3g54670	143	1e-37	KOG0018	Structural maintenance of chromosome protein 1 (sister chromatid cohesion complex Cohesin, subunit SMC1)	D	Cell cycle control, cell division, chromosome partitioning ;
ENSSSCT00000000012	At5g48600	62.8	9e-11	KOG0996	Structural maintenance of chromosome protein 4 (chromosome condensation complex Condensin, subunit C)	BD	Chromatin structure and dynamics ; Cell cycle control, cell division, chromosome partitioning ;
ENSSSCT00000000012	CE01052	53.1	1e-07	KOG0996	Structural maintenance of chromosome protein 4 (chromosome condensation complex Condensin, subunit C)	BD	Chromatin structure and dynamics ; Cell cycle control, cell division, chromosome partitioning ;
ENSSSCT00000000012	CE03287	51.6	5e-07	KOG0996	Structural maintenance of chromosome protein 4 (chromosome condensation complex Condensin, subunit C)	BD	Chromatin structure and dynamics ; Cell cycle control, cell division, chromosome partitioning ;
ENSSSCT00000000012	CE05411	52.8	2e-07	KOG0018	Structural maintenance of chromosome protein 1 (sister chromatid cohesion complex Cohesin, subunit SMC1)	D	Cell cycle control, cell division, chromosome partitioning ;
ENSSSCT00000000012	CE29497	201	1e-57	KOG0018	Structural maintenance of chromosome protein 1 (sister chromatid cohesion complex Cohesin, subunit SMC1)	D	Cell cycle control, cell division, chromosome partitioning ;
ENSSSCT00000000012	ECU04g0930	82	7e-17	KOG0018	Structural maintenance of chromosome protein 1 (sister chromatid cohesion complex Cohesin, subunit SMC1)	D	Cell cycle control, cell division, chromosome partitioning ;
ENSSSCT00000000012	Hs14764231	261	2e-79	KOG0018	Structural maintenance of chromosome protein 1 (sister chromatid cohesion complex Cohesin, subunit SMC1)	D	Cell cycle control, cell division, chromosome partitioning ;
ENSSSCT00000000012	Hs18594408	393	3e-127	KOG0018	Structural maintenance of chromosome protein 1 (sister chromatid cohesion complex Cohesin, subunit SMC1)	D	Cell cycle control, cell division, chromosome partitioning ;
ENSSSCT00000000012	Hs21361252	54.3	7e-08	KOG0996	Structural maintenance of chromosome protein 4 (chromosome condensation complex Condensin, subunit C)	BD	Chromatin structure and dynamics ; Cell cycle control, cell division, chromosome partitioning ;
ENSSSCT00000000012	Hs5453642	259	2e-78	KOG0018	Structural maintenance of chromosome protein 1 (sister chromatid cohesion complex Cohesin, subunit SMC1)	D	Cell cycle control, cell division, chromosome partitioning ;
ENSSSCT00000000012	HsM4885113	53.9	8e-08	KOG0996	Structural maintenance of chromosome protein 4 (chromosome condensation complex Condensin, subunit C)	BD	Chromatin structure and dynamics ; Cell cycle control, cell division, chromosome partitioning ;
ENSSSCT00000000012	SPBC29A10.04	130	3e-33	KOG0018	Structural maintenance of chromosome protein 1 (sister chromatid cohesion complex Cohesin, subunit SMC1)	D	Cell cycle control, cell division, chromosome partitioning ;
ENSSSCT00000000012	SPBP4H10.06c	51.2	7e-07	KOG0933	Structural maintenance of chromosome protein 2 (chromosome condensation complex Condensin, subunit E)	BD	Chromatin structure and dynamics ; Cell cycle control, cell division, chromosome partitioning ;
ENSSSCT00000000012	YFL008w	83.2	3e-17	KOG0018	Structural maintenance of chromosome protein 1 (sister chromatid cohesion complex Cohesin, subunit SMC1)	D	Cell cycle control, cell division, chromosome partitioning ;
ENSSSCT00000000012	YFR031c	58.2	3e-09	KOG0933	Structural maintenance of chromosome protein 2 (chromosome condensation complex Condensin, subunit E)	BD	Chromatin structure and dynamics ; Cell cycle control, cell division, chromosome partitioning ;
ENSSSCT00000000012	YJL074c	55.8	2e-08	KOG0964	Structural maintenance of chromosome protein 3 (sister chromatid cohesion complex Cohesin, subunit SMC3)	D	Cell cycle control, cell division, chromosome partitioning ;
ENSSSCT00000000012	YLR086w	51.2	6e-07	KOG0996	Structural maintenance of chromosome protein 4 (chromosome condensation complex Condensin, subunit C)	BD	Chromatin structure and dynamics ; Cell cycle control, cell division, chromosome partitioning ;
ENSSSCT00000000014	7298332	127	6e-29	KOG0996	Structural maintenance of chromosome protein 4 (chromosome condensation complex Condensin, subunit C)	BD	Chromatin structure and dynamics ; Cell cycle control, cell division, chromosome partitioning ;
ENSSSCT00000000014	7301097	368	1e-106	KOG0018	Structural maintenance of chromosome protein 1 (sister chromatid cohesion complex Cohesin, subunit SMC1)	D	Cell cycle control, cell division, chromosome partitioning ;
ENSSSCT00000000014	At3g54670	240	3e-64	KOG0018	Structural maintenance of chromosome protein 1 (sister chromatid cohesion complex Cohesin, subunit SMC1)	D	Cell cycle control, cell division, chromosome partitioning ;
ENSSSCT00000000014	At5g48600	132	1e-30	KOG0996	Structural maintenance of chromosome protein 4 (chromosome condensation complex Condensin, subunit C)	BD	Chromatin structure and dynamics ; Cell cycle control, cell division, chromosome partitioning ;
ENSSSCT00000000014	CE01052	105	4e-22	KOG0996	Structural maintenance of chromosome protein 4 (chromosome condensation complex Condensin, subunit C)	BD	Chromatin structure and dynamics ; Cell cycle control, cell division, chromosome partitioning ;
ENSSSCT00000000014	CE03287	119	1e-26	KOG0996	Structural maintenance of chromosome protein 4 (chromosome condensation complex Condensin, subunit C)	BD	Chromatin structure and dynamics ; Cell cycle control, cell division, chromosome partitioning ;
ENSSSCT00000000014	CE29497	604	0	KOG0018	Structural maintenance of chromosome protein 1 (sister chromatid cohesion complex Cohesin, subunit SMC1)	D	Cell cycle control, cell division, chromosome partitioning ;
ENSSSCT00000000014	ECU04g0930	147	3e-35	KOG0018	Structural maintenance of chromosome protein 1 (sister chromatid cohesion complex Cohesin, subunit SMC1)	D	Cell cycle control, cell division, chromosome partitioning ;
ENSSSCT00000000014	ECU07g0680	127	3e-29	KOG0996	Structural maintenance of chromosome protein 4 (chromosome condensation complex Condensin, subunit C)	BD	Chromatin structure and dynamics ; Cell cycle control, cell division, chromosome partitioning ;
ENSSSCT00000000014	Hs14764231	1016	0	KOG0018	Structural maintenance of chromosome protein 1 (sister chromatid cohesion complex Cohesin, subunit SMC1)	D	Cell cycle control, cell division, chromosome partitioning ;
ENSSSCT00000000014	Hs18594408	731	0	KOG0018	Structural maintenance of chromosome protein 1 (sister chromatid cohesion complex Cohesin, subunit SMC1)	D	Cell cycle control, cell division, chromosome partitioning ;
ENSSSCT00000000014	Hs21361252	126	9e-29	KOG0996	Structural maintenance of chromosome protein 4 (chromosome condensation complex Condensin, subunit C)	BD	Chromatin structure and dynamics ; Cell cycle control, cell division, chromosome partitioning ;
ENSSSCT00000000014	Hs5453642	1014	0	KOG0018	Structural maintenance of chromosome protein 1 (sister chromatid cohesion complex Cohesin, subunit SMC1)	D	Cell cycle control, cell division, chromosome partitioning ;
ENSSSCT00000000014	HsM4885113	127	8e-29	KOG0996	Structural maintenance of chromosome protein 4 (chromosome condensation complex Condensin, subunit C)	BD	Chromatin structure and dynamics ; Cell cycle control, cell division, chromosome partitioning ;
ENSSSCT00000000014	SPBC146.03c	114	5e-25	KOG0996	Structural maintenance of chromosome protein 4 (chromosome condensation complex Condensin, subunit C)	BD	Chromatin structure and dynamics ; Cell cycle control, cell division, chromosome partitioning ;
ENSSSCT00000000014	SPBC29A10.04	263	9e-72	KOG0018	Structural maintenance of chromosome protein 1 (sister chromatid cohesion complex Cohesin, subunit SMC1)	D	Cell cycle control, cell division, chromosome partitioning ;
ENSSSCT00000000014	YFL008w	201	8e-52	KOG0018	Structural maintenance of chromosome protein 1 (sister chromatid cohesion complex Cohesin, subunit SMC1)	D	Cell cycle control, cell division, chromosome partitioning ;
ENSSSCT00000000014	YFR031c	82.8	3e-15	KOG0933	Structural maintenance of chromosome protein 2 (chromosome condensation complex Condensin, subunit E)	BD	Chromatin structure and dynamics ; Cell cycle control, cell division, chromosome partitioning ;
ENSSSCT00000000014	YJL074c	82.8	2e-15	KOG0964	Structural maintenance of chromosome protein 3 (sister chromatid cohesion complex Cohesin, subunit SMC3)	D	Cell cycle control, cell division, chromosome partitioning ;
ENSSSCT00000000014	YLR086w	124	6e-28	KOG0996	Structural maintenance of chromosome protein 4 (chromosome condensation complex Condensin, subunit C)	BD	Chromatin structure and dynamics ; Cell cycle control, cell division, chromosome partitioning ;
ENSSSCT00000000018	7298332	112	9e-25	KOG0996	Structural maintenance of chromosome protein 4 (chromosome condensation complex Condensin, subunit C)	BD	Chromatin structure and dynamics ; Cell cycle control, cell division, chromosome partitioning ;
ENSSSCT00000000018	7301097	542	1e-175	KOG0018	Structural maintenance of chromosome protein 1 (sister chromatid cohesion complex Cohesin, subunit SMC1)	D	Cell cycle control, cell division, chromosome partitioning ;
ENSSSCT00000000018	At3g54670	300	3e-86	KOG0018	Structural maintenance of chromosome protein 1 (sister chromatid cohesion complex Cohesin, subunit SMC1)	D	Cell cycle control, cell division, chromosome partitioning ;
ENSSSCT00000000018	At5g48600	102	1e-21	KOG0996	Structural maintenance of chromosome protein 4 (chromosome condensation complex Condensin, subunit C)	BD	Chromatin structure and dynamics ; Cell cycle control, cell division, chromosome partitioning ;
ENSSSCT00000000018	At5g62410	73.9	6e-13	KOG0933	Structural maintenance of chromosome protein 2 (chromosome condensation complex Condensin, subunit E)	BD	Chromatin structure and dynamics ; Cell cycle control, cell division, chromosome partitioning ;
ENSSSCT00000000018	CE03287	74.7	4e-13	KOG0996	Structural maintenance of chromosome protein 4 (chromosome condensation complex Condensin, subunit C)	BD	Chromatin structure and dynamics ; Cell cycle control, cell division, chromosome partitioning ;
ENSSSCT00000000018	CE29497	497	4e-158	KOG0018	Structural maintenance of chromosome protein 1 (sister chromatid cohesion complex Cohesin, subunit SMC1)	D	Cell cycle control, cell division, chromosome partitioning ;
ENSSSCT00000000018	ECU04g0930	82	2e-15	KOG0018	Structural maintenance of chromosome protein 1 (sister chromatid cohesion complex Cohesin, subunit SMC1)	D	Cell cycle control, cell division, chromosome partitioning ;
ENSSSCT00000000018	ECU07g0680	75.1	3e-13	KOG0996	Structural maintenance of chromosome protein 4 (chromosome condensation complex Condensin, subunit C)	BD	Chromatin structure and dynamics ; Cell cycle control, cell division, chromosome partitioning ;
ENSSSCT00000000018	Hs14764231	780	0	KOG0018	Structural maintenance of chromosome protein 1 (sister chromatid cohesion complex Cohesin, subunit SMC1)	D	Cell cycle control, cell division, chromosome partitioning ;
ENSSSCT00000000018	Hs18594408	1183	0	KOG0018	Structural maintenance of chromosome protein 1 (sister chromatid cohesion complex Cohesin, subunit SMC1)	D	Cell cycle control, cell division, chromosome partitioning ;
ENSSSCT00000000018	Hs21361252	55.5	3e-07	KOG0996	Structural maintenance of chromosome protein 4 (chromosome condensation complex Condensin, subunit C)	BD	Chromatin structure and dynamics ; Cell cycle control, cell division, chromosome partitioning ;
ENSSSCT00000000018	Hs5453642	778	0	KOG0018	Structural maintenance of chromosome protein 1 (sister chromatid cohesion complex Cohesin, subunit SMC1)	D	Cell cycle control, cell division, chromosome partitioning ;
ENSSSCT00000000018	HsM4885113	55.1	4e-07	KOG0996	Structural maintenance of chromosome protein 4 (chromosome condensation complex Condensin, subunit C)	BD	Chromatin structure and dynamics ; Cell cycle control, cell division, chromosome partitioning ;
ENSSSCT00000000018	SPBC29A10.04	293	3e-84	KOG0018	Structural maintenance of chromosome protein 1 (sister chromatid cohesion complex Cohesin, subunit SMC1)	D	Cell cycle control, cell division, chromosome partitioning ;
ENSSSCT00000000018	SPBP4H10.06c	76.6	9e-14	KOG0933	Structural maintenance of chromosome protein 2 (chromosome condensation complex Condensin, subunit E)	BD	Chromatin structure and dynamics ; Cell cycle control, cell division, chromosome partitioning ;
ENSSSCT00000000018	YFL008w	190	2e-49	KOG0018	Structural maintenance of chromosome protein 1 (sister chromatid cohesion complex Cohesin, subunit SMC1)	D	Cell cycle control, cell division, chromosome partitioning ;
ENSSSCT00000000018	YFR031c	86.7	7e-17	KOG0933	Structural maintenance of chromosome protein 2 (chromosome condensation complex Condensin, subunit E)	BD	Chromatin structure and dynamics ; Cell cycle control, cell division, chromosome partitioning ;
ENSSSCT00000000018	YJL074c	93.2	8e-19	KOG0964	Structural maintenance of chromosome protein 3 (sister chromatid cohesion complex Cohesin, subunit SMC3)	D	Cell cycle control, cell division, chromosome partitioning ;
ENSSSCT00000000018	YLR086w	94	5e-19	KOG0996	Structural maintenance of chromosome protein 4 (chromosome condensation complex Condensin, subunit C)	BD	Chromatin structure and dynamics ; Cell cycle control, cell division, chromosome partitioning ;
ENSSSCT00000000040	7294666	345	5e-117	KOG0534	NADH-cytochrome b-5 reductase	HC	Coenzyme transport and metabolism ; Energy production and conversion ;
ENSSSCT00000000040	7302484_2	59.3	8e-10	KOG0534	NADH-cytochrome b-5 reductase	HC	Coenzyme transport and metabolism ; Energy production and conversion ;
ENSSSCT00000000040	At1g37130_3	266	7e-87	KOG0534	NADH-cytochrome b-5 reductase	HC	Coenzyme transport and metabolism ; Energy production and conversion ;
ENSSSCT00000000040	At1g77760_3	280	3e-92	KOG0534	NADH-cytochrome b-5 reductase	HC	Coenzyme transport and metabolism ; Energy production and conversion ;
ENSSSCT00000000040	At5g17770	196	2e-59	KOG0534	NADH-cytochrome b-5 reductase	HC	Coenzyme transport and metabolism ; Energy production and conversion ;
ENSSSCT00000000040	At5g20080	147	1e-40	KOG0534	NADH-cytochrome b-5 reductase	HC	Coenzyme transport and metabolism ; Energy production and conversion ;
ENSSSCT00000000040	CE13275	349	7e-119	KOG0534	NADH-cytochrome b-5 reductase	HC	Coenzyme transport and metabolism ; Energy production and conversion ;
ENSSSCT00000000040	CE13277	354	8e-121	KOG0534	NADH-cytochrome b-5 reductase	HC	Coenzyme transport and metabolism ; Energy production and conversion ;
ENSSSCT00000000040	CE20292_2	65.5	9e-12	KOG0534	NADH-cytochrome b-5 reductase	HC	Coenzyme transport and metabolism ; Energy production and conversion ;
ENSSSCT00000000040	Hs14735899	378	2e-130	KOG0534	NADH-cytochrome b-5 reductase	HC	Coenzyme transport and metabolism ; Energy production and conversion ;
ENSSSCT00000000040	Hs4503327	579	0	KOG0534	NADH-cytochrome b-5 reductase	HC	Coenzyme transport and metabolism ; Energy production and conversion ;
ENSSSCT00000000040	Hs6552328	550	0	KOG0534	NADH-cytochrome b-5 reductase	HC	Coenzyme transport and metabolism ; Energy production and conversion ;
ENSSSCT00000000040	Hs7705899_2	102	6e-25	KOG0534	NADH-cytochrome b-5 reductase	HC	Coenzyme transport and metabolism ; Energy production and conversion ;
ENSSSCT00000000040	Hs7706443	349	2e-119	KOG0534	NADH-cytochrome b-5 reductase	HC	Coenzyme transport and metabolism ; Energy production and conversion ;
ENSSSCT00000000040	Hs7706455	377	5e-130	KOG0534	NADH-cytochrome b-5 reductase	HC	Coenzyme transport and metabolism ; Energy production and conversion ;
ENSSSCT00000000040	SPCC970.03	188	2e-56	KOG0534	NADH-cytochrome b-5 reductase	HC	Coenzyme transport and metabolism ; Energy production and conversion ;
ENSSSCT00000000040	YIL043c	162	5e-46	KOG0534	NADH-cytochrome b-5 reductase	HC	Coenzyme transport and metabolism ; Energy production and conversion ;
ENSSSCT00000000040	YKL150w	140	3e-38	KOG0534	NADH-cytochrome b-5 reductase	HC	Coenzyme transport and metabolism ; Energy production and conversion ;
ENSSSCT00000000040	YML087c	140	4e-38	KOG0534	NADH-cytochrome b-5 reductase	HC	Coenzyme transport and metabolism ; Energy production and conversion ;
ENSSSCT00000000040	YML125c	155	7e-44	KOG0534	NADH-cytochrome b-5 reductase	HC	Coenzyme transport and metabolism ; Energy production and conversion ;
ENSSSCT00000000049	7303679	135	2e-40	KOG3426	NADH:ubiquinone oxidoreductase, NDUFA6/B14 subunit	C	Energy production and conversion ;
ENSSSCT00000000049	At3g12260	70.9	1e-15	KOG3426	NADH:ubiquinone oxidoreductase, NDUFA6/B14 subunit	C	Energy production and conversion ;
ENSSSCT00000000049	CE14948	56.6	2e-10	KOG3426	NADH:ubiquinone oxidoreductase, NDUFA6/B14 subunit	C	Energy production and conversion ;
ENSSSCT00000000049	Hs4505359	241	7e-82	KOG3426	NADH:ubiquinone oxidoreductase, NDUFA6/B14 subunit	C	Energy production and conversion ;
ENSSSCT00000000052	7303679	134	4e-40	KOG3426	NADH:ubiquinone oxidoreductase, NDUFA6/B14 subunit	C	Energy production and conversion ;
ENSSSCT00000000052	At3g12260	70.9	1e-15	KOG3426	NADH:ubiquinone oxidoreductase, NDUFA6/B14 subunit	C	Energy production and conversion ;
ENSSSCT00000000052	CE14948	54.7	6e-10	KOG3426	NADH:ubiquinone oxidoreductase, NDUFA6/B14 subunit	C	Energy production and conversion ;
ENSSSCT00000000052	Hs4505359	237	1e-80	KOG3426	NADH:ubiquinone oxidoreductase, NDUFA6/B14 subunit	C	Energy production and conversion ;
ENSSSCT00000000070	7298762	1038	0	KOG0453	Aconitase/homoaconitase (aconitase superfamily)	CE	Energy production and conversion ; Amino acid transport and metabolism ;
ENSSSCT00000000070	7299336	177	1e-45	KOG0452	RNA-binding translational regulator IRP (aconitase superfamily)	AJ	RNA processing and modification ; Translation, ribosomal structure and biogenesis ;
ENSSSCT00000000070	7299398	1097	0	KOG0453	Aconitase/homoaconitase (aconitase superfamily)	CE	Energy production and conversion ; Amino acid transport and metabolism ;
ENSSSCT00000000070	7300911	172	3e-44	KOG0452	RNA-binding translational regulator IRP (aconitase superfamily)	AJ	RNA processing and modification ; Translation, ribosomal structure and biogenesis ;
ENSSSCT00000000070	At2g05710	207	1e-55	KOG0452	RNA-binding translational regulator IRP (aconitase superfamily)	AJ	RNA processing and modification ; Translation, ribosomal structure and biogenesis ;
ENSSSCT00000000070	At4g26970	205	5e-55	KOG0452	RNA-binding translational regulator IRP (aconitase superfamily)	AJ	RNA processing and modification ; Translation, ribosomal structure and biogenesis ;
ENSSSCT00000000070	At4g35830	221	2e-60	KOG0452	RNA-binding translational regulator IRP (aconitase superfamily)	AJ	RNA processing and modification ; Translation, ribosomal structure and biogenesis ;
ENSSSCT00000000070	CE03812	199	4e-53	KOG0452	RNA-binding translational regulator IRP (aconitase superfamily)	AJ	RNA processing and modification ; Translation, ribosomal structure and biogenesis ;
ENSSSCT00000000070	CE25005	1160	0	KOG0453	Aconitase/homoaconitase (aconitase superfamily)	CE	Energy production and conversion ; Amino acid transport and metabolism ;
ENSSSCT00000000070	Hs17478037	167	2e-42	KOG0452	RNA-binding translational regulator IRP (aconitase superfamily)	AJ	RNA processing and modification ; Translation, ribosomal structure and biogenesis ;
ENSSSCT00000000070	Hs17489116	798	0	KOG0453	Aconitase/homoaconitase (aconitase superfamily)	CE	Energy production and conversion ; Amino acid transport and metabolism ;
ENSSSCT00000000070	Hs22051976	380	8e-125	KOG0453	Aconitase/homoaconitase (aconitase superfamily)	CE	Energy production and conversion ; Amino acid transport and metabolism ;
ENSSSCT00000000070	Hs22068703	397	2e-128	KOG0453	Aconitase/homoaconitase (aconitase superfamily)	CE	Energy production and conversion ; Amino acid transport and metabolism ;
ENSSSCT00000000070	Hs4501867	1558	0	KOG0453	Aconitase/homoaconitase (aconitase superfamily)	CE	Energy production and conversion ; Amino acid transport and metabolism ;
ENSSSCT00000000070	Hs8659555	211	6e-57	KOG0452	RNA-binding translational regulator IRP (aconitase superfamily)	AJ	RNA processing and modification ; Translation, ribosomal structure and biogenesis ;
ENSSSCT00000000070	SPAC24C9.06c	1083	0	KOG0453	Aconitase/homoaconitase (aconitase superfamily)	CE	Energy production and conversion ; Amino acid transport and metabolism ;
ENSSSCT00000000070	SPAC343.16	141	3e-34	KOG0453	Aconitase/homoaconitase (aconitase superfamily)	CE	Energy production and conversion ; Amino acid transport and metabolism ;
ENSSSCT00000000070	SPBP4H10.15	817	0	KOG0453	Aconitase/homoaconitase (aconitase superfamily)	CE	Energy production and conversion ; Amino acid transport and metabolism ;
ENSSSCT00000000070	YJL200c	817	0	KOG0453	Aconitase/homoaconitase (aconitase superfamily)	CE	Energy production and conversion ; Amino acid transport and metabolism ;
ENSSSCT00000000070	YLR304c	1082	0	KOG0453	Aconitase/homoaconitase (aconitase superfamily)	CE	Energy production and conversion ; Amino acid transport and metabolism ;
ENSSSCT00000000077	7290439	243	1e-75	KOG1308	Hsp70-interacting protein Hip/Transient component of progesterone receptor complexes and an Hsp70-binding protein	OT	Posttranslational modification, protein turnover, chaperones ; Signal transduction mechanisms ;
ENSSSCT00000000077	At2g42810	66.2	2e-11	KOG0376	Serine-threonine phosphatase 2A, catalytic subunit	R	General function prediction only ;
ENSSSCT00000000077	At3g17870	215	3e-66	KOG1308	Hsp70-interacting protein Hip/Transient component of progesterone receptor complexes and an Hsp70-binding protein	OT	Posttranslational modification, protein turnover, chaperones ; Signal transduction mechanisms ;
ENSSSCT00000000077	At4g22670_2	191	1e-56	KOG1308	Hsp70-interacting protein Hip/Transient component of progesterone receptor complexes and an Hsp70-binding protein	OT	Posttranslational modification, protein turnover, chaperones ; Signal transduction mechanisms ;
ENSSSCT00000000077	CE16405	248	3e-77	KOG1308	Hsp70-interacting protein Hip/Transient component of progesterone receptor complexes and an Hsp70-binding protein	OT	Posttranslational modification, protein turnover, chaperones ; Signal transduction mechanisms ;
ENSSSCT00000000077	Hs17434275	660	0	KOG1308	Hsp70-interacting protein Hip/Transient component of progesterone receptor complexes and an Hsp70-binding protein	OT	Posttranslational modification, protein turnover, chaperones ; Signal transduction mechanisms ;
ENSSSCT00000000077	Hs17439597_1	395	7e-136	KOG1308	Hsp70-interacting protein Hip/Transient component of progesterone receptor complexes and an Hsp70-binding protein	OT	Posttranslational modification, protein turnover, chaperones ; Signal transduction mechanisms ;
ENSSSCT00000000077	Hs17456141	208	2e-65	KOG1308	Hsp70-interacting protein Hip/Transient component of progesterone receptor complexes and an Hsp70-binding protein	OT	Posttranslational modification, protein turnover, chaperones ; Signal transduction mechanisms ;
ENSSSCT00000000077	Hs17489322	481	2e-169	KOG1308	Hsp70-interacting protein Hip/Transient component of progesterone receptor complexes and an Hsp70-binding protein	OT	Posttranslational modification, protein turnover, chaperones ; Signal transduction mechanisms ;
ENSSSCT00000000077	Hs18547900	117	7e-35	KOG1308	Hsp70-interacting protein Hip/Transient component of progesterone receptor complexes and an Hsp70-binding protein	OT	Posttranslational modification, protein turnover, chaperones ; Signal transduction mechanisms ;
ENSSSCT00000000077	Hs18560340	151	5e-44	KOG1308	Hsp70-interacting protein Hip/Transient component of progesterone receptor complexes and an Hsp70-binding protein	OT	Posttranslational modification, protein turnover, chaperones ; Signal transduction mechanisms ;
ENSSSCT00000000077	Hs18570074	620	0	KOG1308	Hsp70-interacting protein Hip/Transient component of progesterone receptor complexes and an Hsp70-binding protein	OT	Posttranslational modification, protein turnover, chaperones ; Signal transduction mechanisms ;
ENSSSCT00000000077	Hs18579832	219	6e-69	KOG1308	Hsp70-interacting protein Hip/Transient component of progesterone receptor complexes and an Hsp70-binding protein	OT	Posttranslational modification, protein turnover, chaperones ; Signal transduction mechanisms ;
ENSSSCT00000000077	Hs18580670	116	3e-31	KOG1308	Hsp70-interacting protein Hip/Transient component of progesterone receptor complexes and an Hsp70-binding protein	OT	Posttranslational modification, protein turnover, chaperones ; Signal transduction mechanisms ;
ENSSSCT00000000077	Hs19923193	608	0	KOG1308	Hsp70-interacting protein Hip/Transient component of progesterone receptor complexes and an Hsp70-binding protein	OT	Posttranslational modification, protein turnover, chaperones ; Signal transduction mechanisms ;
ENSSSCT00000000077	Hs20480366	604	0	KOG1308	Hsp70-interacting protein Hip/Transient component of progesterone receptor complexes and an Hsp70-binding protein	OT	Posttranslational modification, protein turnover, chaperones ; Signal transduction mechanisms ;
ENSSSCT00000000077	Hs20536637	426	4e-149	KOG1308	Hsp70-interacting protein Hip/Transient component of progesterone receptor complexes and an Hsp70-binding protein	OT	Posttranslational modification, protein turnover, chaperones ; Signal transduction mechanisms ;
ENSSSCT00000000077	Hs22041057	202	7e-61	KOG1308	Hsp70-interacting protein Hip/Transient component of progesterone receptor complexes and an Hsp70-binding protein	OT	Posttranslational modification, protein turnover, chaperones ; Signal transduction mechanisms ;
ENSSSCT00000000077	Hs22042139_2	120	1e-32	KOG1308	Hsp70-interacting protein Hip/Transient component of progesterone receptor complexes and an Hsp70-binding protein	OT	Posttranslational modification, protein turnover, chaperones ; Signal transduction mechanisms ;
ENSSSCT00000000077	Hs22066480	577	0	KOG1308	Hsp70-interacting protein Hip/Transient component of progesterone receptor complexes and an Hsp70-binding protein	OT	Posttranslational modification, protein turnover, chaperones ; Signal transduction mechanisms ;
ENSSSCT00000000083	7290741	53.5	5e-07	KOG1317	Fumarase	C	Energy production and conversion ;
ENSSSCT00000000083	7300210	665	0	KOG2700	Adenylosuccinate lyase	F	Nucleotide transport and metabolism ;
ENSSSCT00000000083	At1g36280	51.2	2e-06	KOG2700	Adenylosuccinate lyase	F	Nucleotide transport and metabolism ;
ENSSSCT00000000083	CE06248	431	6e-146	KOG2700	Adenylosuccinate lyase	F	Nucleotide transport and metabolism ;
ENSSSCT00000000083	CE11580	53.5	4e-07	KOG1317	Fumarase	C	Energy production and conversion ;
ENSSSCT00000000083	Hs4557269	973	0	KOG2700	Adenylosuccinate lyase	F	Nucleotide transport and metabolism ;
ENSSSCT00000000083	Hs7705660	97.1	8e-22	KOG2700	Adenylosuccinate lyase	F	Nucleotide transport and metabolism ;
ENSSSCT00000000083	SPBC14F5.09c	607	0	KOG2700	Adenylosuccinate lyase	F	Nucleotide transport and metabolism ;
ENSSSCT00000000083	SPBC8E4.05c	83.2	1e-16	KOG2700	Adenylosuccinate lyase	F	Nucleotide transport and metabolism ;
ENSSSCT00000000083	YLR359w	629	0	KOG2700	Adenylosuccinate lyase	F	Nucleotide transport and metabolism ;
ENSSSCT00000000095	7299419	622	0	KOG0746	60S ribosomal protein L3 and related proteins	J	Translation, ribosomal structure and biogenesis ;
ENSSSCT00000000095	7299421	185	3e-56	KOG0746	60S ribosomal protein L3 and related proteins	J	Translation, ribosomal structure and biogenesis ;
ENSSSCT00000000095	7299422	189	1e-57	KOG0746	60S ribosomal protein L3 and related proteins	J	Translation, ribosomal structure and biogenesis ;
ENSSSCT00000000095	At1g43170	526	0	KOG0746	60S ribosomal protein L3 and related proteins	J	Translation, ribosomal structure and biogenesis ;
ENSSSCT00000000095	At1g61580	526	0	KOG0746	60S ribosomal protein L3 and related proteins	J	Translation, ribosomal structure and biogenesis ;
ENSSSCT00000000095	CE05598	618	0	KOG0746	60S ribosomal protein L3 and related proteins	J	Translation, ribosomal structure and biogenesis ;
ENSSSCT00000000095	ECU03g1220	402	4e-137	KOG0746	60S ribosomal protein L3 and related proteins	J	Translation, ribosomal structure and biogenesis ;
ENSSSCT00000000095	ECU09g1000	402	4e-137	KOG0746	60S ribosomal protein L3 and related proteins	J	Translation, ribosomal structure and biogenesis ;
ENSSSCT00000000095	Hs17452839	137	2e-37	KOG0746	60S ribosomal protein L3 and related proteins	J	Translation, ribosomal structure and biogenesis ;
ENSSSCT00000000095	Hs17466365	429	1e-149	KOG0746	60S ribosomal protein L3 and related proteins	J	Translation, ribosomal structure and biogenesis ;
ENSSSCT00000000095	Hs18566516	149	5e-40	KOG0746	60S ribosomal protein L3 and related proteins	J	Translation, ribosomal structure and biogenesis ;
ENSSSCT00000000095	Hs18583607	288	2e-95	KOG0746	60S ribosomal protein L3 and related proteins	J	Translation, ribosomal structure and biogenesis ;
ENSSSCT00000000095	Hs18596957	170	2e-50	KOG0746	60S ribosomal protein L3 and related proteins	J	Translation, ribosomal structure and biogenesis ;
ENSSSCT00000000095	Hs22050357	656	0	KOG0746	60S ribosomal protein L3 and related proteins	J	Translation, ribosomal structure and biogenesis ;
ENSSSCT00000000095	Hs22055156	362	7e-124	KOG0746	60S ribosomal protein L3 and related proteins	J	Translation, ribosomal structure and biogenesis ;
ENSSSCT00000000095	Hs4506649	823	0	KOG0746	60S ribosomal protein L3 and related proteins	J	Translation, ribosomal structure and biogenesis ;
ENSSSCT00000000095	Hs4826988	647	0	KOG0746	60S ribosomal protein L3 and related proteins	J	Translation, ribosomal structure and biogenesis ;
ENSSSCT00000000095	SPAC17A5.03	546	0	KOG0746	60S ribosomal protein L3 and related proteins	J	Translation, ribosomal structure and biogenesis ;
ENSSSCT00000000095	SPAPB8E5.06c	547	0	KOG0746	60S ribosomal protein L3 and related proteins	J	Translation, ribosomal structure and biogenesis ;
ENSSSCT00000000095	YOR063w	513	1e-180	KOG0746	60S ribosomal protein L3 and related proteins	J	Translation, ribosomal structure and biogenesis ;
ENSSSCT00000000131	CE02163	54.3	5e-09	KOG3587	Galectin, galactose-binding lectin	W	Extracellular structures ;
ENSSSCT00000000131	CE03403_2	55.8	1e-09	KOG3587	Galectin, galactose-binding lectin	W	Extracellular structures ;
ENSSSCT00000000131	CE16025_2	47	4e-07	KOG3587	Galectin, galactose-binding lectin	W	Extracellular structures ;
ENSSSCT00000000131	CE16576	58.5	1e-10	KOG3587	Galectin, galactose-binding lectin	W	Extracellular structures ;
ENSSSCT00000000131	CE16577	58.5	1e-10	KOG3587	Galectin, galactose-binding lectin	W	Extracellular structures ;
ENSSSCT00000000131	CE18468	62	8e-12	KOG3587	Galectin, galactose-binding lectin	W	Extracellular structures ;
ENSSSCT00000000131	CE20632_2	55.8	4e-10	KOG3587	Galectin, galactose-binding lectin	W	Extracellular structures ;
ENSSSCT00000000131	CE24743	62	1e-11	KOG3587	Galectin, galactose-binding lectin	W	Extracellular structures ;
ENSSSCT00000000131	CE29330	55.8	1e-09	KOG3587	Galectin, galactose-binding lectin	W	Extracellular structures ;
ENSSSCT00000000131	Hs20127659	55.1	3e-09	KOG3587	Galectin, galactose-binding lectin	W	Extracellular structures ;
ENSSSCT00000000131	Hs21361354	60.8	4e-11	KOG3587	Galectin, galactose-binding lectin	W	Extracellular structures ;
ENSSSCT00000000131	Hs22065352	62.4	1e-11	KOG3587	Galectin, galactose-binding lectin	W	Extracellular structures ;
ENSSSCT00000000131	Hs4504981	253	2e-86	KOG3587	Galectin, galactose-binding lectin	W	Extracellular structures ;
ENSSSCT00000000131	Hs4504983	60.5	2e-11	KOG3587	Galectin, galactose-binding lectin	W	Extracellular structures ;
ENSSSCT00000000131	Hs4504985	75.9	2e-17	KOG3587	Galectin, galactose-binding lectin	W	Extracellular structures ;
ENSSSCT00000000131	Hs4504987	63.9	2e-12	KOG3587	Galectin, galactose-binding lectin	W	Extracellular structures ;
ENSSSCT00000000131	Hs5453712	67	2e-13	KOG3587	Galectin, galactose-binding lectin	W	Extracellular structures ;
ENSSSCT00000000131	Hs5729903	121	5e-35	KOG3587	Galectin, galactose-binding lectin	W	Extracellular structures ;
ENSSSCT00000000131	Hs6806890	64.7	2e-12	KOG3587	Galectin, galactose-binding lectin	W	Extracellular structures ;
ENSSSCT00000000131	HsM5729905	61.2	3e-11	KOG3587	Galectin, galactose-binding lectin	W	Extracellular structures ;
ENSSSCT00000000136	7298092	184	6e-50	KOG0929	Guanine nucleotide exchange factor	U	Intracellular trafficking, secretion, and vesicular transport ;
ENSSSCT00000000136	7302131	486	9e-171	KOG0930	Guanine nucleotide exchange factor Cytohesin, contains PH and Sec7 domains	U	Intracellular trafficking, secretion, and vesicular transport ;
ENSSSCT00000000136	At1g01960	190	6e-52	KOG0929	Guanine nucleotide exchange factor	U	Intracellular trafficking, secretion, and vesicular transport ;
ENSSSCT00000000136	At3g60860	194	5e-53	KOG0929	Guanine nucleotide exchange factor	U	Intracellular trafficking, secretion, and vesicular transport ;
ENSSSCT00000000136	At4g35380	186	3e-50	KOG0929	Guanine nucleotide exchange factor	U	Intracellular trafficking, secretion, and vesicular transport ;
ENSSSCT00000000136	At4g38200	178	1e-47	KOG0929	Guanine nucleotide exchange factor	U	Intracellular trafficking, secretion, and vesicular transport ;
ENSSSCT00000000136	CE24576	176	4e-47	KOG0929	Guanine nucleotide exchange factor	U	Intracellular trafficking, secretion, and vesicular transport ;
ENSSSCT00000000136	CE26942	283	1e-90	KOG0930	Guanine nucleotide exchange factor Cytohesin, contains PH and Sec7 domains	U	Intracellular trafficking, secretion, and vesicular transport ;
ENSSSCT00000000136	Hs22064762	173	6e-52	KOG0930	Guanine nucleotide exchange factor Cytohesin, contains PH and Sec7 domains	U	Intracellular trafficking, secretion, and vesicular transport ;
ENSSSCT00000000136	Hs4758964	588	0	KOG0930	Guanine nucleotide exchange factor Cytohesin, contains PH and Sec7 domains	U	Intracellular trafficking, secretion, and vesicular transport ;
ENSSSCT00000000136	Hs4758966	593	0	KOG0930	Guanine nucleotide exchange factor Cytohesin, contains PH and Sec7 domains	U	Intracellular trafficking, secretion, and vesicular transport ;
ENSSSCT00000000136	Hs4758968	601	0	KOG0930	Guanine nucleotide exchange factor Cytohesin, contains PH and Sec7 domains	U	Intracellular trafficking, secretion, and vesicular transport ;
ENSSSCT00000000136	Hs5453571	192	1e-52	KOG0929	Guanine nucleotide exchange factor	U	Intracellular trafficking, secretion, and vesicular transport ;
ENSSSCT00000000136	Hs5453573	184	6e-50	KOG0929	Guanine nucleotide exchange factor	U	Intracellular trafficking, secretion, and vesicular transport ;
ENSSSCT00000000136	Hs7019505	788	0	KOG0930	Guanine nucleotide exchange factor Cytohesin, contains PH and Sec7 domains	U	Intracellular trafficking, secretion, and vesicular transport ;
ENSSSCT00000000136	Hs8670544	578	0	KOG0930	Guanine nucleotide exchange factor Cytohesin, contains PH and Sec7 domains	U	Intracellular trafficking, secretion, and vesicular transport ;
ENSSSCT00000000136	Hs8670546	588	0	KOG0930	Guanine nucleotide exchange factor Cytohesin, contains PH and Sec7 domains	U	Intracellular trafficking, secretion, and vesicular transport ;
ENSSSCT00000000136	SPAC30.01c	173	6e-46	KOG0929	Guanine nucleotide exchange factor	U	Intracellular trafficking, secretion, and vesicular transport ;
ENSSSCT00000000136	SPAC4D7.01c	164	8e-43	KOG0929	Guanine nucleotide exchange factor	U	Intracellular trafficking, secretion, and vesicular transport ;
ENSSSCT00000000136	YDR170c	163	1e-42	KOG0929	Guanine nucleotide exchange factor	U	Intracellular trafficking, secretion, and vesicular transport ;
ENSSSCT00000000139	At1g16460	203	5e-62	KOG1529	Mercaptopyruvate sulfurtransferase/thiosulfate sulfurtransferase	V	Defense mechanisms ;
ENSSSCT00000000139	At1g79230	206	3e-63	KOG1529	Mercaptopyruvate sulfurtransferase/thiosulfate sulfurtransferase	V	Defense mechanisms ;
ENSSSCT00000000139	CE09075	93.6	2e-21	KOG1529	Mercaptopyruvate sulfurtransferase/thiosulfate sulfurtransferase	V	Defense mechanisms ;
ENSSSCT00000000139	CE09351	76.3	1e-15	KOG1529	Mercaptopyruvate sulfurtransferase/thiosulfate sulfurtransferase	V	Defense mechanisms ;
ENSSSCT00000000139	CE19917	96.7	2e-22	KOG1529	Mercaptopyruvate sulfurtransferase/thiosulfate sulfurtransferase	V	Defense mechanisms ;
ENSSSCT00000000139	CE20030	85.1	6e-19	KOG1529	Mercaptopyruvate sulfurtransferase/thiosulfate sulfurtransferase	V	Defense mechanisms ;
ENSSSCT00000000139	CE25519A	97.4	7e-23	KOG1529	Mercaptopyruvate sulfurtransferase/thiosulfate sulfurtransferase	V	Defense mechanisms ;
ENSSSCT00000000139	CE25519B	97.4	7e-23	KOG1529	Mercaptopyruvate sulfurtransferase/thiosulfate sulfurtransferase	V	Defense mechanisms ;
ENSSSCT00000000139	Hs13489091	379	5e-131	KOG1529	Mercaptopyruvate sulfurtransferase/thiosulfate sulfurtransferase	V	Defense mechanisms ;
ENSSSCT00000000139	Hs17402865	567	0	KOG1529	Mercaptopyruvate sulfurtransferase/thiosulfate sulfurtransferase	V	Defense mechanisms ;
ENSSSCT00000000139	SPCC4B3.01	72.4	4e-15	KOG1529	Mercaptopyruvate sulfurtransferase/thiosulfate sulfurtransferase	V	Defense mechanisms ;
ENSSSCT00000000139	SPCP25A2.01c	137	2e-38	KOG1529	Mercaptopyruvate sulfurtransferase/thiosulfate sulfurtransferase	V	Defense mechanisms ;
ENSSSCT00000000139	YOR251c	140	3e-38	KOG1529	Mercaptopyruvate sulfurtransferase/thiosulfate sulfurtransferase	V	Defense mechanisms ;
ENSSSCT00000000144	7295759	47	1e-06	KOG0027	Calmodulin and related proteins (EF-Hand superfamily)	T	Signal transduction mechanisms ;
ENSSSCT00000000144	7303485	46.6	4e-07	KOG0027	Calmodulin and related proteins (EF-Hand superfamily)	T	Signal transduction mechanisms ;
ENSSSCT00000000144	At1g66410	45.1	1e-06	KOG0027	Calmodulin and related proteins (EF-Hand superfamily)	T	Signal transduction mechanisms ;
ENSSSCT00000000144	At2g27030	44.7	2e-06	KOG0027	Calmodulin and related proteins (EF-Hand superfamily)	T	Signal transduction mechanisms ;
ENSSSCT00000000144	At2g41110	44.7	2e-06	KOG0027	Calmodulin and related proteins (EF-Hand superfamily)	T	Signal transduction mechanisms ;
ENSSSCT00000000144	At3g43810	44.7	2e-06	KOG0027	Calmodulin and related proteins (EF-Hand superfamily)	T	Signal transduction mechanisms ;
ENSSSCT00000000144	At3g56800	44.7	2e-06	KOG0027	Calmodulin and related proteins (EF-Hand superfamily)	T	Signal transduction mechanisms ;
ENSSSCT00000000144	At5g37770	47.8	2e-07	KOG0027	Calmodulin and related proteins (EF-Hand superfamily)	T	Signal transduction mechanisms ;
ENSSSCT00000000144	At5g37780	45.1	1e-06	KOG0027	Calmodulin and related proteins (EF-Hand superfamily)	T	Signal transduction mechanisms ;
ENSSSCT00000000144	CE13902	46.6	4e-07	KOG0027	Calmodulin and related proteins (EF-Hand superfamily)	T	Signal transduction mechanisms ;
ENSSSCT00000000144	Hs13899315	54.7	1e-09	KOG0027	Calmodulin and related proteins (EF-Hand superfamily)	T	Signal transduction mechanisms ;
ENSSSCT00000000144	Hs22062514	50.8	8e-08	KOG0027	Calmodulin and related proteins (EF-Hand superfamily)	T	Signal transduction mechanisms ;
ENSSSCT00000000144	Hs22068637	45.1	3e-06	KOG0027	Calmodulin and related proteins (EF-Hand superfamily)	T	Signal transduction mechanisms ;
ENSSSCT00000000144	Hs4502549	43.5	4e-06	KOG0027	Calmodulin and related proteins (EF-Hand superfamily)	T	Signal transduction mechanisms ;
ENSSSCT00000000144	Hs4506335	198	7e-66	KOG0027	Calmodulin and related proteins (EF-Hand superfamily)	T	Signal transduction mechanisms ;
ENSSSCT00000000144	Hs4507617	46.2	5e-07	KOG0027	Calmodulin and related proteins (EF-Hand superfamily)	T	Signal transduction mechanisms ;
ENSSSCT00000000144	Hs4885109	43.5	5e-06	KOG0027	Calmodulin and related proteins (EF-Hand superfamily)	T	Signal transduction mechanisms ;
ENSSSCT00000000144	Hs4885111	45.1	1e-06	KOG0027	Calmodulin and related proteins (EF-Hand superfamily)	T	Signal transduction mechanisms ;
ENSSSCT00000000144	Hs5453826	114	8e-33	KOG0027	Calmodulin and related proteins (EF-Hand superfamily)	T	Signal transduction mechanisms ;
ENSSSCT00000000144	SPAC3A12.14	51.2	9e-09	KOG0027	Calmodulin and related proteins (EF-Hand superfamily)	T	Signal transduction mechanisms ;
ENSSSCT00000000151	7291892	2114	0	KOG0161	Myosin class II heavy chain	Z	Cytoskeleton ;
ENSSSCT00000000151	CE04618	1471	0	KOG0161	Myosin class II heavy chain	Z	Cytoskeleton ;
ENSSSCT00000000151	CE07306	984	0	KOG0161	Myosin class II heavy chain	Z	Cytoskeleton ;
ENSSSCT00000000151	CE09349	948	0	KOG0161	Myosin class II heavy chain	Z	Cytoskeleton ;
ENSSSCT00000000151	CE12204	967	0	KOG0161	Myosin class II heavy chain	Z	Cytoskeleton ;
ENSSSCT00000000151	CE27133	1294	0	KOG0161	Myosin class II heavy chain	Z	Cytoskeleton ;
ENSSSCT00000000151	Hs11024712	979	0	KOG0161	Myosin class II heavy chain	Z	Cytoskeleton ;
ENSSSCT00000000151	Hs11321579	976	0	KOG0161	Myosin class II heavy chain	Z	Cytoskeleton ;
ENSSSCT00000000151	Hs11342672	994	0	KOG0161	Myosin class II heavy chain	Z	Cytoskeleton ;
ENSSSCT00000000151	Hs12667788	3597	0	KOG0161	Myosin class II heavy chain	Z	Cytoskeleton ;
ENSSSCT00000000151	Hs13124875	2722	0	KOG0161	Myosin class II heavy chain	Z	Cytoskeleton ;
ENSSSCT00000000151	Hs13124877	2048	0	KOG0161	Myosin class II heavy chain	Z	Cytoskeleton ;
ENSSSCT00000000151	Hs13124879	2742	0	KOG0161	Myosin class II heavy chain	Z	Cytoskeleton ;
ENSSSCT00000000151	Hs15313972	2224	0	KOG0161	Myosin class II heavy chain	Z	Cytoskeleton ;
ENSSSCT00000000151	Hs20542063	1030	0	KOG0161	Myosin class II heavy chain	Z	Cytoskeleton ;
ENSSSCT00000000151	Hs20558376	1018	0	KOG0161	Myosin class II heavy chain	Z	Cytoskeleton ;
ENSSSCT00000000151	Hs4505301	1016	0	KOG0161	Myosin class II heavy chain	Z	Cytoskeleton ;
ENSSSCT00000000151	Hs4557773	1045	0	KOG0161	Myosin class II heavy chain	Z	Cytoskeleton ;
ENSSSCT00000000151	Hs7669506	994	0	KOG0161	Myosin class II heavy chain	Z	Cytoskeleton ;
ENSSSCT00000000151	Hs8923940	1009	0	KOG0161	Myosin class II heavy chain	Z	Cytoskeleton ;
ENSSSCT00000000167	7298579	895	0	KOG3833	Uncharacterized conserved protein, contains RtcB domain	S	Function unknown ;
ENSSSCT00000000167	CE23663	799	0	KOG3833	Uncharacterized conserved protein, contains RtcB domain	S	Function unknown ;
ENSSSCT00000000167	ECU01g1120	412	4e-138	KOG3833	Uncharacterized conserved protein, contains RtcB domain	S	Function unknown ;
ENSSSCT00000000167	Hs7657015	1052	0	KOG3833	Uncharacterized conserved protein, contains RtcB domain	S	Function unknown ;
ENSSSCT00000000229	7291535	213	2e-66	KOG2711	Glycerol-3-phosphate dehydrogenase/dihydroxyacetone 3-phosphate reductase	C	Energy production and conversion ;
ENSSSCT00000000229	7297034	275	3e-90	KOG2711	Glycerol-3-phosphate dehydrogenase/dihydroxyacetone 3-phosphate reductase	C	Energy production and conversion ;
ENSSSCT00000000229	7300841	161	3e-44	KOG2711	Glycerol-3-phosphate dehydrogenase/dihydroxyacetone 3-phosphate reductase	C	Energy production and conversion ;
ENSSSCT00000000229	At2g40690	65.1	9e-12	KOG2711	Glycerol-3-phosphate dehydrogenase/dihydroxyacetone 3-phosphate reductase	C	Energy production and conversion ;
ENSSSCT00000000229	At2g41540	49.3	2e-06	KOG2711	Glycerol-3-phosphate dehydrogenase/dihydroxyacetone 3-phosphate reductase	C	Energy production and conversion ;
ENSSSCT00000000229	At3g07690	48.5	4e-06	KOG2711	Glycerol-3-phosphate dehydrogenase/dihydroxyacetone 3-phosphate reductase	C	Energy production and conversion ;
ENSSSCT00000000229	At5g40610	214	2e-66	KOG2711	Glycerol-3-phosphate dehydrogenase/dihydroxyacetone 3-phosphate reductase	C	Energy production and conversion ;
ENSSSCT00000000229	CE00505	272	2e-89	KOG2711	Glycerol-3-phosphate dehydrogenase/dihydroxyacetone 3-phosphate reductase	C	Energy production and conversion ;
ENSSSCT00000000229	CE18701	240	9e-77	KOG2711	Glycerol-3-phosphate dehydrogenase/dihydroxyacetone 3-phosphate reductase	C	Energy production and conversion ;
ENSSSCT00000000229	ECU05g0270	152	3e-43	KOG2711	Glycerol-3-phosphate dehydrogenase/dihydroxyacetone 3-phosphate reductase	C	Energy production and conversion ;
ENSSSCT00000000229	Hs11440382	441	1e-155	KOG2711	Glycerol-3-phosphate dehydrogenase/dihydroxyacetone 3-phosphate reductase	C	Energy production and conversion ;
ENSSSCT00000000229	Hs17443437	379	3e-131	KOG2711	Glycerol-3-phosphate dehydrogenase/dihydroxyacetone 3-phosphate reductase	C	Energy production and conversion ;
ENSSSCT00000000229	Hs4885291	441	1e-155	KOG2711	Glycerol-3-phosphate dehydrogenase/dihydroxyacetone 3-phosphate reductase	C	Energy production and conversion ;
ENSSSCT00000000229	SPAC23D3.04c	206	1e-63	KOG2711	Glycerol-3-phosphate dehydrogenase/dihydroxyacetone 3-phosphate reductase	C	Energy production and conversion ;
ENSSSCT00000000229	SPBC215.05	210	8e-65	KOG2711	Glycerol-3-phosphate dehydrogenase/dihydroxyacetone 3-phosphate reductase	C	Energy production and conversion ;
ENSSSCT00000000229	YDL022w	195	3e-59	KOG2711	Glycerol-3-phosphate dehydrogenase/dihydroxyacetone 3-phosphate reductase	C	Energy production and conversion ;
ENSSSCT00000000229	YOL059w	184	3e-54	KOG2711	Glycerol-3-phosphate dehydrogenase/dihydroxyacetone 3-phosphate reductase	C	Energy production and conversion ;
ENSSSCT00000000255	7296991	114	7e-26	KOG0977	Nuclear envelope protein lamin, intermediate filament superfamily	DY	Cell cycle control, cell division, chromosome partitioning ; Nuclear structure ;
ENSSSCT00000000255	7303173	112	2e-25	KOG0977	Nuclear envelope protein lamin, intermediate filament superfamily	DY	Cell cycle control, cell division, chromosome partitioning ; Nuclear structure ;
ENSSSCT00000000255	CE02618	95.1	6e-20	KOG0977	Nuclear envelope protein lamin, intermediate filament superfamily	DY	Cell cycle control, cell division, chromosome partitioning ; Nuclear structure ;
ENSSSCT00000000255	CE02619	94.4	9e-20	KOG0977	Nuclear envelope protein lamin, intermediate filament superfamily	DY	Cell cycle control, cell division, chromosome partitioning ; Nuclear structure ;
ENSSSCT00000000255	CE02622	78.2	1e-14	KOG0977	Nuclear envelope protein lamin, intermediate filament superfamily	DY	Cell cycle control, cell division, chromosome partitioning ; Nuclear structure ;
ENSSSCT00000000255	CE02623	76.6	4e-14	KOG0977	Nuclear envelope protein lamin, intermediate filament superfamily	DY	Cell cycle control, cell division, chromosome partitioning ; Nuclear structure ;
ENSSSCT00000000255	CE04802	72	1e-12	KOG0977	Nuclear envelope protein lamin, intermediate filament superfamily	DY	Cell cycle control, cell division, chromosome partitioning ; Nuclear structure ;
ENSSSCT00000000255	CE07382	77.8	3e-14	KOG0977	Nuclear envelope protein lamin, intermediate filament superfamily	DY	Cell cycle control, cell division, chromosome partitioning ; Nuclear structure ;
ENSSSCT00000000255	CE10838	89.4	4e-18	KOG0977	Nuclear envelope protein lamin, intermediate filament superfamily	DY	Cell cycle control, cell division, chromosome partitioning ; Nuclear structure ;
ENSSSCT00000000255	CE15746	77.8	2e-14	KOG0977	Nuclear envelope protein lamin, intermediate filament superfamily	DY	Cell cycle control, cell division, chromosome partitioning ; Nuclear structure ;
ENSSSCT00000000255	CE18354	105	2e-23	KOG0977	Nuclear envelope protein lamin, intermediate filament superfamily	DY	Cell cycle control, cell division, chromosome partitioning ; Nuclear structure ;
ENSSSCT00000000255	CE24961	130	2e-31	KOG0977	Nuclear envelope protein lamin, intermediate filament superfamily	DY	Cell cycle control, cell division, chromosome partitioning ; Nuclear structure ;
ENSSSCT00000000255	CE27378	70.9	2e-12	KOG0977	Nuclear envelope protein lamin, intermediate filament superfamily	DY	Cell cycle control, cell division, chromosome partitioning ; Nuclear structure ;
ENSSSCT00000000255	CE27941	77.4	2e-14	KOG0977	Nuclear envelope protein lamin, intermediate filament superfamily	DY	Cell cycle control, cell division, chromosome partitioning ; Nuclear structure ;
ENSSSCT00000000255	CE29428	99.8	2e-21	KOG0977	Nuclear envelope protein lamin, intermediate filament superfamily	DY	Cell cycle control, cell division, chromosome partitioning ; Nuclear structure ;
ENSSSCT00000000255	Hs18550559_1	147	2e-39	KOG4642	Chaperone-dependent E3 ubiquitin protein ligase (contains TPR repeats)	O	Posttranslational modification, protein turnover, chaperones ;
ENSSSCT00000000255	Hs20542063	51.2	5e-06	KOG0161	Myosin class II heavy chain	Z	Cytoskeleton ;
ENSSSCT00000000255	Hs22056298	119	2e-27	KOG0508	Ankyrin repeat protein	R	General function prediction only ;
ENSSSCT00000000255	Hs5031875	122	1e-28	KOG0977	Nuclear envelope protein lamin, intermediate filament superfamily	DY	Cell cycle control, cell division, chromosome partitioning ; Nuclear structure ;
ENSSSCT00000000255	Hs5031877	113	8e-26	KOG0977	Nuclear envelope protein lamin, intermediate filament superfamily	DY	Cell cycle control, cell division, chromosome partitioning ; Nuclear structure ;
ENSSSCT00000000260	7296991	102	9e-23	KOG0977	Nuclear envelope protein lamin, intermediate filament superfamily	DY	Cell cycle control, cell division, chromosome partitioning ; Nuclear structure ;
ENSSSCT00000000260	7303173	102	1e-22	KOG0977	Nuclear envelope protein lamin, intermediate filament superfamily	DY	Cell cycle control, cell division, chromosome partitioning ; Nuclear structure ;
ENSSSCT00000000260	CE02618	95.1	3e-20	KOG0977	Nuclear envelope protein lamin, intermediate filament superfamily	DY	Cell cycle control, cell division, chromosome partitioning ; Nuclear structure ;
ENSSSCT00000000260	CE02619	94.4	5e-20	KOG0977	Nuclear envelope protein lamin, intermediate filament superfamily	DY	Cell cycle control, cell division, chromosome partitioning ; Nuclear structure ;
ENSSSCT00000000260	CE02622	78.2	7e-15	KOG0977	Nuclear envelope protein lamin, intermediate filament superfamily	DY	Cell cycle control, cell division, chromosome partitioning ; Nuclear structure ;
ENSSSCT00000000260	CE02623	77	2e-14	KOG0977	Nuclear envelope protein lamin, intermediate filament superfamily	DY	Cell cycle control, cell division, chromosome partitioning ; Nuclear structure ;
ENSSSCT00000000260	CE07382	80.1	3e-15	KOG0977	Nuclear envelope protein lamin, intermediate filament superfamily	DY	Cell cycle control, cell division, chromosome partitioning ; Nuclear structure ;
ENSSSCT00000000260	CE10838	103	9e-23	KOG0977	Nuclear envelope protein lamin, intermediate filament superfamily	DY	Cell cycle control, cell division, chromosome partitioning ; Nuclear structure ;
ENSSSCT00000000260	CE15746	75.1	8e-14	KOG0977	Nuclear envelope protein lamin, intermediate filament superfamily	DY	Cell cycle control, cell division, chromosome partitioning ; Nuclear structure ;
ENSSSCT00000000260	CE18354	99	1e-21	KOG0977	Nuclear envelope protein lamin, intermediate filament superfamily	DY	Cell cycle control, cell division, chromosome partitioning ; Nuclear structure ;
ENSSSCT00000000260	CE24961	111	1e-25	KOG0977	Nuclear envelope protein lamin, intermediate filament superfamily	DY	Cell cycle control, cell division, chromosome partitioning ; Nuclear structure ;
ENSSSCT00000000260	CE27378	73.6	2e-13	KOG0977	Nuclear envelope protein lamin, intermediate filament superfamily	DY	Cell cycle control, cell division, chromosome partitioning ; Nuclear structure ;
ENSSSCT00000000260	CE27941	79	4e-15	KOG0977	Nuclear envelope protein lamin, intermediate filament superfamily	DY	Cell cycle control, cell division, chromosome partitioning ; Nuclear structure ;
ENSSSCT00000000260	CE29428	100	3e-22	KOG0977	Nuclear envelope protein lamin, intermediate filament superfamily	DY	Cell cycle control, cell division, chromosome partitioning ; Nuclear structure ;
ENSSSCT00000000260	Hs18550559_1	141	2e-37	KOG4642	Chaperone-dependent E3 ubiquitin protein ligase (contains TPR repeats)	O	Posttranslational modification, protein turnover, chaperones ;
ENSSSCT00000000260	Hs22056298	117	2e-27	KOG0508	Ankyrin repeat protein	R	General function prediction only ;
ENSSSCT00000000260	Hs5031875	104	2e-23	KOG0977	Nuclear envelope protein lamin, intermediate filament superfamily	DY	Cell cycle control, cell division, chromosome partitioning ; Nuclear structure ;
ENSSSCT00000000260	Hs5031877	119	3e-28	KOG0977	Nuclear envelope protein lamin, intermediate filament superfamily	DY	Cell cycle control, cell division, chromosome partitioning ; Nuclear structure ;
ENSSSCT00000000267	7296991	115	2e-26	KOG0977	Nuclear envelope protein lamin, intermediate filament superfamily	DY	Cell cycle control, cell division, chromosome partitioning ; Nuclear structure ;
ENSSSCT00000000267	7303173	108	3e-24	KOG0977	Nuclear envelope protein lamin, intermediate filament superfamily	DY	Cell cycle control, cell division, chromosome partitioning ; Nuclear structure ;
ENSSSCT00000000267	CE02618	98.2	5e-21	KOG0977	Nuclear envelope protein lamin, intermediate filament superfamily	DY	Cell cycle control, cell division, chromosome partitioning ; Nuclear structure ;
ENSSSCT00000000267	CE02619	97.1	1e-20	KOG0977	Nuclear envelope protein lamin, intermediate filament superfamily	DY	Cell cycle control, cell division, chromosome partitioning ; Nuclear structure ;
ENSSSCT00000000267	CE02622	80.9	2e-15	KOG0977	Nuclear envelope protein lamin, intermediate filament superfamily	DY	Cell cycle control, cell division, chromosome partitioning ; Nuclear structure ;
ENSSSCT00000000267	CE02623	79.7	4e-15	KOG0977	Nuclear envelope protein lamin, intermediate filament superfamily	DY	Cell cycle control, cell division, chromosome partitioning ; Nuclear structure ;
ENSSSCT00000000267	CE04802	77.4	2e-14	KOG0977	Nuclear envelope protein lamin, intermediate filament superfamily	DY	Cell cycle control, cell division, chromosome partitioning ; Nuclear structure ;
ENSSSCT00000000267	CE07382	80.1	5e-15	KOG0977	Nuclear envelope protein lamin, intermediate filament superfamily	DY	Cell cycle control, cell division, chromosome partitioning ; Nuclear structure ;
ENSSSCT00000000267	CE10838	94.7	9e-20	KOG0977	Nuclear envelope protein lamin, intermediate filament superfamily	DY	Cell cycle control, cell division, chromosome partitioning ; Nuclear structure ;
ENSSSCT00000000267	CE15746	92	6e-19	KOG0977	Nuclear envelope protein lamin, intermediate filament superfamily	DY	Cell cycle control, cell division, chromosome partitioning ; Nuclear structure ;
ENSSSCT00000000267	CE18354	112	2e-25	KOG0977	Nuclear envelope protein lamin, intermediate filament superfamily	DY	Cell cycle control, cell division, chromosome partitioning ; Nuclear structure ;
ENSSSCT00000000267	CE24961	124	2e-29	KOG0977	Nuclear envelope protein lamin, intermediate filament superfamily	DY	Cell cycle control, cell division, chromosome partitioning ; Nuclear structure ;
ENSSSCT00000000267	CE27378	68.9	9e-12	KOG0977	Nuclear envelope protein lamin, intermediate filament superfamily	DY	Cell cycle control, cell division, chromosome partitioning ; Nuclear structure ;
ENSSSCT00000000267	CE27941	79	7e-15	KOG0977	Nuclear envelope protein lamin, intermediate filament superfamily	DY	Cell cycle control, cell division, chromosome partitioning ; Nuclear structure ;
ENSSSCT00000000267	CE29428	103	6e-23	KOG0977	Nuclear envelope protein lamin, intermediate filament superfamily	DY	Cell cycle control, cell division, chromosome partitioning ; Nuclear structure ;
ENSSSCT00000000267	Hs18550559_1	142	1e-37	KOG4642	Chaperone-dependent E3 ubiquitin protein ligase (contains TPR repeats)	O	Posttranslational modification, protein turnover, chaperones ;
ENSSSCT00000000267	Hs22056298	105	3e-23	KOG0508	Ankyrin repeat protein	R	General function prediction only ;
ENSSSCT00000000267	Hs5031875	115	1e-26	KOG0977	Nuclear envelope protein lamin, intermediate filament superfamily	DY	Cell cycle control, cell division, chromosome partitioning ; Nuclear structure ;
ENSSSCT00000000267	Hs5031877	102	3e-22	KOG0977	Nuclear envelope protein lamin, intermediate filament superfamily	DY	Cell cycle control, cell division, chromosome partitioning ; Nuclear structure ;
ENSSSCT00000000267	YHR023w	58.5	2e-08	KOG0161	Myosin class II heavy chain	Z	Cytoskeleton ;
ENSSSCT00000000270	7296991	104	6e-23	KOG0977	Nuclear envelope protein lamin, intermediate filament superfamily	DY	Cell cycle control, cell division, chromosome partitioning ; Nuclear structure ;
ENSSSCT00000000270	7303173	103	1e-22	KOG0977	Nuclear envelope protein lamin, intermediate filament superfamily	DY	Cell cycle control, cell division, chromosome partitioning ; Nuclear structure ;
ENSSSCT00000000270	CE02618	89	6e-18	KOG0977	Nuclear envelope protein lamin, intermediate filament superfamily	DY	Cell cycle control, cell division, chromosome partitioning ; Nuclear structure ;
ENSSSCT00000000270	CE02619	87.4	2e-17	KOG0977	Nuclear envelope protein lamin, intermediate filament superfamily	DY	Cell cycle control, cell division, chromosome partitioning ; Nuclear structure ;
ENSSSCT00000000270	CE02622	91.7	7e-19	KOG0977	Nuclear envelope protein lamin, intermediate filament superfamily	DY	Cell cycle control, cell division, chromosome partitioning ; Nuclear structure ;
ENSSSCT00000000270	CE02623	89.7	3e-18	KOG0977	Nuclear envelope protein lamin, intermediate filament superfamily	DY	Cell cycle control, cell division, chromosome partitioning ; Nuclear structure ;
ENSSSCT00000000270	CE04802	75.5	1e-13	KOG0977	Nuclear envelope protein lamin, intermediate filament superfamily	DY	Cell cycle control, cell division, chromosome partitioning ; Nuclear structure ;
ENSSSCT00000000270	CE07382	75.1	2e-13	KOG0977	Nuclear envelope protein lamin, intermediate filament superfamily	DY	Cell cycle control, cell division, chromosome partitioning ; Nuclear structure ;
ENSSSCT00000000270	CE10838	72.4	9e-13	KOG0977	Nuclear envelope protein lamin, intermediate filament superfamily	DY	Cell cycle control, cell division, chromosome partitioning ; Nuclear structure ;
ENSSSCT00000000270	CE15746	78.2	1e-14	KOG0977	Nuclear envelope protein lamin, intermediate filament superfamily	DY	Cell cycle control, cell division, chromosome partitioning ; Nuclear structure ;
ENSSSCT00000000270	CE18354	84	2e-16	KOG0977	Nuclear envelope protein lamin, intermediate filament superfamily	DY	Cell cycle control, cell division, chromosome partitioning ; Nuclear structure ;
ENSSSCT00000000270	CE24961	109	2e-24	KOG0977	Nuclear envelope protein lamin, intermediate filament superfamily	DY	Cell cycle control, cell division, chromosome partitioning ; Nuclear structure ;
ENSSSCT00000000270	CE27378	86.7	3e-17	KOG0977	Nuclear envelope protein lamin, intermediate filament superfamily	DY	Cell cycle control, cell division, chromosome partitioning ; Nuclear structure ;
ENSSSCT00000000270	CE27941	91.7	7e-19	KOG0977	Nuclear envelope protein lamin, intermediate filament superfamily	DY	Cell cycle control, cell division, chromosome partitioning ; Nuclear structure ;
ENSSSCT00000000270	CE29428	89.7	3e-18	KOG0977	Nuclear envelope protein lamin, intermediate filament superfamily	DY	Cell cycle control, cell division, chromosome partitioning ; Nuclear structure ;
ENSSSCT00000000270	Hs18550559_1	123	1e-30	KOG4642	Chaperone-dependent E3 ubiquitin protein ligase (contains TPR repeats)	O	Posttranslational modification, protein turnover, chaperones ;
ENSSSCT00000000270	Hs22056298	95.1	9e-20	KOG0508	Ankyrin repeat protein	R	General function prediction only ;
ENSSSCT00000000270	Hs5031875	86.7	3e-17	KOG0977	Nuclear envelope protein lamin, intermediate filament superfamily	DY	Cell cycle control, cell division, chromosome partitioning ; Nuclear structure ;
ENSSSCT00000000270	Hs5031877	98.6	5e-21	KOG0977	Nuclear envelope protein lamin, intermediate filament superfamily	DY	Cell cycle control, cell division, chromosome partitioning ; Nuclear structure ;
ENSSSCT00000000270	YHR023w	58.2	4e-08	KOG0161	Myosin class II heavy chain	Z	Cytoskeleton ;
ENSSSCT00000000285	7300866	115	1e-31	KOG3048	Molecular chaperone Prefoldin, subunit 5	O	Posttranslational modification, protein turnover, chaperones ;
ENSSSCT00000000285	At1g26660_1	43.9	8e-06	KOG3047	Predicted transcriptional regulator UXT	K	Transcription ;
ENSSSCT00000000285	At5g23290	100	3e-26	KOG3048	Molecular chaperone Prefoldin, subunit 5	O	Posttranslational modification, protein turnover, chaperones ;
ENSSSCT00000000285	CE00827	82.4	2e-19	KOG3048	Molecular chaperone Prefoldin, subunit 5	O	Posttranslational modification, protein turnover, chaperones ;
ENSSSCT00000000285	Hs4505743	319	9e-112	KOG3048	Molecular chaperone Prefoldin, subunit 5	O	Posttranslational modification, protein turnover, chaperones ;
ENSSSCT00000000285	SPBC215.02	121	3e-34	KOG3048	Molecular chaperone Prefoldin, subunit 5	O	Posttranslational modification, protein turnover, chaperones ;
ENSSSCT00000000285	YML094w	107	1e-28	KOG3048	Molecular chaperone Prefoldin, subunit 5	O	Posttranslational modification, protein turnover, chaperones ;
ENSSSCT00000000309	Hs13650572	604	0	KOG0118	FOG: RRM domain	R	General function prediction only ;
ENSSSCT00000000309	Hs13654587	615	0	KOG0118	FOG: RRM domain	R	General function prediction only ;
ENSSSCT00000000309	Hs14043070	397	1e-136	KOG0118	FOG: RRM domain	R	General function prediction only ;
ENSSSCT00000000309	Hs14043072	324	2e-108	KOG0118	FOG: RRM domain	R	General function prediction only ;
ENSSSCT00000000309	Hs14731484	481	2e-170	KOG4205	RNA-binding protein musashi/mRNA cleavage and polyadenylation factor I complex, subunit HRP1	A	RNA processing and modification ;
ENSSSCT00000000309	Hs14734196	392	6e-136	KOG0118	FOG: RRM domain	R	General function prediction only ;
ENSSSCT00000000309	Hs17433768	374	2e-129	KOG0118	FOG: RRM domain	R	General function prediction only ;
ENSSSCT00000000309	Hs17440809	338	4e-116	KOG0118	FOG: RRM domain	R	General function prediction only ;
ENSSSCT00000000309	Hs17458873	447	4e-157	KOG0118	FOG: RRM domain	R	General function prediction only ;
ENSSSCT00000000309	Hs20474934	325	2e-110	KOG0118	FOG: RRM domain	R	General function prediction only ;
ENSSSCT00000000309	Hs20480107	468	2e-166	KOG4205	RNA-binding protein musashi/mRNA cleavage and polyadenylation factor I complex, subunit HRP1	A	RNA processing and modification ;
ENSSSCT00000000309	Hs20537262	254	4e-84	KOG4205	RNA-binding protein musashi/mRNA cleavage and polyadenylation factor I complex, subunit HRP1	A	RNA processing and modification ;
ENSSSCT00000000309	Hs22041301	254	6e-83	KOG4205	RNA-binding protein musashi/mRNA cleavage and polyadenylation factor I complex, subunit HRP1	A	RNA processing and modification ;
ENSSSCT00000000309	Hs22042102	352	6e-119	KOG0118	FOG: RRM domain	R	General function prediction only ;
ENSSSCT00000000309	Hs22049560	384	7e-134	KOG0118	FOG: RRM domain	R	General function prediction only ;
ENSSSCT00000000309	Hs22055112	257	8e-85	KOG4205	RNA-binding protein musashi/mRNA cleavage and polyadenylation factor I complex, subunit HRP1	A	RNA processing and modification ;
ENSSSCT00000000309	Hs22067735	538	0	KOG4205	RNA-binding protein musashi/mRNA cleavage and polyadenylation factor I complex, subunit HRP1	A	RNA processing and modification ;
ENSSSCT00000000309	Hs4504445	636	0	KOG0118	FOG: RRM domain	R	General function prediction only ;
ENSSSCT00000000309	Hs4504447	325	1e-108	KOG0118	FOG: RRM domain	R	General function prediction only ;
ENSSSCT00000000309	Hs5031693	330	1e-111	KOG0118	FOG: RRM domain	R	General function prediction only ;
ENSSSCT00000000403	7295435	210	3e-65	KOG2776	Metallopeptidase	R	General function prediction only ;
ENSSSCT00000000403	At2g44180	47.4	6e-06	KOG2775	Metallopeptidase	R	General function prediction only ;
ENSSSCT00000000403	At3g51800	172	1e-50	KOG2776	Metallopeptidase	R	General function prediction only ;
ENSSSCT00000000403	At3g59990	49.3	1e-06	KOG2775	Metallopeptidase	R	General function prediction only ;
ENSSSCT00000000403	CE21275	208	3e-64	KOG2776	Metallopeptidase	R	General function prediction only ;
ENSSSCT00000000403	CE24146	48.5	2e-06	KOG2775	Metallopeptidase	R	General function prediction only ;
ENSSSCT00000000403	Hs18572159	72	5e-14	KOG2776	Metallopeptidase	R	General function prediction only ;
ENSSSCT00000000403	Hs20551931	243	4e-79	KOG2776	Metallopeptidase	R	General function prediction only ;
ENSSSCT00000000403	Hs20553033	58.5	2e-10	KOG2776	Metallopeptidase	R	General function prediction only ;
ENSSSCT00000000403	Hs22059653_1	87	4e-20	KOG2776	Metallopeptidase	R	General function prediction only ;
ENSSSCT00000000403	Hs5453842	431	2e-151	KOG2776	Metallopeptidase	R	General function prediction only ;
ENSSSCT00000000403	Hs5803092	47.4	5e-06	KOG2775	Metallopeptidase	R	General function prediction only ;
ENSSSCT00000000403	SPAC23H4.09	133	4e-36	KOG2776	Metallopeptidase	R	General function prediction only ;
ENSSSCT00000000403	SPBC23E6.05	55.5	9e-09	KOG2776	Metallopeptidase	R	General function prediction only ;
ENSSSCT00000000407	7290598	151	3e-46	KOG0030	Myosin essential light chain, EF-Hand protein superfamily	Z	Cytoskeleton ;
ENSSSCT00000000407	7303485	119	1e-33	KOG0027	Calmodulin and related proteins (EF-Hand superfamily)	T	Signal transduction mechanisms ;
ENSSSCT00000000407	At1g66410	118	3e-33	KOG0027	Calmodulin and related proteins (EF-Hand superfamily)	T	Signal transduction mechanisms ;
ENSSSCT00000000407	At5g37780	118	3e-33	KOG0027	Calmodulin and related proteins (EF-Hand superfamily)	T	Signal transduction mechanisms ;
ENSSSCT00000000407	CE01236	132	2e-38	KOG0030	Myosin essential light chain, EF-Hand protein superfamily	Z	Cytoskeleton ;
ENSSSCT00000000407	CE13902	118	4e-33	KOG0027	Calmodulin and related proteins (EF-Hand superfamily)	T	Signal transduction mechanisms ;
ENSSSCT00000000407	CE16403	133	4e-39	KOG0030	Myosin essential light chain, EF-Hand protein superfamily	Z	Cytoskeleton ;
ENSSSCT00000000407	Hs17490808	218	2e-72	KOG0030	Myosin essential light chain, EF-Hand protein superfamily	Z	Cytoskeleton ;
ENSSSCT00000000407	Hs17986258	245	6e-83	KOG0030	Myosin essential light chain, EF-Hand protein superfamily	Z	Cytoskeleton ;
ENSSSCT00000000407	Hs17986260	186	5e-60	KOG0030	Myosin essential light chain, EF-Hand protein superfamily	Z	Cytoskeleton ;
ENSSSCT00000000407	Hs17986262	196	5e-64	KOG0030	Myosin essential light chain, EF-Hand protein superfamily	Z	Cytoskeleton ;
ENSSSCT00000000407	Hs17986264	243	8e-82	KOG0030	Myosin essential light chain, EF-Hand protein superfamily	Z	Cytoskeleton ;
ENSSSCT00000000407	Hs17986273	217	3e-71	KOG0030	Myosin essential light chain, EF-Hand protein superfamily	Z	Cytoskeleton ;
ENSSSCT00000000407	Hs17986275	218	4e-72	KOG0030	Myosin essential light chain, EF-Hand protein superfamily	Z	Cytoskeleton ;
ENSSSCT00000000407	Hs4502549	119	1e-33	KOG0027	Calmodulin and related proteins (EF-Hand superfamily)	T	Signal transduction mechanisms ;
ENSSSCT00000000407	Hs4505303	274	1e-93	KOG0030	Myosin essential light chain, EF-Hand protein superfamily	Z	Cytoskeleton ;
ENSSSCT00000000407	Hs4557038	218	2e-71	KOG0030	Myosin essential light chain, EF-Hand protein superfamily	Z	Cytoskeleton ;
ENSSSCT00000000407	Hs4557777	221	1e-72	KOG0030	Myosin essential light chain, EF-Hand protein superfamily	Z	Cytoskeleton ;
ENSSSCT00000000407	Hs4885109	121	2e-34	KOG0027	Calmodulin and related proteins (EF-Hand superfamily)	T	Signal transduction mechanisms ;
ENSSSCT00000000407	Hs4885111	118	3e-33	KOG0027	Calmodulin and related proteins (EF-Hand superfamily)	T	Signal transduction mechanisms ;
ENSSSCT00000000408	7290598	165	2e-51	KOG0030	Myosin essential light chain, EF-Hand protein superfamily	Z	Cytoskeleton ;
ENSSSCT00000000408	7303485	130	9e-38	KOG0027	Calmodulin and related proteins (EF-Hand superfamily)	T	Signal transduction mechanisms ;
ENSSSCT00000000408	At2g41110	124	1e-35	KOG0027	Calmodulin and related proteins (EF-Hand superfamily)	T	Signal transduction mechanisms ;
ENSSSCT00000000408	At3g56800	124	1e-35	KOG0027	Calmodulin and related proteins (EF-Hand superfamily)	T	Signal transduction mechanisms ;
ENSSSCT00000000408	CE01236	129	2e-37	KOG0030	Myosin essential light chain, EF-Hand protein superfamily	Z	Cytoskeleton ;
ENSSSCT00000000408	CE13902	130	9e-38	KOG0027	Calmodulin and related proteins (EF-Hand superfamily)	T	Signal transduction mechanisms ;
ENSSSCT00000000408	CE16403	144	3e-43	KOG0030	Myosin essential light chain, EF-Hand protein superfamily	Z	Cytoskeleton ;
ENSSSCT00000000408	Hs17490808	266	5e-91	KOG0030	Myosin essential light chain, EF-Hand protein superfamily	Z	Cytoskeleton ;
ENSSSCT00000000408	Hs17986258	302	2e-105	KOG0030	Myosin essential light chain, EF-Hand protein superfamily	Z	Cytoskeleton ;
ENSSSCT00000000408	Hs17986260	236	6e-80	KOG0030	Myosin essential light chain, EF-Hand protein superfamily	Z	Cytoskeleton ;
ENSSSCT00000000408	Hs17986262	228	1e-76	KOG0030	Myosin essential light chain, EF-Hand protein superfamily	Z	Cytoskeleton ;
ENSSSCT00000000408	Hs17986264	296	7e-103	KOG0030	Myosin essential light chain, EF-Hand protein superfamily	Z	Cytoskeleton ;
ENSSSCT00000000408	Hs17986273	228	1e-75	KOG0030	Myosin essential light chain, EF-Hand protein superfamily	Z	Cytoskeleton ;
ENSSSCT00000000408	Hs17986275	231	2e-77	KOG0030	Myosin essential light chain, EF-Hand protein superfamily	Z	Cytoskeleton ;
ENSSSCT00000000408	Hs4502549	131	3e-38	KOG0027	Calmodulin and related proteins (EF-Hand superfamily)	T	Signal transduction mechanisms ;
ENSSSCT00000000408	Hs4505303	250	4e-84	KOG0030	Myosin essential light chain, EF-Hand protein superfamily	Z	Cytoskeleton ;
ENSSSCT00000000408	Hs4557038	236	9e-79	KOG0030	Myosin essential light chain, EF-Hand protein superfamily	Z	Cytoskeleton ;
ENSSSCT00000000408	Hs4557777	224	6e-74	KOG0030	Myosin essential light chain, EF-Hand protein superfamily	Z	Cytoskeleton ;
ENSSSCT00000000408	Hs4885109	132	1e-38	KOG0027	Calmodulin and related proteins (EF-Hand superfamily)	T	Signal transduction mechanisms ;
ENSSSCT00000000408	Hs4885111	128	4e-37	KOG0027	Calmodulin and related proteins (EF-Hand superfamily)	T	Signal transduction mechanisms ;
ENSSSCT00000000409	7290598	162	1e-50	KOG0030	Myosin essential light chain, EF-Hand protein superfamily	Z	Cytoskeleton ;
ENSSSCT00000000409	7303485	129	1e-37	KOG0027	Calmodulin and related proteins (EF-Hand superfamily)	T	Signal transduction mechanisms ;
ENSSSCT00000000409	At2g41110	124	1e-35	KOG0027	Calmodulin and related proteins (EF-Hand superfamily)	T	Signal transduction mechanisms ;
ENSSSCT00000000409	At3g56800	124	1e-35	KOG0027	Calmodulin and related proteins (EF-Hand superfamily)	T	Signal transduction mechanisms ;
ENSSSCT00000000409	CE01236	132	2e-38	KOG0030	Myosin essential light chain, EF-Hand protein superfamily	Z	Cytoskeleton ;
ENSSSCT00000000409	CE13902	128	4e-37	KOG0027	Calmodulin and related proteins (EF-Hand superfamily)	T	Signal transduction mechanisms ;
ENSSSCT00000000409	CE16403	141	2e-42	KOG0030	Myosin essential light chain, EF-Hand protein superfamily	Z	Cytoskeleton ;
ENSSSCT00000000409	Hs17490808	276	3e-95	KOG0030	Myosin essential light chain, EF-Hand protein superfamily	Z	Cytoskeleton ;
ENSSSCT00000000409	Hs17986258	312	2e-109	KOG0030	Myosin essential light chain, EF-Hand protein superfamily	Z	Cytoskeleton ;
ENSSSCT00000000409	Hs17986260	229	5e-77	KOG0030	Myosin essential light chain, EF-Hand protein superfamily	Z	Cytoskeleton ;
ENSSSCT00000000409	Hs17986262	239	7e-81	KOG0030	Myosin essential light chain, EF-Hand protein superfamily	Z	Cytoskeleton ;
ENSSSCT00000000409	Hs17986264	306	8e-107	KOG0030	Myosin essential light chain, EF-Hand protein superfamily	Z	Cytoskeleton ;
ENSSSCT00000000409	Hs17986273	239	7e-80	KOG0030	Myosin essential light chain, EF-Hand protein superfamily	Z	Cytoskeleton ;
ENSSSCT00000000409	Hs17986275	242	1e-81	KOG0030	Myosin essential light chain, EF-Hand protein superfamily	Z	Cytoskeleton ;
ENSSSCT00000000409	Hs4502549	129	2e-37	KOG0027	Calmodulin and related proteins (EF-Hand superfamily)	T	Signal transduction mechanisms ;
ENSSSCT00000000409	Hs4505303	261	3e-88	KOG0030	Myosin essential light chain, EF-Hand protein superfamily	Z	Cytoskeleton ;
ENSSSCT00000000409	Hs4557038	246	1e-82	KOG0030	Myosin essential light chain, EF-Hand protein superfamily	Z	Cytoskeleton ;
ENSSSCT00000000409	Hs4557777	234	4e-78	KOG0030	Myosin essential light chain, EF-Hand protein superfamily	Z	Cytoskeleton ;
ENSSSCT00000000409	Hs4885109	130	5e-38	KOG0027	Calmodulin and related proteins (EF-Hand superfamily)	T	Signal transduction mechanisms ;
ENSSSCT00000000409	Hs4885111	129	2e-37	KOG0027	Calmodulin and related proteins (EF-Hand superfamily)	T	Signal transduction mechanisms ;
ENSSSCT00000000416	7290712	262	2e-85	KOG2617	Citrate synthase	C	Energy production and conversion ;
ENSSSCT00000000416	7299562	212	1e-66	KOG2617	Citrate synthase	C	Energy production and conversion ;
ENSSSCT00000000416	At2g42790	50.8	2e-07	KOG2617	Citrate synthase	C	Energy production and conversion ;
ENSSSCT00000000416	At2g44350	236	2e-75	KOG2617	Citrate synthase	C	Energy production and conversion ;
ENSSSCT00000000416	At3g58750	52.8	4e-08	KOG2617	Citrate synthase	C	Energy production and conversion ;
ENSSSCT00000000416	At3g60100	241	2e-77	KOG2617	Citrate synthase	C	Energy production and conversion ;
ENSSSCT00000000416	CE00513	253	1e-81	KOG2617	Citrate synthase	C	Energy production and conversion ;
ENSSSCT00000000416	Hs17434182	55.8	2e-09	KOG2617	Citrate synthase	C	Energy production and conversion ;
ENSSSCT00000000416	Hs4758076	326	3e-110	KOG2617	Citrate synthase	C	Energy production and conversion ;
ENSSSCT00000000416	SPAC6C3.04	246	8e-79	KOG2617	Citrate synthase	C	Energy production and conversion ;
ENSSSCT00000000416	YCR005c	219	7e-69	KOG2617	Citrate synthase	C	Energy production and conversion ;
ENSSSCT00000000416	YNR001c	228	6e-72	KOG2617	Citrate synthase	C	Energy production and conversion ;
ENSSSCT00000000416	YPR001w	171	3e-50	KOG2617	Citrate synthase	C	Energy production and conversion ;
ENSSSCT00000000417	7290598	165	2e-51	KOG0030	Myosin essential light chain, EF-Hand protein superfamily	Z	Cytoskeleton ;
ENSSSCT00000000417	7303485	130	9e-38	KOG0027	Calmodulin and related proteins (EF-Hand superfamily)	T	Signal transduction mechanisms ;
ENSSSCT00000000417	At2g41110	124	1e-35	KOG0027	Calmodulin and related proteins (EF-Hand superfamily)	T	Signal transduction mechanisms ;
ENSSSCT00000000417	At3g56800	124	1e-35	KOG0027	Calmodulin and related proteins (EF-Hand superfamily)	T	Signal transduction mechanisms ;
ENSSSCT00000000417	CE01236	129	2e-37	KOG0030	Myosin essential light chain, EF-Hand protein superfamily	Z	Cytoskeleton ;
ENSSSCT00000000417	CE13902	130	9e-38	KOG0027	Calmodulin and related proteins (EF-Hand superfamily)	T	Signal transduction mechanisms ;
ENSSSCT00000000417	CE16403	144	3e-43	KOG0030	Myosin essential light chain, EF-Hand protein superfamily	Z	Cytoskeleton ;
ENSSSCT00000000417	Hs17490808	266	5e-91	KOG0030	Myosin essential light chain, EF-Hand protein superfamily	Z	Cytoskeleton ;
ENSSSCT00000000417	Hs17986258	302	2e-105	KOG0030	Myosin essential light chain, EF-Hand protein superfamily	Z	Cytoskeleton ;
ENSSSCT00000000417	Hs17986260	236	6e-80	KOG0030	Myosin essential light chain, EF-Hand protein superfamily	Z	Cytoskeleton ;
ENSSSCT00000000417	Hs17986262	228	1e-76	KOG0030	Myosin essential light chain, EF-Hand protein superfamily	Z	Cytoskeleton ;
ENSSSCT00000000417	Hs17986264	296	7e-103	KOG0030	Myosin essential light chain, EF-Hand protein superfamily	Z	Cytoskeleton ;
ENSSSCT00000000417	Hs17986273	228	1e-75	KOG0030	Myosin essential light chain, EF-Hand protein superfamily	Z	Cytoskeleton ;
ENSSSCT00000000417	Hs17986275	231	2e-77	KOG0030	Myosin essential light chain, EF-Hand protein superfamily	Z	Cytoskeleton ;
ENSSSCT00000000417	Hs4502549	131	3e-38	KOG0027	Calmodulin and related proteins (EF-Hand superfamily)	T	Signal transduction mechanisms ;
ENSSSCT00000000417	Hs4505303	250	4e-84	KOG0030	Myosin essential light chain, EF-Hand protein superfamily	Z	Cytoskeleton ;
ENSSSCT00000000417	Hs4557038	236	9e-79	KOG0030	Myosin essential light chain, EF-Hand protein superfamily	Z	Cytoskeleton ;
ENSSSCT00000000417	Hs4557777	224	6e-74	KOG0030	Myosin essential light chain, EF-Hand protein superfamily	Z	Cytoskeleton ;
ENSSSCT00000000417	Hs4885109	132	1e-38	KOG0027	Calmodulin and related proteins (EF-Hand superfamily)	T	Signal transduction mechanisms ;
ENSSSCT00000000417	Hs4885111	128	4e-37	KOG0027	Calmodulin and related proteins (EF-Hand superfamily)	T	Signal transduction mechanisms ;
ENSSSCT00000000418	7290598	162	1e-50	KOG0030	Myosin essential light chain, EF-Hand protein superfamily	Z	Cytoskeleton ;
ENSSSCT00000000418	7303485	129	1e-37	KOG0027	Calmodulin and related proteins (EF-Hand superfamily)	T	Signal transduction mechanisms ;
ENSSSCT00000000418	At2g41110	124	1e-35	KOG0027	Calmodulin and related proteins (EF-Hand superfamily)	T	Signal transduction mechanisms ;
ENSSSCT00000000418	At3g56800	124	1e-35	KOG0027	Calmodulin and related proteins (EF-Hand superfamily)	T	Signal transduction mechanisms ;
ENSSSCT00000000418	CE01236	132	2e-38	KOG0030	Myosin essential light chain, EF-Hand protein superfamily	Z	Cytoskeleton ;
ENSSSCT00000000418	CE13902	128	4e-37	KOG0027	Calmodulin and related proteins (EF-Hand superfamily)	T	Signal transduction mechanisms ;
ENSSSCT00000000418	CE16403	141	2e-42	KOG0030	Myosin essential light chain, EF-Hand protein superfamily	Z	Cytoskeleton ;
ENSSSCT00000000418	Hs17490808	276	3e-95	KOG0030	Myosin essential light chain, EF-Hand protein superfamily	Z	Cytoskeleton ;
ENSSSCT00000000418	Hs17986258	312	2e-109	KOG0030	Myosin essential light chain, EF-Hand protein superfamily	Z	Cytoskeleton ;
ENSSSCT00000000418	Hs17986260	229	5e-77	KOG0030	Myosin essential light chain, EF-Hand protein superfamily	Z	Cytoskeleton ;
ENSSSCT00000000418	Hs17986262	239	7e-81	KOG0030	Myosin essential light chain, EF-Hand protein superfamily	Z	Cytoskeleton ;
ENSSSCT00000000418	Hs17986264	306	8e-107	KOG0030	Myosin essential light chain, EF-Hand protein superfamily	Z	Cytoskeleton ;
ENSSSCT00000000418	Hs17986273	239	7e-80	KOG0030	Myosin essential light chain, EF-Hand protein superfamily	Z	Cytoskeleton ;
ENSSSCT00000000418	Hs17986275	242	1e-81	KOG0030	Myosin essential light chain, EF-Hand protein superfamily	Z	Cytoskeleton ;
ENSSSCT00000000418	Hs4502549	129	2e-37	KOG0027	Calmodulin and related proteins (EF-Hand superfamily)	T	Signal transduction mechanisms ;
ENSSSCT00000000418	Hs4505303	261	3e-88	KOG0030	Myosin essential light chain, EF-Hand protein superfamily	Z	Cytoskeleton ;
ENSSSCT00000000418	Hs4557038	246	1e-82	KOG0030	Myosin essential light chain, EF-Hand protein superfamily	Z	Cytoskeleton ;
ENSSSCT00000000418	Hs4557777	234	4e-78	KOG0030	Myosin essential light chain, EF-Hand protein superfamily	Z	Cytoskeleton ;
ENSSSCT00000000418	Hs4885109	130	5e-38	KOG0027	Calmodulin and related proteins (EF-Hand superfamily)	T	Signal transduction mechanisms ;
ENSSSCT00000000418	Hs4885111	129	2e-37	KOG0027	Calmodulin and related proteins (EF-Hand superfamily)	T	Signal transduction mechanisms ;
ENSSSCT00000000419	7290598	151	3e-46	KOG0030	Myosin essential light chain, EF-Hand protein superfamily	Z	Cytoskeleton ;
ENSSSCT00000000419	7303485	119	1e-33	KOG0027	Calmodulin and related proteins (EF-Hand superfamily)	T	Signal transduction mechanisms ;
ENSSSCT00000000419	At1g66410	118	3e-33	KOG0027	Calmodulin and related proteins (EF-Hand superfamily)	T	Signal transduction mechanisms ;
ENSSSCT00000000419	At5g37780	118	3e-33	KOG0027	Calmodulin and related proteins (EF-Hand superfamily)	T	Signal transduction mechanisms ;
ENSSSCT00000000419	CE01236	132	2e-38	KOG0030	Myosin essential light chain, EF-Hand protein superfamily	Z	Cytoskeleton ;
ENSSSCT00000000419	CE13902	118	4e-33	KOG0027	Calmodulin and related proteins (EF-Hand superfamily)	T	Signal transduction mechanisms ;
ENSSSCT00000000419	CE16403	133	4e-39	KOG0030	Myosin essential light chain, EF-Hand protein superfamily	Z	Cytoskeleton ;
ENSSSCT00000000419	Hs17490808	218	2e-72	KOG0030	Myosin essential light chain, EF-Hand protein superfamily	Z	Cytoskeleton ;
ENSSSCT00000000419	Hs17986258	245	6e-83	KOG0030	Myosin essential light chain, EF-Hand protein superfamily	Z	Cytoskeleton ;
ENSSSCT00000000419	Hs17986260	186	5e-60	KOG0030	Myosin essential light chain, EF-Hand protein superfamily	Z	Cytoskeleton ;
ENSSSCT00000000419	Hs17986262	196	5e-64	KOG0030	Myosin essential light chain, EF-Hand protein superfamily	Z	Cytoskeleton ;
ENSSSCT00000000419	Hs17986264	243	8e-82	KOG0030	Myosin essential light chain, EF-Hand protein superfamily	Z	Cytoskeleton ;
ENSSSCT00000000419	Hs17986273	217	3e-71	KOG0030	Myosin essential light chain, EF-Hand protein superfamily	Z	Cytoskeleton ;
ENSSSCT00000000419	Hs17986275	218	4e-72	KOG0030	Myosin essential light chain, EF-Hand protein superfamily	Z	Cytoskeleton ;
ENSSSCT00000000419	Hs4502549	119	1e-33	KOG0027	Calmodulin and related proteins (EF-Hand superfamily)	T	Signal transduction mechanisms ;
ENSSSCT00000000419	Hs4505303	274	1e-93	KOG0030	Myosin essential light chain, EF-Hand protein superfamily	Z	Cytoskeleton ;
ENSSSCT00000000419	Hs4557038	218	2e-71	KOG0030	Myosin essential light chain, EF-Hand protein superfamily	Z	Cytoskeleton ;
ENSSSCT00000000419	Hs4557777	221	1e-72	KOG0030	Myosin essential light chain, EF-Hand protein superfamily	Z	Cytoskeleton ;
ENSSSCT00000000419	Hs4885109	121	2e-34	KOG0027	Calmodulin and related proteins (EF-Hand superfamily)	T	Signal transduction mechanisms ;
ENSSSCT00000000419	Hs4885111	118	3e-33	KOG0027	Calmodulin and related proteins (EF-Hand superfamily)	T	Signal transduction mechanisms ;
ENSSSCT00000000425	7293824	45.4	1e-05	KOG4052	Uncharacterized conserved protein	S	Function unknown ;
ENSSSCT00000000425	7303809	82	7e-19	KOG3782	Predicted membrane protein, contains type II SA sequence	R	General function prediction only ;
ENSSSCT00000000425	CE26884	93.6	6e-23	KOG3782	Predicted membrane protein, contains type II SA sequence	R	General function prediction only ;
ENSSSCT00000000425	Hs17465837	90.9	7e-21	KOG3782	Predicted membrane protein, contains type II SA sequence	R	General function prediction only ;
ENSSSCT00000000425	Hs7657176	373	2e-132	KOG3782	Predicted membrane protein, contains type II SA sequence	R	General function prediction only ;
ENSSSCT00000000437	Hs10864061	58.5	9e-10	KOG2177	Predicted E3 ubiquitin ligase	O	Posttranslational modification, protein turnover, chaperones ;
ENSSSCT00000000437	Hs13236585	67.4	1e-12	KOG2177	Predicted E3 ubiquitin ligase	O	Posttranslational modification, protein turnover, chaperones ;
ENSSSCT00000000437	Hs14721476	76.3	6e-16	KOG2177	Predicted E3 ubiquitin ligase	O	Posttranslational modification, protein turnover, chaperones ;
ENSSSCT00000000437	Hs16445409	76.6	1e-15	KOG2177	Predicted E3 ubiquitin ligase	O	Posttranslational modification, protein turnover, chaperones ;
ENSSSCT00000000437	Hs16519557	59.3	6e-10	KOG4367	Predicted Zn-finger protein	S	Function unknown ;
ENSSSCT00000000437	Hs17511218	66.2	2e-12	KOG2177	Predicted E3 ubiquitin ligase	O	Posttranslational modification, protein turnover, chaperones ;
ENSSSCT00000000437	Hs18152781	58.9	5e-10	KOG2177	Predicted E3 ubiquitin ligase	O	Posttranslational modification, protein turnover, chaperones ;
ENSSSCT00000000437	Hs18568011	82	1e-17	KOG2177	Predicted E3 ubiquitin ligase	O	Posttranslational modification, protein turnover, chaperones ;
ENSSSCT00000000437	Hs18577966	57.4	5e-10	KOG2177	Predicted E3 ubiquitin ligase	O	Posttranslational modification, protein turnover, chaperones ;
ENSSSCT00000000437	Hs18603787	66.6	2e-12	KOG2177	Predicted E3 ubiquitin ligase	O	Posttranslational modification, protein turnover, chaperones ;
ENSSSCT00000000437	Hs19923536	61.6	9e-11	KOG2177	Predicted E3 ubiquitin ligase	O	Posttranslational modification, protein turnover, chaperones ;
ENSSSCT00000000437	Hs21735421	75.9	7e-16	KOG2177	Predicted E3 ubiquitin ligase	O	Posttranslational modification, protein turnover, chaperones ;
ENSSSCT00000000437	Hs22043253	61.2	1e-10	KOG2177	Predicted E3 ubiquitin ligase	O	Posttranslational modification, protein turnover, chaperones ;
ENSSSCT00000000437	Hs22052011	72	6e-14	KOG2177	Predicted E3 ubiquitin ligase	O	Posttranslational modification, protein turnover, chaperones ;
ENSSSCT00000000437	Hs22062218	57	3e-09	KOG2177	Predicted E3 ubiquitin ligase	O	Posttranslational modification, protein turnover, chaperones ;
ENSSSCT00000000437	Hs22065513	56.6	4e-09	KOG2177	Predicted E3 ubiquitin ligase	O	Posttranslational modification, protein turnover, chaperones ;
ENSSSCT00000000437	Hs4557753	84.3	4e-18	KOG2177	Predicted E3 ubiquitin ligase	O	Posttranslational modification, protein turnover, chaperones ;
ENSSSCT00000000437	Hs5730009	63.2	3e-11	KOG2177	Predicted E3 ubiquitin ligase	O	Posttranslational modification, protein turnover, chaperones ;
ENSSSCT00000000437	Hs6912504	76.6	1e-15	KOG2177	Predicted E3 ubiquitin ligase	O	Posttranslational modification, protein turnover, chaperones ;
ENSSSCT00000000437	Hs8923148	64.3	6e-12	KOG2177	Predicted E3 ubiquitin ligase	O	Posttranslational modification, protein turnover, chaperones ;
ENSSSCT00000000438	7294187	724	0	KOG1350	F0F1-type ATP synthase, beta subunit	C	Energy production and conversion ;
ENSSSCT00000000438	7297989	115	6e-27	KOG1352	Vacuolar H+-ATPase V1 sector, subunit A	C	Energy production and conversion ;
ENSSSCT00000000438	7297992	117	4e-27	KOG1352	Vacuolar H+-ATPase V1 sector, subunit A	C	Energy production and conversion ;
ENSSSCT00000000438	7297994	118	1e-27	KOG1352	Vacuolar H+-ATPase V1 sector, subunit A	C	Energy production and conversion ;
ENSSSCT00000000438	7299652	118	5e-28	KOG1351	Vacuolar H+-ATPase V1 sector, subunit B	C	Energy production and conversion ;
ENSSSCT00000000438	7304361	864	0	KOG1350	F0F1-type ATP synthase, beta subunit	C	Energy production and conversion ;
ENSSSCT00000000438	At1g76030	126	7e-31	KOG1351	Vacuolar H+-ATPase V1 sector, subunit B	C	Energy production and conversion ;
ENSSSCT00000000438	At1g78900	118	1e-27	KOG1352	Vacuolar H+-ATPase V1 sector, subunit A	C	Energy production and conversion ;
ENSSSCT00000000438	At4g38510	125	1e-30	KOG1351	Vacuolar H+-ATPase V1 sector, subunit B	C	Energy production and conversion ;
ENSSSCT00000000438	AtCh030	645	0	KOG1350	F0F1-type ATP synthase, beta subunit	C	Energy production and conversion ;
ENSSSCT00000000438	CE01186	847	0	KOG1350	F0F1-type ATP synthase, beta subunit	C	Energy production and conversion ;
ENSSSCT00000000438	CE04424	117	1e-27	KOG1351	Vacuolar H+-ATPase V1 sector, subunit B	C	Energy production and conversion ;
ENSSSCT00000000438	CE22210	116	4e-27	KOG1352	Vacuolar H+-ATPase V1 sector, subunit A	C	Energy production and conversion ;
ENSSSCT00000000438	Hs19913426	119	2e-28	KOG1351	Vacuolar H+-ATPase V1 sector, subunit B	C	Energy production and conversion ;
ENSSSCT00000000438	Hs19913428	123	1e-29	KOG1351	Vacuolar H+-ATPase V1 sector, subunit B	C	Energy production and conversion ;
ENSSSCT00000000438	Hs4502295	1008	0	KOG1350	F0F1-type ATP synthase, beta subunit	C	Energy production and conversion ;
ENSSSCT00000000438	SPAC222.12c	746	0	KOG1350	F0F1-type ATP synthase, beta subunit	C	Energy production and conversion ;
ENSSSCT00000000438	SPAC637.05c	115	4e-27	KOG1351	Vacuolar H+-ATPase V1 sector, subunit B	C	Energy production and conversion ;
ENSSSCT00000000438	YBR127c	117	9e-28	KOG1351	Vacuolar H+-ATPase V1 sector, subunit B	C	Energy production and conversion ;
ENSSSCT00000000438	YJR121w	743	0	KOG1350	F0F1-type ATP synthase, beta subunit	C	Energy production and conversion ;
ENSSSCT00000000464	7303991	120	2e-30	KOG3958	Putative dynamitin	Z	Cytoskeleton ;
ENSSSCT00000000464	CE01823	63.2	1e-10	KOG3958	Putative dynamitin	Z	Cytoskeleton ;
ENSSSCT00000000464	Hs22059723	597	0	KOG3958	Putative dynamitin	Z	Cytoskeleton ;
ENSSSCT00000000464	Hs5453629	596	0	KOG3958	Putative dynamitin	Z	Cytoskeleton ;
ENSSSCT00000000479	7303991	125	4e-32	KOG3958	Putative dynamitin	Z	Cytoskeleton ;
ENSSSCT00000000479	CE01823	63.5	8e-11	KOG3958	Putative dynamitin	Z	Cytoskeleton ;
ENSSSCT00000000479	Hs22059723	601	0	KOG3958	Putative dynamitin	Z	Cytoskeleton ;
ENSSSCT00000000479	Hs5453629	580	0	KOG3958	Putative dynamitin	Z	Cytoskeleton ;
ENSSSCT00000000535	7291004	632	0	KOG0363	Chaperonin complex component, TCP-1 beta subunit (CCT2)	O	Posttranslational modification, protein turnover, chaperones ;
ENSSSCT00000000535	7300868	282	1e-86	KOG0360	Chaperonin complex component, TCP-1 alpha subunit (CCT1)	O	Posttranslational modification, protein turnover, chaperones ;
ENSSSCT00000000535	At3g11830	279	2e-85	KOG0361	Chaperonin complex component, TCP-1 eta subunit (CCT7)	O	Posttranslational modification, protein turnover, chaperones ;
ENSSSCT00000000535	At3g20050	288	8e-89	KOG0360	Chaperonin complex component, TCP-1 alpha subunit (CCT1)	O	Posttranslational modification, protein turnover, chaperones ;
ENSSSCT00000000535	At5g20890	709	0	KOG0363	Chaperonin complex component, TCP-1 beta subunit (CCT2)	O	Posttranslational modification, protein turnover, chaperones ;
ENSSSCT00000000535	CE02319	290	2e-89	KOG0360	Chaperonin complex component, TCP-1 alpha subunit (CCT1)	O	Posttranslational modification, protein turnover, chaperones ;
ENSSSCT00000000535	CE02985	260	2e-78	KOG0357	Chaperonin complex component, TCP-1 epsilon subunit (CCT5)	O	Posttranslational modification, protein turnover, chaperones ;
ENSSSCT00000000535	CE16437	711	0	KOG0363	Chaperonin complex component, TCP-1 beta subunit (CCT2)	O	Posttranslational modification, protein turnover, chaperones ;
ENSSSCT00000000535	ECU09g0480	440	3e-148	KOG0363	Chaperonin complex component, TCP-1 beta subunit (CCT2)	O	Posttranslational modification, protein turnover, chaperones ;
ENSSSCT00000000535	Hs13540473	289	3e-89	KOG0360	Chaperonin complex component, TCP-1 alpha subunit (CCT1)	O	Posttranslational modification, protein turnover, chaperones ;
ENSSSCT00000000535	Hs16159222	268	2e-81	KOG0357	Chaperonin complex component, TCP-1 epsilon subunit (CCT5)	O	Posttranslational modification, protein turnover, chaperones ;
ENSSSCT00000000535	Hs5453603	1078	0	KOG0363	Chaperonin complex component, TCP-1 beta subunit (CCT2)	O	Posttranslational modification, protein turnover, chaperones ;
ENSSSCT00000000535	Hs5453607	296	5e-92	KOG0361	Chaperonin complex component, TCP-1 eta subunit (CCT7)	O	Posttranslational modification, protein turnover, chaperones ;
ENSSSCT00000000535	SPAC1420.02c	278	3e-85	KOG0357	Chaperonin complex component, TCP-1 epsilon subunit (CCT5)	O	Posttranslational modification, protein turnover, chaperones ;
ENSSSCT00000000535	SPAC1D4.04	723	0	KOG0363	Chaperonin complex component, TCP-1 beta subunit (CCT2)	O	Posttranslational modification, protein turnover, chaperones ;
ENSSSCT00000000535	SPBC12D12.03	275	6e-84	KOG0360	Chaperonin complex component, TCP-1 alpha subunit (CCT1)	O	Posttranslational modification, protein turnover, chaperones ;
ENSSSCT00000000535	SPBC25H2.12c	289	3e-89	KOG0361	Chaperonin complex component, TCP-1 eta subunit (CCT7)	O	Posttranslational modification, protein turnover, chaperones ;
ENSSSCT00000000535	YIL142w	690	0	KOG0363	Chaperonin complex component, TCP-1 beta subunit (CCT2)	O	Posttranslational modification, protein turnover, chaperones ;
ENSSSCT00000000535	YJL111w	280	1e-85	KOG0361	Chaperonin complex component, TCP-1 eta subunit (CCT7)	O	Posttranslational modification, protein turnover, chaperones ;
ENSSSCT00000000535	YJR064w	268	5e-81	KOG0357	Chaperonin complex component, TCP-1 epsilon subunit (CCT5)	O	Posttranslational modification, protein turnover, chaperones ;
ENSSSCT00000000551	7295589_1	118	8e-27	KOG1648	Uncharacterized conserved protein, contains RUN, BRK and TBC domains	R	General function prediction only ;
ENSSSCT00000000551	7296240	331	5e-102	KOG2197	Ypt/Rab-specific GTPase-activating protein GYP7 and related proteins	T	Signal transduction mechanisms ;
ENSSSCT00000000551	7297700	140	2e-34	KOG2224	Uncharacterized conserved protein, contains TBC domain	TR	Signal transduction mechanisms ; General function prediction only ;
ENSSSCT00000000551	7303082	119	4e-27	KOG2197	Ypt/Rab-specific GTPase-activating protein GYP7 and related proteins	T	Signal transduction mechanisms ;
ENSSSCT00000000551	At4g28550	122	2e-29	KOG2197	Ypt/Rab-specific GTPase-activating protein GYP7 and related proteins	T	Signal transduction mechanisms ;
ENSSSCT00000000551	At5g41940	120	2e-28	KOG2197	Ypt/Rab-specific GTPase-activating protein GYP7 and related proteins	T	Signal transduction mechanisms ;
ENSSSCT00000000551	At5g52590	295	7e-93	KOG2197	Ypt/Rab-specific GTPase-activating protein GYP7 and related proteins	T	Signal transduction mechanisms ;
ENSSSCT00000000551	At5g54780	128	4e-31	KOG2197	Ypt/Rab-specific GTPase-activating protein GYP7 and related proteins	T	Signal transduction mechanisms ;
ENSSSCT00000000551	CE14882	245	7e-71	KOG2197	Ypt/Rab-specific GTPase-activating protein GYP7 and related proteins	T	Signal transduction mechanisms ;
ENSSSCT00000000551	CE15754	127	5e-31	KOG2197	Ypt/Rab-specific GTPase-activating protein GYP7 and related proteins	T	Signal transduction mechanisms ;
ENSSSCT00000000551	CE29383	178	6e-47	KOG2224	Uncharacterized conserved protein, contains TBC domain	TR	Signal transduction mechanisms ; General function prediction only ;
ENSSSCT00000000551	Hs13375952	581	0	KOG2197	Ypt/Rab-specific GTPase-activating protein GYP7 and related proteins	T	Signal transduction mechanisms ;
ENSSSCT00000000551	Hs14770789	130	6e-31	KOG1648	Uncharacterized conserved protein, contains RUN, BRK and TBC domains	R	General function prediction only ;
ENSSSCT00000000551	Hs20548703_1	147	7e-40	KOG2197	Ypt/Rab-specific GTPase-activating protein GYP7 and related proteins	T	Signal transduction mechanisms ;
ENSSSCT00000000551	Hs21362084	1299	0	KOG2197	Ypt/Rab-specific GTPase-activating protein GYP7 and related proteins	T	Signal transduction mechanisms ;
ENSSSCT00000000551	Hs22055332	127	2e-31	KOG2197	Ypt/Rab-specific GTPase-activating protein GYP7 and related proteins	T	Signal transduction mechanisms ;
ENSSSCT00000000551	Hs22062664	188	4e-50	KOG2224	Uncharacterized conserved protein, contains TBC domain	TR	Signal transduction mechanisms ; General function prediction only ;
ENSSSCT00000000551	HsM12232451	1308	0	KOG2197	Ypt/Rab-specific GTPase-activating protein GYP7 and related proteins	T	Signal transduction mechanisms ;
ENSSSCT00000000551	SPAC630.05	211	8e-58	KOG2197	Ypt/Rab-specific GTPase-activating protein GYP7 and related proteins	T	Signal transduction mechanisms ;
ENSSSCT00000000551	YDL234c	207	1e-56	KOG2197	Ypt/Rab-specific GTPase-activating protein GYP7 and related proteins	T	Signal transduction mechanisms ;
ENSSSCT00000000620	7295348	424	3e-147	KOG1495	Lactate dehydrogenase	C	Energy production and conversion ;
ENSSSCT00000000620	7300357	72	1e-13	KOG1494	NAD-dependent malate dehydrogenase	C	Energy production and conversion ;
ENSSSCT00000000620	7303292	254	1e-80	KOG1495	Lactate dehydrogenase	C	Energy production and conversion ;
ENSSSCT00000000620	At1g53240	53.5	2e-07	KOG1494	NAD-dependent malate dehydrogenase	C	Energy production and conversion ;
ENSSSCT00000000620	At3g15020	52	5e-07	KOG1494	NAD-dependent malate dehydrogenase	C	Energy production and conversion ;
ENSSSCT00000000620	At4g17260	316	1e-104	KOG1495	Lactate dehydrogenase	C	Energy production and conversion ;
ENSSSCT00000000620	CE02181	395	2e-136	KOG1495	Lactate dehydrogenase	C	Energy production and conversion ;
ENSSSCT00000000620	Hs15082234	441	2e-153	KOG1495	Lactate dehydrogenase	C	Energy production and conversion ;
ENSSSCT00000000620	Hs17462149	96.7	3e-22	KOG1495	Lactate dehydrogenase	C	Energy production and conversion ;
ENSSSCT00000000620	Hs17472261	69.3	5e-13	KOG1495	Lactate dehydrogenase	C	Energy production and conversion ;
ENSSSCT00000000620	Hs18599272	123	4e-32	KOG1495	Lactate dehydrogenase	C	Energy production and conversion ;
ENSSSCT00000000620	Hs21450657	337	1e-114	KOG1495	Lactate dehydrogenase	C	Energy production and conversion ;
ENSSSCT00000000620	Hs22061164	380	3e-128	KOG1495	Lactate dehydrogenase	C	Energy production and conversion ;
ENSSSCT00000000620	Hs4504973	459	2e-161	KOG1495	Lactate dehydrogenase	C	Energy production and conversion ;
ENSSSCT00000000620	Hs4557032	632	0	KOG1495	Lactate dehydrogenase	C	Energy production and conversion ;
ENSSSCT00000000620	Hs5031857	503	8e-179	KOG1495	Lactate dehydrogenase	C	Energy production and conversion ;
ENSSSCT00000000620	Hs5174539	55.5	4e-08	KOG1496	Malate dehydrogenase	C	Energy production and conversion ;
ENSSSCT00000000620	Hs8922850_2	154	3e-44	KOG1495	Lactate dehydrogenase	C	Energy production and conversion ;
ENSSSCT00000000620	SPAC186.08c	209	9e-64	KOG1495	Lactate dehydrogenase	C	Energy production and conversion ;
ENSSSCT00000000620	YDL078c	51.2	8e-07	KOG1494	NAD-dependent malate dehydrogenase	C	Energy production and conversion ;
ENSSSCT00000000680	7294622	159	8e-45	KOG3070	Predicted RNA-binding protein containing PIN domain and invovled in translation or RNA processing	J	Translation, ribosomal structure and biogenesis ;
ENSSSCT00000000680	7295442	70.5	5e-14	KOG3070	Predicted RNA-binding protein containing PIN domain and invovled in translation or RNA processing	J	Translation, ribosomal structure and biogenesis ;
ENSSSCT00000000680	At2g21060	68.6	3e-13	KOG3070	Predicted RNA-binding protein containing PIN domain and invovled in translation or RNA processing	J	Translation, ribosomal structure and biogenesis ;
ENSSSCT00000000680	CE10598	107	2e-26	KOG3070	Predicted RNA-binding protein containing PIN domain and invovled in translation or RNA processing	J	Translation, ribosomal structure and biogenesis ;
ENSSSCT00000000680	CE12296	105	1e-25	KOG3070	Predicted RNA-binding protein containing PIN domain and invovled in translation or RNA processing	J	Translation, ribosomal structure and biogenesis ;
ENSSSCT00000000680	CE17755	154	3e-44	KOG3070	Predicted RNA-binding protein containing PIN domain and invovled in translation or RNA processing	J	Translation, ribosomal structure and biogenesis ;
ENSSSCT00000000680	CE19148	107	3e-26	KOG3070	Predicted RNA-binding protein containing PIN domain and invovled in translation or RNA processing	J	Translation, ribosomal structure and biogenesis ;
ENSSSCT00000000680	Hs13375938	67.8	6e-13	KOG3070	Predicted RNA-binding protein containing PIN domain and invovled in translation or RNA processing	J	Translation, ribosomal structure and biogenesis ;
ENSSSCT00000000680	Hs17451912	158	1e-43	KOG3070	Predicted RNA-binding protein containing PIN domain and invovled in translation or RNA processing	J	Translation, ribosomal structure and biogenesis ;
ENSSSCT00000000680	Hs18549192	188	6e-56	KOG3070	Predicted RNA-binding protein containing PIN domain and invovled in translation or RNA processing	J	Translation, ribosomal structure and biogenesis ;
ENSSSCT00000000680	Hs20070160	313	7e-104	KOG3070	Predicted RNA-binding protein containing PIN domain and invovled in translation or RNA processing	J	Translation, ribosomal structure and biogenesis ;
ENSSSCT00000000680	Hs22044976	88.6	6e-20	KOG3070	Predicted RNA-binding protein containing PIN domain and invovled in translation or RNA processing	J	Translation, ribosomal structure and biogenesis ;
ENSSSCT00000000680	Hs22047823	65.5	7e-12	KOG3070	Predicted RNA-binding protein containing PIN domain and invovled in translation or RNA processing	J	Translation, ribosomal structure and biogenesis ;
ENSSSCT00000000680	Hs22052070	131	3e-34	KOG3070	Predicted RNA-binding protein containing PIN domain and invovled in translation or RNA processing	J	Translation, ribosomal structure and biogenesis ;
ENSSSCT00000000680	Hs22055089	190	2e-55	KOG3070	Predicted RNA-binding protein containing PIN domain and invovled in translation or RNA processing	J	Translation, ribosomal structure and biogenesis ;
ENSSSCT00000000680	Hs22056264	69.3	9e-14	KOG3070	Predicted RNA-binding protein containing PIN domain and invovled in translation or RNA processing	J	Translation, ribosomal structure and biogenesis ;
ENSSSCT00000000680	Hs22062189	70.5	3e-14	KOG3461	CDGSH-type Zn-finger containing protein	R	General function prediction only ;
ENSSSCT00000000680	Hs22069559	139	9e-40	KOG3070	Predicted RNA-binding protein containing PIN domain and invovled in translation or RNA processing	J	Translation, ribosomal structure and biogenesis ;
ENSSSCT00000000680	Hs4758830	188	6e-56	KOG3070	Predicted RNA-binding protein containing PIN domain and invovled in translation or RNA processing	J	Translation, ribosomal structure and biogenesis ;
ENSSSCT00000000680	Hs7705751	187	3e-55	KOG3070	Predicted RNA-binding protein containing PIN domain and invovled in translation or RNA processing	J	Translation, ribosomal structure and biogenesis ;
ENSSSCT00000000716	7297276	362	6e-107	KOG1366	Alpha-macroglobulin	O	Posttranslational modification, protein turnover, chaperones ;
ENSSSCT00000000716	7297278	111	9e-25	KOG1366	Alpha-macroglobulin	O	Posttranslational modification, protein turnover, chaperones ;
ENSSSCT00000000716	7297279	327	3e-91	KOG1366	Alpha-macroglobulin	O	Posttranslational modification, protein turnover, chaperones ;
ENSSSCT00000000716	7297340	268	3e-72	KOG1366	Alpha-macroglobulin	O	Posttranslational modification, protein turnover, chaperones ;
ENSSSCT00000000716	7298259	114	1e-25	KOG1366	Alpha-macroglobulin	O	Posttranslational modification, protein turnover, chaperones ;
ENSSSCT00000000716	7298609	296	2e-81	KOG1366	Alpha-macroglobulin	O	Posttranslational modification, protein turnover, chaperones ;
ENSSSCT00000000716	CE16718	454	1e-133	KOG1366	Alpha-macroglobulin	O	Posttranslational modification, protein turnover, chaperones ;
ENSSSCT00000000716	CE16719	453	4e-133	KOG1366	Alpha-macroglobulin	O	Posttranslational modification, protein turnover, chaperones ;
ENSSSCT00000000716	Hs14577919	231	8e-61	KOG1366	Alpha-macroglobulin	O	Posttranslational modification, protein turnover, chaperones ;
ENSSSCT00000000716	Hs15302736	291	2e-79	KOG1366	Alpha-macroglobulin	O	Posttranslational modification, protein turnover, chaperones ;
ENSSSCT00000000716	Hs17473654	152	5e-39	KOG1366	Alpha-macroglobulin	O	Posttranslational modification, protein turnover, chaperones ;
ENSSSCT00000000716	Hs18579060	73.9	2e-14	KOG1366	Alpha-macroglobulin	O	Posttranslational modification, protein turnover, chaperones ;
ENSSSCT00000000716	Hs19424130	539	2e-164	KOG1366	Alpha-macroglobulin	O	Posttranslational modification, protein turnover, chaperones ;
ENSSSCT00000000716	Hs21389561	125	2e-31	KOG1366	Alpha-macroglobulin	O	Posttranslational modification, protein turnover, chaperones ;
ENSSSCT00000000716	Hs22057712	754	0	KOG1366	Alpha-macroglobulin	O	Posttranslational modification, protein turnover, chaperones ;
ENSSSCT00000000716	Hs4502501	232	5e-61	KOG1366	Alpha-macroglobulin	O	Posttranslational modification, protein turnover, chaperones ;
ENSSSCT00000000716	Hs4502507	165	2e-40	KOG1366	Alpha-macroglobulin	O	Posttranslational modification, protein turnover, chaperones ;
ENSSSCT00000000716	Hs4506355	2044	0	KOG1366	Alpha-macroglobulin	O	Posttranslational modification, protein turnover, chaperones ;
ENSSSCT00000000716	Hs4557225	2347	0	KOG1366	Alpha-macroglobulin	O	Posttranslational modification, protein turnover, chaperones ;
ENSSSCT00000000716	Hs4557385	204	2e-52	KOG1366	Alpha-macroglobulin	O	Posttranslational modification, protein turnover, chaperones ;
ENSSSCT00000000743	7290331	111	4e-27	KOG0266	WD40 repeat-containing protein	R	General function prediction only ;
ENSSSCT00000000743	7290895	375	9e-128	KOG0286	G-protein beta subunit	R	General function prediction only ;
ENSSSCT00000000743	7293146	569	0	KOG0286	G-protein beta subunit	R	General function prediction only ;
ENSSSCT00000000743	7293756	324	4e-108	KOG0286	G-protein beta subunit	R	General function prediction only ;
ENSSSCT00000000743	At4g02730	109	1e-26	KOG0266	WD40 repeat-containing protein	R	General function prediction only ;
ENSSSCT00000000743	At4g34460	302	3e-99	KOG0286	G-protein beta subunit	R	General function prediction only ;
ENSSSCT00000000743	CE02186	596	0	KOG0286	G-protein beta subunit	R	General function prediction only ;
ENSSSCT00000000743	CE17845	358	2e-121	KOG0286	G-protein beta subunit	R	General function prediction only ;
ENSSSCT00000000743	Hs11055998	588	0	KOG0286	G-protein beta subunit	R	General function prediction only ;
ENSSSCT00000000743	Hs11321585	594	0	KOG0286	G-protein beta subunit	R	General function prediction only ;
ENSSSCT00000000743	Hs16554627	111	3e-27	KOG0266	WD40 repeat-containing protein	R	General function prediction only ;
ENSSSCT00000000743	Hs20336270	361	6e-122	KOG0286	G-protein beta subunit	R	General function prediction only ;
ENSSSCT00000000743	Hs20357529	595	0	KOG0286	G-protein beta subunit	R	General function prediction only ;
ENSSSCT00000000743	Hs4504053	686	0	KOG0286	G-protein beta subunit	R	General function prediction only ;
ENSSSCT00000000743	Hs4758558	116	2e-28	KOG0272	U4/U6 small nuclear ribonucleoprotein Prp4 (contains WD40 repeats)	A	RNA processing and modification ;
ENSSSCT00000000743	Hs5174447	110	5e-27	KOG0279	G protein beta subunit-like protein	T	Signal transduction mechanisms ;
ENSSSCT00000000743	Hs5729852	362	1e-122	KOG0286	G-protein beta subunit	R	General function prediction only ;
ENSSSCT00000000743	SPAC630.14c	114	1e-27	KOG0266	WD40 repeat-containing protein	R	General function prediction only ;
ENSSSCT00000000743	SPBC32H8.07	254	4e-81	KOG0286	G-protein beta subunit	R	General function prediction only ;
ENSSSCT00000000743	YOR212w	246	1e-76	KOG0286	G-protein beta subunit	R	General function prediction only ;
ENSSSCT00000000745	7292313	830	0	KOG0944	Ubiquitin-specific protease UBP14	O	Posttranslational modification, protein turnover, chaperones ;
ENSSSCT00000000745	At1g04850	57.4	5e-08	KOG2699	Predicted ubiquitin regulatory protein	O	Posttranslational modification, protein turnover, chaperones ;
ENSSSCT00000000745	At2g22310	60.5	4e-09	KOG1864	Ubiquitin-specific protease	O	Posttranslational modification, protein turnover, chaperones ;
ENSSSCT00000000745	At3g20625	347	7e-110	KOG0944	Ubiquitin-specific protease UBP14	O	Posttranslational modification, protein turnover, chaperones ;
ENSSSCT00000000745	At3g20630	374	4e-121	KOG0944	Ubiquitin-specific protease UBP14	O	Posttranslational modification, protein turnover, chaperones ;
ENSSSCT00000000745	At4g39910	63.2	7e-10	KOG1864	Ubiquitin-specific protease	O	Posttranslational modification, protein turnover, chaperones ;
ENSSSCT00000000745	CE14219	456	8e-147	KOG0944	Ubiquitin-specific protease UBP14	O	Posttranslational modification, protein turnover, chaperones ;
ENSSSCT00000000745	CE19500	56.2	2e-07	KOG1870	Ubiquitin C-terminal hydrolase	O	Posttranslational modification, protein turnover, chaperones ;
ENSSSCT00000000745	CE23922	58.9	2e-08	KOG1864	Ubiquitin-specific protease	O	Posttranslational modification, protein turnover, chaperones ;
ENSSSCT00000000745	ECU03g0660	73.9	5e-13	KOG0944	Ubiquitin-specific protease UBP14	O	Posttranslational modification, protein turnover, chaperones ;
ENSSSCT00000000745	Hs14149817	55.8	2e-07	KOG1867	Ubiquitin-specific protease	O	Posttranslational modification, protein turnover, chaperones ;
ENSSSCT00000000745	Hs21361517	62.8	6e-10	KOG2689	Predicted ubiquitin regulatory protein	O	Posttranslational modification, protein turnover, chaperones ;
ENSSSCT00000000745	Hs4507849	1071	0	KOG0944	Ubiquitin-specific protease UBP14	O	Posttranslational modification, protein turnover, chaperones ;
ENSSSCT00000000745	Hs4507855	1682	0	KOG0944	Ubiquitin-specific protease UBP14	O	Posttranslational modification, protein turnover, chaperones ;
ENSSSCT00000000745	Hs4827054	78.2	4e-14	KOG1868	Ubiquitin C-terminal hydrolase	O	Posttranslational modification, protein turnover, chaperones ;
ENSSSCT00000000745	Hs5730110	68.9	2e-11	KOG1867	Ubiquitin-specific protease	O	Posttranslational modification, protein turnover, chaperones ;
ENSSSCT00000000745	HsM7705654	62.8	6e-10	KOG2689	Predicted ubiquitin regulatory protein	O	Posttranslational modification, protein turnover, chaperones ;
ENSSSCT00000000745	HsM7706755	56.6	9e-08	KOG1868	Ubiquitin C-terminal hydrolase	O	Posttranslational modification, protein turnover, chaperones ;
ENSSSCT00000000745	SPBC6B1.06c	407	9e-128	KOG0944	Ubiquitin-specific protease UBP14	O	Posttranslational modification, protein turnover, chaperones ;
ENSSSCT00000000745	YBR058c	278	8e-80	KOG0944	Ubiquitin-specific protease UBP14	O	Posttranslational modification, protein turnover, chaperones ;
ENSSSCT00000000746	7301903	323	2e-110	KOG1643	Triosephosphate isomerase	G	Carbohydrate transport and metabolism ;
ENSSSCT00000000746	At2g21170	315	1e-106	KOG1643	Triosephosphate isomerase	G	Carbohydrate transport and metabolism ;
ENSSSCT00000000746	At3g55440	305	2e-103	KOG1643	Triosephosphate isomerase	G	Carbohydrate transport and metabolism ;
ENSSSCT00000000746	CE19040	315	2e-107	KOG1643	Triosephosphate isomerase	G	Carbohydrate transport and metabolism ;
ENSSSCT00000000746	ECU11g0230	160	3e-47	KOG1643	Triosephosphate isomerase	G	Carbohydrate transport and metabolism ;
ENSSSCT00000000746	Hs17449158	375	2e-131	KOG1643	Triosephosphate isomerase	G	Carbohydrate transport and metabolism ;
ENSSSCT00000000746	Hs22043461	473	9e-170	KOG1643	Triosephosphate isomerase	G	Carbohydrate transport and metabolism ;
ENSSSCT00000000746	Hs4507645	489	4e-176	KOG1643	Triosephosphate isomerase	G	Carbohydrate transport and metabolism ;
ENSSSCT00000000746	SPCC24B10.21	266	2e-88	KOG1643	Triosephosphate isomerase	G	Carbohydrate transport and metabolism ;
ENSSSCT00000000746	YDR050c	270	9e-90	KOG1643	Triosephosphate isomerase	G	Carbohydrate transport and metabolism ;
ENSSSCT00000000756	7293147	174	1e-53	KOG0657	Glyceraldehyde 3-phosphate dehydrogenase	G	Carbohydrate transport and metabolism ;
ENSSSCT00000000756	7304155	176	4e-54	KOG0657	Glyceraldehyde 3-phosphate dehydrogenase	G	Carbohydrate transport and metabolism ;
ENSSSCT00000000756	At1g13440	163	4e-49	KOG0657	Glyceraldehyde 3-phosphate dehydrogenase	G	Carbohydrate transport and metabolism ;
ENSSSCT00000000756	At1g16300	168	1e-50	KOG0657	Glyceraldehyde 3-phosphate dehydrogenase	G	Carbohydrate transport and metabolism ;
ENSSSCT00000000756	At1g79530	166	7e-50	KOG0657	Glyceraldehyde 3-phosphate dehydrogenase	G	Carbohydrate transport and metabolism ;
ENSSSCT00000000756	At3g04120	164	2e-49	KOG0657	Glyceraldehyde 3-phosphate dehydrogenase	G	Carbohydrate transport and metabolism ;
ENSSSCT00000000756	CE01568	173	4e-53	KOG0657	Glyceraldehyde 3-phosphate dehydrogenase	G	Carbohydrate transport and metabolism ;
ENSSSCT00000000756	CE02343	175	9e-54	KOG0657	Glyceraldehyde 3-phosphate dehydrogenase	G	Carbohydrate transport and metabolism ;
ENSSSCT00000000756	CE07370	181	4e-56	KOG0657	Glyceraldehyde 3-phosphate dehydrogenase	G	Carbohydrate transport and metabolism ;
ENSSSCT00000000756	CE07371	181	5e-56	KOG0657	Glyceraldehyde 3-phosphate dehydrogenase	G	Carbohydrate transport and metabolism ;
ENSSSCT00000000756	Hs17443833	160	6e-49	KOG0657	Glyceraldehyde 3-phosphate dehydrogenase	G	Carbohydrate transport and metabolism ;
ENSSSCT00000000756	Hs17444100	182	1e-56	KOG0657	Glyceraldehyde 3-phosphate dehydrogenase	G	Carbohydrate transport and metabolism ;
ENSSSCT00000000756	Hs18563199	157	6e-48	KOG0657	Glyceraldehyde 3-phosphate dehydrogenase	G	Carbohydrate transport and metabolism ;
ENSSSCT00000000756	Hs20547707	201	3e-64	KOG0657	Glyceraldehyde 3-phosphate dehydrogenase	G	Carbohydrate transport and metabolism ;
ENSSSCT00000000756	Hs22055011	166	5e-51	KOG0657	Glyceraldehyde 3-phosphate dehydrogenase	G	Carbohydrate transport and metabolism ;
ENSSSCT00000000756	Hs7657116	171	1e-51	KOG0657	Glyceraldehyde 3-phosphate dehydrogenase	G	Carbohydrate transport and metabolism ;
ENSSSCT00000000756	Hs7669492	219	5e-71	KOG0657	Glyceraldehyde 3-phosphate dehydrogenase	G	Carbohydrate transport and metabolism ;
ENSSSCT00000000756	SPBC32F12.11	164	9e-50	KOG0657	Glyceraldehyde 3-phosphate dehydrogenase	G	Carbohydrate transport and metabolism ;
ENSSSCT00000000756	SPBC354.12	166	3e-50	KOG0657	Glyceraldehyde 3-phosphate dehydrogenase	G	Carbohydrate transport and metabolism ;
ENSSSCT00000000756	YJL052w	160	5e-48	KOG0657	Glyceraldehyde 3-phosphate dehydrogenase	G	Carbohydrate transport and metabolism ;
ENSSSCT00000000782	7296323	287	4e-92	KOG2865	NADH:ubiquinone oxidoreductase, NDUFA9/39kDa subunit	C	Energy production and conversion ;
ENSSSCT00000000782	At2g20360	211	5e-63	KOG2865	NADH:ubiquinone oxidoreductase, NDUFA9/39kDa subunit	C	Energy production and conversion ;
ENSSSCT00000000782	CE26163	213	1e-63	KOG2865	NADH:ubiquinone oxidoreductase, NDUFA9/39kDa subunit	C	Energy production and conversion ;
ENSSSCT00000000782	Hs6681764	633	0	KOG2865	NADH:ubiquinone oxidoreductase, NDUFA9/39kDa subunit	C	Energy production and conversion ;
ENSSSCT00000000837	7298798	824	0	KOG1376	Alpha tubulin	Z	Cytoskeleton ;
ENSSSCT00000000837	7299237	818	0	KOG1376	Alpha tubulin	Z	Cytoskeleton ;
ENSSSCT00000000837	At1g04820	745	0	KOG1376	Alpha tubulin	Z	Cytoskeleton ;
ENSSSCT00000000837	At1g50010	745	0	KOG1376	Alpha tubulin	Z	Cytoskeleton ;
ENSSSCT00000000837	At4g14960	745	0	KOG1376	Alpha tubulin	Z	Cytoskeleton ;
ENSSSCT00000000837	CE09434	764	0	KOG1376	Alpha tubulin	Z	Cytoskeleton ;
ENSSSCT00000000837	CE09692	784	0	KOG1376	Alpha tubulin	Z	Cytoskeleton ;
ENSSSCT00000000837	CE09884	740	0	KOG1376	Alpha tubulin	Z	Cytoskeleton ;
ENSSSCT00000000837	CE17563	790	0	KOG1376	Alpha tubulin	Z	Cytoskeleton ;
ENSSSCT00000000837	CE18680	781	0	KOG1376	Alpha tubulin	Z	Cytoskeleton ;
ENSSSCT00000000837	CE24843	809	0	KOG1376	Alpha tubulin	Z	Cytoskeleton ;
ENSSSCT00000000837	CE27866	788	0	KOG1376	Alpha tubulin	Z	Cytoskeleton ;
ENSSSCT00000000837	Hs14389309	833	0	KOG1376	Alpha tubulin	Z	Cytoskeleton ;
ENSSSCT00000000837	Hs17921989	831	0	KOG1376	Alpha tubulin	Z	Cytoskeleton ;
ENSSSCT00000000837	Hs17921991	743	0	KOG1376	Alpha tubulin	Z	Cytoskeleton ;
ENSSSCT00000000837	Hs17921993	828	0	KOG1376	Alpha tubulin	Z	Cytoskeleton ;
ENSSSCT00000000837	Hs17986283	823	0	KOG1376	Alpha tubulin	Z	Cytoskeleton ;
ENSSSCT00000000837	Hs20535366	814	0	KOG1376	Alpha tubulin	Z	Cytoskeleton ;
ENSSSCT00000000837	Hs5174477	816	0	KOG1376	Alpha tubulin	Z	Cytoskeleton ;
ENSSSCT00000000837	Hs9507215	935	0	KOG1376	Alpha tubulin	Z	Cytoskeleton ;
ENSSSCT00000000926	7292327	597	0	KOG0019	Molecular chaperone (HSP90 family)	O	Posttranslational modification, protein turnover, chaperones ;
ENSSSCT00000000926	7301648	885	0	KOG0020	Endoplasmic reticulum glucose-regulated protein (GRP94/endoplasmin), HSP90 family	O	Posttranslational modification, protein turnover, chaperones ;
ENSSSCT00000000926	7302271	298	2e-88	KOG0019	Molecular chaperone (HSP90 family)	O	Posttranslational modification, protein turnover, chaperones ;
ENSSSCT00000000926	At2g04030	554	0	KOG0019	Molecular chaperone (HSP90 family)	O	Posttranslational modification, protein turnover, chaperones ;
ENSSSCT00000000926	At3g07770	548	0	KOG0019	Molecular chaperone (HSP90 family)	O	Posttranslational modification, protein turnover, chaperones ;
ENSSSCT00000000926	At4g24190	659	0	KOG0020	Endoplasmic reticulum glucose-regulated protein (GRP94/endoplasmin), HSP90 family	O	Posttranslational modification, protein turnover, chaperones ;
ENSSSCT00000000926	At5g52640	615	0	KOG0019	Molecular chaperone (HSP90 family)	O	Posttranslational modification, protein turnover, chaperones ;
ENSSSCT00000000926	At5g56000	631	0	KOG0019	Molecular chaperone (HSP90 family)	O	Posttranslational modification, protein turnover, chaperones ;
ENSSSCT00000000926	At5g56010	613	0	KOG0019	Molecular chaperone (HSP90 family)	O	Posttranslational modification, protein turnover, chaperones ;
ENSSSCT00000000926	At5g56030	617	0	KOG0019	Molecular chaperone (HSP90 family)	O	Posttranslational modification, protein turnover, chaperones ;
ENSSSCT00000000926	CE05441	570	0	KOG0019	Molecular chaperone (HSP90 family)	O	Posttranslational modification, protein turnover, chaperones ;
ENSSSCT00000000926	CE06362	859	0	KOG0020	Endoplasmic reticulum glucose-regulated protein (GRP94/endoplasmin), HSP90 family	O	Posttranslational modification, protein turnover, chaperones ;
ENSSSCT00000000926	ECU02g1100	379	5e-119	KOG0019	Molecular chaperone (HSP90 family)	O	Posttranslational modification, protein turnover, chaperones ;
ENSSSCT00000000926	Hs13129150	393	1e-123	KOG0019	Molecular chaperone (HSP90 family)	O	Posttranslational modification, protein turnover, chaperones ;
ENSSSCT00000000926	Hs20149594	571	0	KOG0019	Molecular chaperone (HSP90 family)	O	Posttranslational modification, protein turnover, chaperones ;
ENSSSCT00000000926	Hs22043581	604	0	KOG0020	Endoplasmic reticulum glucose-regulated protein (GRP94/endoplasmin), HSP90 family	O	Posttranslational modification, protein turnover, chaperones ;
ENSSSCT00000000926	Hs4507677	1403	0	KOG0020	Endoplasmic reticulum glucose-regulated protein (GRP94/endoplasmin), HSP90 family	O	Posttranslational modification, protein turnover, chaperones ;
ENSSSCT00000000926	SPAC926.04c	596	0	KOG0019	Molecular chaperone (HSP90 family)	O	Posttranslational modification, protein turnover, chaperones ;
ENSSSCT00000000926	YMR186w	577	0	KOG0019	Molecular chaperone (HSP90 family)	O	Posttranslational modification, protein turnover, chaperones ;
ENSSSCT00000000926	YPL240c	570	0	KOG0019	Molecular chaperone (HSP90 family)	O	Posttranslational modification, protein turnover, chaperones ;
ENSSSCT00000000945	7290075	104	8e-22	KOG3510	FOG: Immunoglobulin C-2 Type/fibronectin type III domains	T	Signal transduction mechanisms ;
ENSSSCT00000000945	7292322	128	3e-29	KOG0613	Projectin/twitchin and related proteins	Z	Cytoskeleton ;
ENSSSCT00000000945	7304236	110	9e-24	KOG3510	FOG: Immunoglobulin C-2 Type/fibronectin type III domains	T	Signal transduction mechanisms ;
ENSSSCT00000000945	7304283	214	1e-55	KOG0613	Projectin/twitchin and related proteins	Z	Cytoskeleton ;
ENSSSCT00000000945	CE06634	229	3e-60	KOG0613	Projectin/twitchin and related proteins	Z	Cytoskeleton ;
ENSSSCT00000000945	CE06635	229	2e-60	KOG0613	Projectin/twitchin and related proteins	Z	Cytoskeleton ;
ENSSSCT00000000945	CE08028_2	155	2e-37	KOG4475	FOG: Immunoglobin and related proteins	RP	General function prediction only ; Inorganic ion transport and metabolism ;
ENSSSCT00000000945	CE25688	95.5	3e-19	KOG4222	Axon guidance receptor Dscam	T	Signal transduction mechanisms ;
ENSSSCT00000000945	CE27954	148	2e-35	KOG0613	Projectin/twitchin and related proteins	Z	Cytoskeleton ;
ENSSSCT00000000945	Hs16950601	95.9	2e-19	KOG0613	Projectin/twitchin and related proteins	Z	Cytoskeleton ;
ENSSSCT00000000945	Hs16950615	95.5	3e-19	KOG0613	Projectin/twitchin and related proteins	Z	Cytoskeleton ;
ENSSSCT00000000945	Hs16950621	95.9	2e-19	KOG0613	Projectin/twitchin and related proteins	Z	Cytoskeleton ;
ENSSSCT00000000945	Hs19747267	282	6e-77	KOG0613	Projectin/twitchin and related proteins	Z	Cytoskeleton ;
ENSSSCT00000000945	Hs20127422	111	6e-24	KOG3510	FOG: Immunoglobulin C-2 Type/fibronectin type III domains	T	Signal transduction mechanisms ;
ENSSSCT00000000945	Hs20143914	282	6e-77	KOG0613	Projectin/twitchin and related proteins	Z	Cytoskeleton ;
ENSSSCT00000000945	Hs20143916	132	2e-30	KOG0613	Projectin/twitchin and related proteins	Z	Cytoskeleton ;
ENSSSCT00000000945	Hs20143918	282	7e-77	KOG0613	Projectin/twitchin and related proteins	Z	Cytoskeleton ;
ENSSSCT00000000945	Hs20143922	282	6e-77	KOG0613	Projectin/twitchin and related proteins	Z	Cytoskeleton ;
ENSSSCT00000000945	Hs20536571	100	1e-20	KOG4475	FOG: Immunoglobin and related proteins	RP	General function prediction only ; Inorganic ion transport and metabolism ;
ENSSSCT00000000945	Hs22042195	213	2e-57	KOG0613	Projectin/twitchin and related proteins	Z	Cytoskeleton ;
ENSSSCT00000000970	7291174	90.1	4e-20	KOG0763	Mitochondrial ornithine transporter	C	Energy production and conversion ;
ENSSSCT00000000970	7294387	446	1e-155	KOG0767	Mitochondrial phosphate carrier protein	C	Energy production and conversion ;
ENSSSCT00000000970	7295910	94.4	2e-21	KOG0758	Mitochondrial carnitine-acylcarnitine carrier protein	C	Energy production and conversion ;
ENSSSCT00000000970	7302398	459	3e-160	KOG0767	Mitochondrial phosphate carrier protein	C	Energy production and conversion ;
ENSSSCT00000000970	At2g17270	274	1e-88	KOG0767	Mitochondrial phosphate carrier protein	C	Energy production and conversion ;
ENSSSCT00000000970	At2g30160	86.3	1e-18	KOG0760	Mitochondrial carrier protein MRS3/4	C	Energy production and conversion ;
ENSSSCT00000000970	At3g48850	348	1e-116	KOG0767	Mitochondrial phosphate carrier protein	C	Energy production and conversion ;
ENSSSCT00000000970	At5g14040	357	3e-120	KOG0767	Mitochondrial phosphate carrier protein	C	Energy production and conversion ;
ENSSSCT00000000970	At5g51050	87	3e-18	KOG0036	Predicted mitochondrial carrier protein	F	Nucleotide transport and metabolism ;
ENSSSCT00000000970	CE04144	415	1e-142	KOG0767	Mitochondrial phosphate carrier protein	C	Energy production and conversion ;
ENSSSCT00000000970	CE05280	378	4e-129	KOG0767	Mitochondrial phosphate carrier protein	C	Energy production and conversion ;
ENSSSCT00000000970	CE09162	442	2e-154	KOG0767	Mitochondrial phosphate carrier protein	C	Energy production and conversion ;
ENSSSCT00000000970	CE20036	402	3e-137	KOG0767	Mitochondrial phosphate carrier protein	C	Energy production and conversion ;
ENSSSCT00000000970	Hs11119432	92	1e-20	KOG0752	Mitochondrial solute carrier protein	C	Energy production and conversion ;
ENSSSCT00000000970	Hs22044620	282	1e-91	KOG0767	Mitochondrial phosphate carrier protein	C	Energy production and conversion ;
ENSSSCT00000000970	Hs4505775	644	0	KOG0767	Mitochondrial phosphate carrier protein	C	Energy production and conversion ;
ENSSSCT00000000970	Hs6031192	629	0	KOG0767	Mitochondrial phosphate carrier protein	C	Energy production and conversion ;
ENSSSCT00000000970	SPBC1703.13c	312	1e-103	KOG0767	Mitochondrial phosphate carrier protein	C	Energy production and conversion ;
ENSSSCT00000000970	YER053c	284	1e-92	KOG0767	Mitochondrial phosphate carrier protein	C	Energy production and conversion ;
ENSSSCT00000000970	YJR077c	229	2e-71	KOG0767	Mitochondrial phosphate carrier protein	C	Energy production and conversion ;
ENSSSCT00000000975	7292091	103	2e-22	KOG1046	Puromycin-sensitive aminopeptidase and related aminopeptidases	EO	Amino acid transport and metabolism ; Posttranslational modification, protein turnover, chaperones ;
ENSSSCT00000000975	7298498	526	6e-179	KOG1047	Bifunctional leukotriene A4 hydrolase/aminopeptidase LTA4H	IOVE	Lipid transport and metabolism ; Posttranslational modification, protein turnover, chaperones ; Defense mechanisms ; Amino acid transport and metabolism ;
ENSSSCT00000000975	7301517	97.4	2e-20	KOG1046	Puromycin-sensitive aminopeptidase and related aminopeptidases	EO	Amino acid transport and metabolism ; Posttranslational modification, protein turnover, chaperones ;
ENSSSCT00000000975	7301751	102	4e-22	KOG1046	Puromycin-sensitive aminopeptidase and related aminopeptidases	EO	Amino acid transport and metabolism ; Posttranslational modification, protein turnover, chaperones ;
ENSSSCT00000000975	7301771	102	8e-22	KOG1046	Puromycin-sensitive aminopeptidase and related aminopeptidases	EO	Amino acid transport and metabolism ; Posttranslational modification, protein turnover, chaperones ;
ENSSSCT00000000975	7301772	100	2e-21	KOG1046	Puromycin-sensitive aminopeptidase and related aminopeptidases	EO	Amino acid transport and metabolism ; Posttranslational modification, protein turnover, chaperones ;
ENSSSCT00000000975	At5g13520	347	1e-109	KOG1047	Bifunctional leukotriene A4 hydrolase/aminopeptidase LTA4H	IOVE	Lipid transport and metabolism ; Posttranslational modification, protein turnover, chaperones ; Defense mechanisms ; Amino acid transport and metabolism ;
ENSSSCT00000000975	CE10790	101	8e-22	KOG1046	Puromycin-sensitive aminopeptidase and related aminopeptidases	EO	Amino acid transport and metabolism ; Posttranslational modification, protein turnover, chaperones ;
ENSSSCT00000000975	CE18905	101	9e-22	KOG1046	Puromycin-sensitive aminopeptidase and related aminopeptidases	EO	Amino acid transport and metabolism ; Posttranslational modification, protein turnover, chaperones ;
ENSSSCT00000000975	CE21162	103	2e-22	KOG1046	Puromycin-sensitive aminopeptidase and related aminopeptidases	EO	Amino acid transport and metabolism ; Posttranslational modification, protein turnover, chaperones ;
ENSSSCT00000000975	CE24840	536	0	KOG1047	Bifunctional leukotriene A4 hydrolase/aminopeptidase LTA4H	IOVE	Lipid transport and metabolism ; Posttranslational modification, protein turnover, chaperones ; Defense mechanisms ; Amino acid transport and metabolism ;
ENSSSCT00000000975	CE28160	578	0	KOG1047	Bifunctional leukotriene A4 hydrolase/aminopeptidase LTA4H	IOVE	Lipid transport and metabolism ; Posttranslational modification, protein turnover, chaperones ; Defense mechanisms ; Amino acid transport and metabolism ;
ENSSSCT00000000975	Hs13443031	387	9e-125	KOG1047	Bifunctional leukotriene A4 hydrolase/aminopeptidase LTA4H	IOVE	Lipid transport and metabolism ; Posttranslational modification, protein turnover, chaperones ; Defense mechanisms ; Amino acid transport and metabolism ;
ENSSSCT00000000975	Hs15451907	106	2e-23	KOG1046	Puromycin-sensitive aminopeptidase and related aminopeptidases	EO	Amino acid transport and metabolism ; Posttranslational modification, protein turnover, chaperones ;
ENSSSCT00000000975	Hs20070296	242	2e-71	KOG1047	Bifunctional leukotriene A4 hydrolase/aminopeptidase LTA4H	IOVE	Lipid transport and metabolism ; Posttranslational modification, protein turnover, chaperones ; Defense mechanisms ; Amino acid transport and metabolism ;
ENSSSCT00000000975	Hs20537652	385	4e-124	KOG1047	Bifunctional leukotriene A4 hydrolase/aminopeptidase LTA4H	IOVE	Lipid transport and metabolism ; Posttranslational modification, protein turnover, chaperones ; Defense mechanisms ; Amino acid transport and metabolism ;
ENSSSCT00000000975	Hs4505029	1221	0	KOG1047	Bifunctional leukotriene A4 hydrolase/aminopeptidase LTA4H	IOVE	Lipid transport and metabolism ; Posttranslational modification, protein turnover, chaperones ; Defense mechanisms ; Amino acid transport and metabolism ;
ENSSSCT00000000975	Hs5031881	114	1e-25	KOG1046	Puromycin-sensitive aminopeptidase and related aminopeptidases	EO	Amino acid transport and metabolism ; Posttranslational modification, protein turnover, chaperones ;
ENSSSCT00000000975	SPCC1322.05c	479	5e-161	KOG1047	Bifunctional leukotriene A4 hydrolase/aminopeptidase LTA4H	IOVE	Lipid transport and metabolism ; Posttranslational modification, protein turnover, chaperones ; Defense mechanisms ; Amino acid transport and metabolism ;
ENSSSCT00000000975	YNL045w	442	1e-145	KOG1047	Bifunctional leukotriene A4 hydrolase/aminopeptidase LTA4H	IOVE	Lipid transport and metabolism ; Posttranslational modification, protein turnover, chaperones ; Defense mechanisms ; Amino acid transport and metabolism ;
ENSSSCT00000000989	7295939	114	7e-32	KOG3382	NADH:ubiquinone oxidoreductase, B17.2 subunit	C	Energy production and conversion ;
ENSSSCT00000000989	At3g03100	67.4	4e-14	KOG3382	NADH:ubiquinone oxidoreductase, B17.2 subunit	C	Energy production and conversion ;
ENSSSCT00000000989	CE25630	113	4e-31	KOG3382	NADH:ubiquinone oxidoreductase, B17.2 subunit	C	Energy production and conversion ;
ENSSSCT00000000989	Hs10092657	283	7e-98	KOG3382	NADH:ubiquinone oxidoreductase, B17.2 subunit	C	Energy production and conversion ;
ENSSSCT00000000992	7292948	264	2e-90	KOG0417	Ubiquitin-protein ligase	O	Posttranslational modification, protein turnover, chaperones ;
ENSSSCT00000000992	7298165	251	2e-85	KOG0417	Ubiquitin-protein ligase	O	Posttranslational modification, protein turnover, chaperones ;
ENSSSCT00000000992	7299919	144	2e-43	KOG0417	Ubiquitin-protein ligase	O	Posttranslational modification, protein turnover, chaperones ;
ENSSSCT00000000992	At1g16890	257	1e-87	KOG0417	Ubiquitin-protein ligase	O	Posttranslational modification, protein turnover, chaperones ;
ENSSSCT00000000992	At1g78870	255	6e-87	KOG0417	Ubiquitin-protein ligase	O	Posttranslational modification, protein turnover, chaperones ;
ENSSSCT00000000992	At2g16740	144	2e-43	KOG0417	Ubiquitin-protein ligase	O	Posttranslational modification, protein turnover, chaperones ;
ENSSSCT00000000992	At3g08690	147	1e-44	KOG0417	Ubiquitin-protein ligase	O	Posttranslational modification, protein turnover, chaperones ;
ENSSSCT00000000992	At4g27960	147	2e-44	KOG0417	Ubiquitin-protein ligase	O	Posttranslational modification, protein turnover, chaperones ;
ENSSSCT00000000992	At5g41700	145	9e-44	KOG0417	Ubiquitin-protein ligase	O	Posttranslational modification, protein turnover, chaperones ;
ENSSSCT00000000992	At5g53300	145	8e-44	KOG0417	Ubiquitin-protein ligase	O	Posttranslational modification, protein turnover, chaperones ;
ENSSSCT00000000992	At5g56150	142	1e-42	KOG0417	Ubiquitin-protein ligase	O	Posttranslational modification, protein turnover, chaperones ;
ENSSSCT00000000992	CE28997	271	9e-93	KOG0417	Ubiquitin-protein ligase	O	Posttranslational modification, protein turnover, chaperones ;
ENSSSCT00000000992	Hs17476541	172	1e-54	KOG0417	Ubiquitin-protein ligase	O	Posttranslational modification, protein turnover, chaperones ;
ENSSSCT00000000992	Hs22054779	282	2e-97	KOG0417	Ubiquitin-protein ligase	O	Posttranslational modification, protein turnover, chaperones ;
ENSSSCT00000000992	Hs22064361	132	5e-44	KOG0417	Ubiquitin-protein ligase	O	Posttranslational modification, protein turnover, chaperones ;
ENSSSCT00000000992	Hs4507793	314	6e-110	KOG0417	Ubiquitin-protein ligase	O	Posttranslational modification, protein turnover, chaperones ;
ENSSSCT00000000992	SPAC11E3.04c	212	8e-70	KOG0417	Ubiquitin-protein ligase	O	Posttranslational modification, protein turnover, chaperones ;
ENSSSCT00000000992	SPBC119.02	143	6e-43	KOG0417	Ubiquitin-protein ligase	O	Posttranslational modification, protein turnover, chaperones ;
ENSSSCT00000000992	YDR059c	145	8e-44	KOG0417	Ubiquitin-protein ligase	O	Posttranslational modification, protein turnover, chaperones ;
ENSSSCT00000000992	YDR092w	228	4e-76	KOG0417	Ubiquitin-protein ligase	O	Posttranslational modification, protein turnover, chaperones ;
ENSSSCT00000000996	7290174	67.8	3e-11	KOG1729	FYVE finger containing protein	R	General function prediction only ;
ENSSSCT00000000996	7295922	65.1	6e-10	KOG1818	Membrane trafficking and cell signaling protein HRS, contains VHS and FYVE domains	TU	Signal transduction mechanisms ; Intracellular trafficking, secretion, and vesicular transport ;
ENSSSCT00000000996	7301552	68.2	7e-11	KOG1819	FYVE finger-containing proteins	R	General function prediction only ;
ENSSSCT00000000996	At1g20110	70.5	1e-11	KOG1729	FYVE finger containing protein	R	General function prediction only ;
ENSSSCT00000000996	At1g29800	64.7	5e-10	KOG1843	Uncharacterized conserved protein	S	Function unknown ;
ENSSSCT00000000996	At3g43230	66.6	1e-10	KOG1843	Uncharacterized conserved protein	S	Function unknown ;
ENSSSCT00000000996	CE01110	72.8	3e-13	KOG1729	FYVE finger containing protein	R	General function prediction only ;
ENSSSCT00000000996	CE01230	67.4	8e-11	KOG0993	Rab5 GTPase effector Rabaptin-5	U	Intracellular trafficking, secretion, and vesicular transport ;
ENSSSCT00000000996	CE19557	63.2	2e-09	KOG1819	FYVE finger-containing proteins	R	General function prediction only ;
ENSSSCT00000000996	CE20122	63.9	2e-09	KOG1786	Lysosomal trafficking regulator LYST and related BEACH and WD40 repeat proteins	TU	Signal transduction mechanisms ; Intracellular trafficking, secretion, and vesicular transport ;
ENSSSCT00000000996	CE25049	70.5	2e-11	KOG1836	Extracellular matrix glycoprotein Laminin subunits alpha and gamma	W	Extracellular structures ;
ENSSSCT00000000996	Hs10835109	65.1	7e-10	KOG4471	Phosphatidylinositol 3-phosphate 3-phosphatase myotubularin MTM1	IU	Lipid transport and metabolism ; Intracellular trafficking, secretion, and vesicular transport ;
ENSSSCT00000000996	Hs13236547	67.8	2e-11	KOG1729	FYVE finger containing protein	R	General function prediction only ;
ENSSSCT00000000996	Hs13375827	72	5e-13	KOG1729	FYVE finger containing protein	R	General function prediction only ;
ENSSSCT00000000996	Hs13376757	90.9	9e-19	KOG1729	FYVE finger containing protein	R	General function prediction only ;
ENSSSCT00000000996	Hs13470092	76.3	3e-13	KOG1729	FYVE finger containing protein	R	General function prediction only ;
ENSSSCT00000000996	Hs21245128	63.5	2e-09	KOG4424	Predicted Rho/Rac guanine nucleotide exchange factor/faciogenital dysplasia protein 3	T	Signal transduction mechanisms ;
ENSSSCT00000000996	Hs8922921	69.3	2e-11	KOG1729	FYVE finger containing protein	R	General function prediction only ;
ENSSSCT00000000996	SPAC19A8.05c	68.9	3e-11	KOG1818	Membrane trafficking and cell signaling protein HRS, contains VHS and FYVE domains	TU	Signal transduction mechanisms ; Intracellular trafficking, secretion, and vesicular transport ;
ENSSSCT00000000996	YNR006w	70.9	9e-12	KOG1818	Membrane trafficking and cell signaling protein HRS, contains VHS and FYVE domains	TU	Signal transduction mechanisms ; Intracellular trafficking, secretion, and vesicular transport ;
ENSSSCT00000000999	7294300	112	3e-26	KOG4641	FOG: Toll/interleukin receptor and related proteins containing LRR and TIR repeats	T	Signal transduction mechanisms ;
ENSSSCT00000000999	Hs11321571	106	3e-24	KOG4237	Extracellular matrix protein slit, contains leucine-rich and EGF-like repeats	WT	Extracellular structures ; Signal transduction mechanisms ;
ENSSSCT00000000999	Hs16596678	369	1e-124	KOG0619	FOG: Leucine rich repeat	R	General function prediction only ;
ENSSSCT00000000999	Hs17434070	105	3e-24	KOG0619	FOG: Leucine rich repeat	R	General function prediction only ;
ENSSSCT00000000999	Hs19743848	352	3e-120	KOG0619	FOG: Leucine rich repeat	R	General function prediction only ;
ENSSSCT00000000999	Hs19743850	277	2e-91	KOG0619	FOG: Leucine rich repeat	R	General function prediction only ;
ENSSSCT00000000999	Hs19743852	204	1e-63	KOG0619	FOG: Leucine rich repeat	R	General function prediction only ;
ENSSSCT00000000999	Hs19743854	129	6e-36	KOG0619	FOG: Leucine rich repeat	R	General function prediction only ;
ENSSSCT00000000999	Hs4502403	389	5e-133	KOG0619	FOG: Leucine rich repeat	R	General function prediction only ;
ENSSSCT00000000999	Hs4503271	671	0	KOG0619	FOG: Leucine rich repeat	R	General function prediction only ;
ENSSSCT00000000999	Hs4503763	106	3e-25	KOG0619	FOG: Leucine rich repeat	R	General function prediction only ;
ENSSSCT00000000999	Hs4504379_1	108	2e-25	KOG0619	FOG: Leucine rich repeat	R	General function prediction only ;
ENSSSCT00000000999	Hs4505047	127	9e-33	KOG0619	FOG: Leucine rich repeat	R	General function prediction only ;
ENSSSCT00000000999	Hs4506041	128	1e-32	KOG0619	FOG: Leucine rich repeat	R	General function prediction only ;
ENSSSCT00000000999	Hs4507061	107	1e-24	KOG4237	Extracellular matrix protein slit, contains leucine-rich and EGF-like repeats	WT	Extracellular structures ; Signal transduction mechanisms ;
ENSSSCT00000000999	Hs4557543	120	3e-29	KOG0619	FOG: Leucine rich repeat	R	General function prediction only ;
ENSSSCT00000000999	Hs4759146	105	9e-24	KOG4237	Extracellular matrix protein slit, contains leucine-rich and EGF-like repeats	WT	Extracellular structures ; Signal transduction mechanisms ;
ENSSSCT00000000999	Hs4826876	108	8e-26	KOG0619	FOG: Leucine rich repeat	R	General function prediction only ;
ENSSSCT00000000999	Hs5901992	103	1e-24	KOG0619	FOG: Leucine rich repeat	R	General function prediction only ;
ENSSSCT00000000999	Hs8923701_1	110	2e-26	KOG0619	FOG: Leucine rich repeat	R	General function prediction only ;
ENSSSCT00000001000	CE04278	76.3	1e-14	KOG0619	FOG: Leucine rich repeat	R	General function prediction only ;
ENSSSCT00000001000	CE08723	77.8	4e-15	KOG0619	FOG: Leucine rich repeat	R	General function prediction only ;
ENSSSCT00000001000	Hs12737690	84.3	5e-18	KOG0619	FOG: Leucine rich repeat	R	General function prediction only ;
ENSSSCT00000001000	Hs13194201	77.8	2e-15	KOG0619	FOG: Leucine rich repeat	R	General function prediction only ;
ENSSSCT00000001000	Hs13376224	101	9e-24	KOG0619	FOG: Leucine rich repeat	R	General function prediction only ;
ENSSSCT00000001000	Hs16596678	135	1e-35	KOG0619	FOG: Leucine rich repeat	R	General function prediction only ;
ENSSSCT00000001000	Hs18597876	77.8	4e-15	KOG0619	FOG: Leucine rich repeat	R	General function prediction only ;
ENSSSCT00000001000	Hs4502403	124	1e-31	KOG0619	FOG: Leucine rich repeat	R	General function prediction only ;
ENSSSCT00000001000	Hs4502799	87.8	5e-19	KOG0619	FOG: Leucine rich repeat	R	General function prediction only ;
ENSSSCT00000001000	Hs4503271	130	1e-33	KOG0619	FOG: Leucine rich repeat	R	General function prediction only ;
ENSSSCT00000001000	Hs4503763	276	5e-89	KOG0619	FOG: Leucine rich repeat	R	General function prediction only ;
ENSSSCT00000001000	Hs4504379_1	80.1	5e-16	KOG0619	FOG: Leucine rich repeat	R	General function prediction only ;
ENSSSCT00000001000	Hs4505047	617	0	KOG0619	FOG: Leucine rich repeat	R	General function prediction only ;
ENSSSCT00000001000	Hs4506041	218	3e-66	KOG0619	FOG: Leucine rich repeat	R	General function prediction only ;
ENSSSCT00000001000	Hs4557543	113	7e-27	KOG0619	FOG: Leucine rich repeat	R	General function prediction only ;
ENSSSCT00000001000	Hs4826704	80.9	1e-16	KOG0619	FOG: Leucine rich repeat	R	General function prediction only ;
ENSSSCT00000001000	Hs4826876	214	2e-64	KOG0619	FOG: Leucine rich repeat	R	General function prediction only ;
ENSSSCT00000001000	Hs5901992	217	2e-66	KOG0619	FOG: Leucine rich repeat	R	General function prediction only ;
ENSSSCT00000001000	Hs7657419	77.4	2e-15	KOG0619	FOG: Leucine rich repeat	R	General function prediction only ;
ENSSSCT00000001000	Hs7662102	91.3	8e-20	KOG0619	FOG: Leucine rich repeat	R	General function prediction only ;
ENSSSCT00000001006	7304318	1285	0	KOG0204	Calcium transporting ATPase	P	Inorganic ion transport and metabolism ;
ENSSSCT00000001006	At1g27770	625	0	KOG0204	Calcium transporting ATPase	P	Inorganic ion transport and metabolism ;
ENSSSCT00000001006	At2g22950	642	0	KOG0204	Calcium transporting ATPase	P	Inorganic ion transport and metabolism ;
ENSSSCT00000001006	At2g41560	551	6e-177	KOG0204	Calcium transporting ATPase	P	Inorganic ion transport and metabolism ;
ENSSSCT00000001006	At3g21180	495	3e-155	KOG0204	Calcium transporting ATPase	P	Inorganic ion transport and metabolism ;
ENSSSCT00000001006	At3g22910	454	1e-140	KOG0204	Calcium transporting ATPase	P	Inorganic ion transport and metabolism ;
ENSSSCT00000001006	At3g57330	556	5e-179	KOG0204	Calcium transporting ATPase	P	Inorganic ion transport and metabolism ;
ENSSSCT00000001006	At3g63380	471	7e-147	KOG0204	Calcium transporting ATPase	P	Inorganic ion transport and metabolism ;
ENSSSCT00000001006	At4g29900	495	2e-155	KOG0204	Calcium transporting ATPase	P	Inorganic ion transport and metabolism ;
ENSSSCT00000001006	At4g37640	650	0	KOG0204	Calcium transporting ATPase	P	Inorganic ion transport and metabolism ;
ENSSSCT00000001006	At5g57110	540	4e-172	KOG0204	Calcium transporting ATPase	P	Inorganic ion transport and metabolism ;
ENSSSCT00000001006	CE25154	889	0	KOG0204	Calcium transporting ATPase	P	Inorganic ion transport and metabolism ;
ENSSSCT00000001006	CE28372	1301	0	KOG0204	Calcium transporting ATPase	P	Inorganic ion transport and metabolism ;
ENSSSCT00000001006	CE28373	1300	0	KOG0204	Calcium transporting ATPase	P	Inorganic ion transport and metabolism ;
ENSSSCT00000001006	CE28747	1226	0	KOG0204	Calcium transporting ATPase	P	Inorganic ion transport and metabolism ;
ENSSSCT00000001006	Hs11386155	1796	0	KOG0204	Calcium transporting ATPase	P	Inorganic ion transport and metabolism ;
ENSSSCT00000001006	Hs4502287	2233	0	KOG0204	Calcium transporting ATPase	P	Inorganic ion transport and metabolism ;
ENSSSCT00000001006	Hs4502289	1749	0	KOG0204	Calcium transporting ATPase	P	Inorganic ion transport and metabolism ;
ENSSSCT00000001006	Hs4757808	1754	0	KOG0204	Calcium transporting ATPase	P	Inorganic ion transport and metabolism ;
ENSSSCT00000001006	SPAPB2B4.04c	502	5e-156	KOG0204	Calcium transporting ATPase	P	Inorganic ion transport and metabolism ;
ENSSSCT00000001098	7291772	820	0	KOG1375	Beta tubulin	Z	Cytoskeleton ;
ENSSSCT00000001098	7299175	849	0	KOG1375	Beta tubulin	Z	Cytoskeleton ;
ENSSSCT00000001098	7301653	780	0	KOG1375	Beta tubulin	Z	Cytoskeleton ;
ENSSSCT00000001098	7302471	814	0	KOG1375	Beta tubulin	Z	Cytoskeleton ;
ENSSSCT00000001098	At5g12250	782	0	KOG1375	Beta tubulin	Z	Cytoskeleton ;
ENSSSCT00000001098	At5g62690	782	0	KOG1375	Beta tubulin	Z	Cytoskeleton ;
ENSSSCT00000001098	At5g62700	782	0	KOG1375	Beta tubulin	Z	Cytoskeleton ;
ENSSSCT00000001098	CE00850	857	0	KOG1375	Beta tubulin	Z	Cytoskeleton ;
ENSSSCT00000001098	CE00913	823	0	KOG1375	Beta tubulin	Z	Cytoskeleton ;
ENSSSCT00000001098	CE05494	828	0	KOG1375	Beta tubulin	Z	Cytoskeleton ;
ENSSSCT00000001098	CE15257	830	0	KOG1375	Beta tubulin	Z	Cytoskeleton ;
ENSSSCT00000001098	CE16197	820	0	KOG1375	Beta tubulin	Z	Cytoskeleton ;
ENSSSCT00000001098	Hs14210536	824	0	KOG1375	Beta tubulin	Z	Cytoskeleton ;
ENSSSCT00000001098	Hs21361322	852	0	KOG1375	Beta tubulin	Z	Cytoskeleton ;
ENSSSCT00000001098	Hs22048081	825	0	KOG1375	Beta tubulin	Z	Cytoskeleton ;
ENSSSCT00000001098	Hs22068073_2	805	0	KOG1375	Beta tubulin	Z	Cytoskeleton ;
ENSSSCT00000001098	Hs4507729	932	0	KOG1375	Beta tubulin	Z	Cytoskeleton ;
ENSSSCT00000001098	Hs5174735	915	0	KOG1375	Beta tubulin	Z	Cytoskeleton ;
ENSSSCT00000001098	Hs5174737	845	0	KOG1375	Beta tubulin	Z	Cytoskeleton ;
ENSSSCT00000001098	HsM5174739	849	0	KOG1375	Beta tubulin	Z	Cytoskeleton ;
ENSSSCT00000001103	7302671	231	3e-71	KOG2392	Serpin	V	Defense mechanisms ;
ENSSSCT00000001103	Hs13489087	612	0	KOG2392	Serpin	V	Defense mechanisms ;
ENSSSCT00000001103	Hs14748212	217	4e-65	KOG2392	Serpin	V	Defense mechanisms ;
ENSSSCT00000001103	Hs17978303	325	4e-107	KOG2392	Serpin	V	Defense mechanisms ;
ENSSSCT00000001103	Hs17998551	295	1e-95	KOG2392	Serpin	V	Defense mechanisms ;
ENSSSCT00000001103	Hs18589614	348	2e-116	KOG2392	Serpin	V	Defense mechanisms ;
ENSSSCT00000001103	Hs20149558	357	8e-120	KOG2392	Serpin	V	Defense mechanisms ;
ENSSSCT00000001103	Hs20554468	337	9e-112	KOG2392	Serpin	V	Defense mechanisms ;
ENSSSCT00000001103	Hs21361195	215	2e-64	KOG2392	Serpin	V	Defense mechanisms ;
ENSSSCT00000001103	Hs4502261	270	6e-85	KOG2392	Serpin	V	Defense mechanisms ;
ENSSSCT00000001103	Hs4505149	275	8e-88	KOG2392	Serpin	V	Defense mechanisms ;
ENSSSCT00000001103	Hs4505595	366	5e-123	KOG2392	Serpin	V	Defense mechanisms ;
ENSSSCT00000001103	Hs4505789	323	7e-107	KOG2392	Serpin	V	Defense mechanisms ;
ENSSSCT00000001103	Hs4505791	353	2e-118	KOG2392	Serpin	V	Defense mechanisms ;
ENSSSCT00000001103	Hs4758906	399	2e-136	KOG2392	Serpin	V	Defense mechanisms ;
ENSSSCT00000001103	Hs4826902	357	1e-119	KOG2392	Serpin	V	Defense mechanisms ;
ENSSSCT00000001103	Hs4826904	229	9e-70	KOG2392	Serpin	V	Defense mechanisms ;
ENSSSCT00000001103	Hs5453886	219	2e-66	KOG2392	Serpin	V	Defense mechanisms ;
ENSSSCT00000001103	Hs5902072	343	3e-114	KOG2392	Serpin	V	Defense mechanisms ;
ENSSSCT00000001103	Hs8393956	346	3e-115	KOG2392	Serpin	V	Defense mechanisms ;
ENSSSCT00000001115	7291065	213	4e-66	KOG1631	Translocon-associated complex TRAP, alpha subunit	U	Intracellular trafficking, secretion, and vesicular transport ;
ENSSSCT00000001115	At2g21160	74.7	3e-15	KOG1631	Translocon-associated complex TRAP, alpha subunit	U	Intracellular trafficking, secretion, and vesicular transport ;
ENSSSCT00000001115	CE26244	162	4e-47	KOG1631	Translocon-associated complex TRAP, alpha subunit	U	Intracellular trafficking, secretion, and vesicular transport ;
ENSSSCT00000001115	Hs4507237	553	0	KOG1631	Translocon-associated complex TRAP, alpha subunit	U	Intracellular trafficking, secretion, and vesicular transport ;
ENSSSCT00000001125	7291014	266	1e-91	KOG1745	Histones H3 and H4	B	Chromatin structure and dynamics ;
ENSSSCT00000001125	At3g27360	257	4e-88	KOG1745	Histones H3 and H4	B	Chromatin structure and dynamics ;
ENSSSCT00000001125	At4g40030	256	2e-87	KOG1745	Histones H3 and H4	B	Chromatin structure and dynamics ;
ENSSSCT00000001125	At4g40040	256	2e-87	KOG1745	Histones H3 and H4	B	Chromatin structure and dynamics ;
ENSSSCT00000001125	At5g10390	257	4e-88	KOG1745	Histones H3 and H4	B	Chromatin structure and dynamics ;
ENSSSCT00000001125	At5g10400	257	4e-88	KOG1745	Histones H3 and H4	B	Chromatin structure and dynamics ;
ENSSSCT00000001125	At5g10980	256	2e-87	KOG1745	Histones H3 and H4	B	Chromatin structure and dynamics ;
ENSSSCT00000001125	At5g65360	257	4e-88	KOG1745	Histones H3 and H4	B	Chromatin structure and dynamics ;
ENSSSCT00000001125	CE01943	265	4e-91	KOG1745	Histones H3 and H4	B	Chromatin structure and dynamics ;
ENSSSCT00000001125	CE03253H	254	7e-87	KOG1745	Histones H3 and H4	B	Chromatin structure and dynamics ;
ENSSSCT00000001125	CE03253I	254	7e-87	KOG1745	Histones H3 and H4	B	Chromatin structure and dynamics ;
ENSSSCT00000001125	CE03253J	254	7e-87	KOG1745	Histones H3 and H4	B	Chromatin structure and dynamics ;
ENSSSCT00000001125	CE03253K	254	7e-87	KOG1745	Histones H3 and H4	B	Chromatin structure and dynamics ;
ENSSSCT00000001125	CE03253L	254	7e-87	KOG1745	Histones H3 and H4	B	Chromatin structure and dynamics ;
ENSSSCT00000001125	CE03253M	254	7e-87	KOG1745	Histones H3 and H4	B	Chromatin structure and dynamics ;
ENSSSCT00000001125	CE03253N	254	7e-87	KOG1745	Histones H3 and H4	B	Chromatin structure and dynamics ;
ENSSSCT00000001125	CE22223	264	8e-91	KOG1745	Histones H3 and H4	B	Chromatin structure and dynamics ;
ENSSSCT00000001125	Hs17442169	260	2e-89	KOG1745	Histones H3 and H4	B	Chromatin structure and dynamics ;
ENSSSCT00000001125	Hs4504279	266	1e-91	KOG1745	Histones H3 and H4	B	Chromatin structure and dynamics ;
ENSSSCT00000001125	Hs4504281	258	3e-88	KOG1745	Histones H3 and H4	B	Chromatin structure and dynamics ;
ENSSSCT00000001136	7297578	449	2e-146	KOG0661	MAPK related serine/threonine protein kinase	T	Signal transduction mechanisms ;
ENSSSCT00000001136	7297680	207	2e-60	KOG0594	Protein kinase PCTAIRE and related kinases	R	General function prediction only ;
ENSSSCT00000001136	At1g66750	223	8e-66	KOG0659	Cdk activating kinase (CAK)/RNA polymerase II transcription initiation/nucleotide excision repair factor TFIIH/TFIIK, kinase subunit CDK7	DKL	Cell cycle control, cell division, chromosome partitioning ; Transcription ; Replication, recombination and repair ;
ENSSSCT00000001136	At1g73690	211	8e-61	KOG0659	Cdk activating kinase (CAK)/RNA polymerase II transcription initiation/nucleotide excision repair factor TFIIH/TFIIK, kinase subunit CDK7	DKL	Cell cycle control, cell division, chromosome partitioning ; Transcription ; Replication, recombination and repair ;
ENSSSCT00000001136	At3g48750	218	1e-64	KOG0594	Protein kinase PCTAIRE and related kinases	R	General function prediction only ;
ENSSSCT00000001136	At4g13020	355	9e-115	KOG0661	MAPK related serine/threonine protein kinase	T	Signal transduction mechanisms ;
ENSSSCT00000001136	At4g19110	362	2e-120	KOG0661	MAPK related serine/threonine protein kinase	T	Signal transduction mechanisms ;
ENSSSCT00000001136	At5g45430	385	3e-125	KOG0661	MAPK related serine/threonine protein kinase	T	Signal transduction mechanisms ;
ENSSSCT00000001136	CE12408	450	2e-150	KOG0661	MAPK related serine/threonine protein kinase	T	Signal transduction mechanisms ;
ENSSSCT00000001136	Hs11496279	1142	0	KOG0661	MAPK related serine/threonine protein kinase	T	Signal transduction mechanisms ;
ENSSSCT00000001136	Hs16936528	225	5e-67	KOG0594	Protein kinase PCTAIRE and related kinases	R	General function prediction only ;
ENSSSCT00000001136	Hs4502709	229	2e-68	KOG0594	Protein kinase PCTAIRE and related kinases	R	General function prediction only ;
ENSSSCT00000001136	Hs4505649	224	2e-64	KOG0594	Protein kinase PCTAIRE and related kinases	R	General function prediction only ;
ENSSSCT00000001136	Hs4557439	226	2e-67	KOG0594	Protein kinase PCTAIRE and related kinases	R	General function prediction only ;
ENSSSCT00000001136	Hs7657498	236	1e-69	KOG0661	MAPK related serine/threonine protein kinase	T	Signal transduction mechanisms ;
ENSSSCT00000001136	Hs7662388	627	0	KOG0661	MAPK related serine/threonine protein kinase	T	Signal transduction mechanisms ;
ENSSSCT00000001136	Hs7705551	617	0	KOG0661	MAPK related serine/threonine protein kinase	T	Signal transduction mechanisms ;
ENSSSCT00000001136	SPAC3C7.06c	245	6e-71	KOG0661	MAPK related serine/threonine protein kinase	T	Signal transduction mechanisms ;
ENSSSCT00000001136	SPBC11B10.09	205	8e-60	KOG0594	Protein kinase PCTAIRE and related kinases	R	General function prediction only ;
ENSSSCT00000001136	SPBC8D2.19	212	1e-59	KOG0661	MAPK related serine/threonine protein kinase	T	Signal transduction mechanisms ;
ENSSSCT00000001159	7291188	112	9e-27	KOG2550	IMP dehydrogenase/GMP reductase	F	Nucleotide transport and metabolism ;
ENSSSCT00000001159	At1g16350	115	3e-28	KOG2550	IMP dehydrogenase/GMP reductase	F	Nucleotide transport and metabolism ;
ENSSSCT00000001159	At1g79470	107	3e-25	KOG2550	IMP dehydrogenase/GMP reductase	F	Nucleotide transport and metabolism ;
ENSSSCT00000001159	CE09869	531	0	KOG2550	IMP dehydrogenase/GMP reductase	F	Nucleotide transport and metabolism ;
ENSSSCT00000001159	CE17247	87.8	1e-18	KOG2550	IMP dehydrogenase/GMP reductase	F	Nucleotide transport and metabolism ;
ENSSSCT00000001159	Hs11321611	697	0	KOG2550	IMP dehydrogenase/GMP reductase	F	Nucleotide transport and metabolism ;
ENSSSCT00000001159	Hs17445211	65.9	2e-11	KOG2550	IMP dehydrogenase/GMP reductase	F	Nucleotide transport and metabolism ;
ENSSSCT00000001159	Hs18572586	89	4e-19	KOG2550	IMP dehydrogenase/GMP reductase	F	Nucleotide transport and metabolism ;
ENSSSCT00000001159	Hs18576335	77.8	3e-15	KOG2550	IMP dehydrogenase/GMP reductase	F	Nucleotide transport and metabolism ;
ENSSSCT00000001159	Hs18595147	106	8e-25	KOG2550	IMP dehydrogenase/GMP reductase	F	Nucleotide transport and metabolism ;
ENSSSCT00000001159	Hs20540918	95.9	2e-21	KOG2550	IMP dehydrogenase/GMP reductase	F	Nucleotide transport and metabolism ;
ENSSSCT00000001159	Hs20556041	697	0	KOG2550	IMP dehydrogenase/GMP reductase	F	Nucleotide transport and metabolism ;
ENSSSCT00000001159	Hs4504687	110	2e-26	KOG2550	IMP dehydrogenase/GMP reductase	F	Nucleotide transport and metabolism ;
ENSSSCT00000001159	Hs4504689	120	8e-30	KOG2550	IMP dehydrogenase/GMP reductase	F	Nucleotide transport and metabolism ;
ENSSSCT00000001159	Hs7706109	595	0	KOG2550	IMP dehydrogenase/GMP reductase	F	Nucleotide transport and metabolism ;
ENSSSCT00000001159	SPBC2F12.14c	114	1e-27	KOG2550	IMP dehydrogenase/GMP reductase	F	Nucleotide transport and metabolism ;
ENSSSCT00000001159	YAR073w	71.6	2e-13	KOG2550	IMP dehydrogenase/GMP reductase	F	Nucleotide transport and metabolism ;
ENSSSCT00000001159	YHR216w	114	1e-27	KOG2550	IMP dehydrogenase/GMP reductase	F	Nucleotide transport and metabolism ;
ENSSSCT00000001159	YLR432w	115	3e-28	KOG2550	IMP dehydrogenase/GMP reductase	F	Nucleotide transport and metabolism ;
ENSSSCT00000001159	YML056c	118	6e-29	KOG2550	IMP dehydrogenase/GMP reductase	F	Nucleotide transport and metabolism ;
ENSSSCT00000001163	7296114	353	4e-116	KOG2675	Adenylate cyclase-associated protein (CAP/Srv2p)	ZT	Cytoskeleton ; Signal transduction mechanisms ;
ENSSSCT00000001163	At4g34490	226	4e-68	KOG2675	Adenylate cyclase-associated protein (CAP/Srv2p)	ZT	Cytoskeleton ; Signal transduction mechanisms ;
ENSSSCT00000001163	CE25884	267	3e-79	KOG2675	Adenylate cyclase-associated protein (CAP/Srv2p)	ZT	Cytoskeleton ; Signal transduction mechanisms ;
ENSSSCT00000001163	CE25885	283	2e-89	KOG2675	Adenylate cyclase-associated protein (CAP/Srv2p)	ZT	Cytoskeleton ; Signal transduction mechanisms ;
ENSSSCT00000001163	CE27714	258	1e-80	KOG2675	Adenylate cyclase-associated protein (CAP/Srv2p)	ZT	Cytoskeleton ; Signal transduction mechanisms ;
ENSSSCT00000001163	Hs18555162	199	3e-61	KOG2675	Adenylate cyclase-associated protein (CAP/Srv2p)	ZT	Cytoskeleton ; Signal transduction mechanisms ;
ENSSSCT00000001163	Hs22053238	278	2e-90	KOG2675	Adenylate cyclase-associated protein (CAP/Srv2p)	ZT	Cytoskeleton ; Signal transduction mechanisms ;
ENSSSCT00000001163	Hs5453593	682	0	KOG2675	Adenylate cyclase-associated protein (CAP/Srv2p)	ZT	Cytoskeleton ; Signal transduction mechanisms ;
ENSSSCT00000001163	Hs5453595	486	6e-169	KOG2675	Adenylate cyclase-associated protein (CAP/Srv2p)	ZT	Cytoskeleton ; Signal transduction mechanisms ;
ENSSSCT00000001163	SPCC306.09c	246	1e-74	KOG2675	Adenylate cyclase-associated protein (CAP/Srv2p)	ZT	Cytoskeleton ; Signal transduction mechanisms ;
ENSSSCT00000001163	YNL138w	233	6e-70	KOG2675	Adenylate cyclase-associated protein (CAP/Srv2p)	ZT	Cytoskeleton ; Signal transduction mechanisms ;
ENSSSCT00000001230	CE05470	195	5e-64	KOG1744	Histone H2B	B	Chromatin structure and dynamics ;
ENSSSCT00000001230	Hs10800138	252	2e-86	KOG1744	Histone H2B	B	Chromatin structure and dynamics ;
ENSSSCT00000001230	Hs10800140	251	3e-86	KOG1744	Histone H2B	B	Chromatin structure and dynamics ;
ENSSSCT00000001230	Hs11036646	249	3e-85	KOG1744	Histone H2B	B	Chromatin structure and dynamics ;
ENSSSCT00000001230	Hs16306566	252	2e-86	KOG1744	Histone H2B	B	Chromatin structure and dynamics ;
ENSSSCT00000001230	Hs17450917	222	1e-74	KOG1744	Histone H2B	B	Chromatin structure and dynamics ;
ENSSSCT00000001230	Hs18105048	253	1e-86	KOG1744	Histone H2B	B	Chromatin structure and dynamics ;
ENSSSCT00000001230	Hs18545939	251	5e-86	KOG1744	Histone H2B	B	Chromatin structure and dynamics ;
ENSSSCT00000001230	Hs20336754	252	2e-86	KOG1744	Histone H2B	B	Chromatin structure and dynamics ;
ENSSSCT00000001230	Hs20554709	252	6e-86	KOG1744	Histone H2B	B	Chromatin structure and dynamics ;
ENSSSCT00000001230	Hs22042961	251	3e-86	KOG1744	Histone H2B	B	Chromatin structure and dynamics ;
ENSSSCT00000001230	Hs22060696	215	9e-72	KOG1744	Histone H2B	B	Chromatin structure and dynamics ;
ENSSSCT00000001230	Hs4504257	254	4e-87	KOG1744	Histone H2B	B	Chromatin structure and dynamics ;
ENSSSCT00000001230	Hs4504259	248	8e-85	KOG1744	Histone H2B	B	Chromatin structure and dynamics ;
ENSSSCT00000001230	Hs4504261	253	1e-86	KOG1744	Histone H2B	B	Chromatin structure and dynamics ;
ENSSSCT00000001230	Hs4504263	248	9e-85	KOG1744	Histone H2B	B	Chromatin structure and dynamics ;
ENSSSCT00000001230	Hs4504269	253	1e-86	KOG1744	Histone H2B	B	Chromatin structure and dynamics ;
ENSSSCT00000001230	Hs4504277	253	7e-87	KOG1744	Histone H2B	B	Chromatin structure and dynamics ;
ENSSSCT00000001230	HsM4504267	251	3e-86	KOG1744	Histone H2B	B	Chromatin structure and dynamics ;
ENSSSCT00000001230	HsM4504273	251	4e-86	KOG1744	Histone H2B	B	Chromatin structure and dynamics ;
ENSSSCT00000001233	CE07733	61.2	5e-11	KOG4012	Histone H1	B	Chromatin structure and dynamics ;
ENSSSCT00000001233	Hs18594035	62.8	5e-12	KOG4012	Histone H1	B	Chromatin structure and dynamics ;
ENSSSCT00000001233	Hs20544168	138	3e-39	KOG4012	Histone H1	B	Chromatin structure and dynamics ;
ENSSSCT00000001233	Hs22054523	60.1	4e-10	KOG0298	DEAD box-containing helicase-like transcription factor/DNA repair protein	L	Replication, recombination and repair ;
ENSSSCT00000001233	Hs4885373	129	7e-36	KOG4012	Histone H1	B	Chromatin structure and dynamics ;
ENSSSCT00000001233	Hs4885375	156	3e-46	KOG4012	Histone H1	B	Chromatin structure and dynamics ;
ENSSSCT00000001233	Hs4885377	184	8e-57	KOG4012	Histone H1	B	Chromatin structure and dynamics ;
ENSSSCT00000001233	Hs4885379	160	1e-47	KOG4012	Histone H1	B	Chromatin structure and dynamics ;
ENSSSCT00000001233	Hs4885381	145	6e-42	KOG4012	Histone H1	B	Chromatin structure and dynamics ;
ENSSSCT00000001233	Hs5174449	60.8	6e-11	KOG4012	Histone H1	B	Chromatin structure and dynamics ;
ENSSSCT00000001263	CE05470	195	5e-64	KOG1744	Histone H2B	B	Chromatin structure and dynamics ;
ENSSSCT00000001263	Hs10800138	251	5e-86	KOG1744	Histone H2B	B	Chromatin structure and dynamics ;
ENSSSCT00000001263	Hs10800140	250	1e-85	KOG1744	Histone H2B	B	Chromatin structure and dynamics ;
ENSSSCT00000001263	Hs11036646	248	1e-84	KOG1744	Histone H2B	B	Chromatin structure and dynamics ;
ENSSSCT00000001263	Hs16306566	254	4e-87	KOG1744	Histone H2B	B	Chromatin structure and dynamics ;
ENSSSCT00000001263	Hs17450917	248	1e-84	KOG1744	Histone H2B	B	Chromatin structure and dynamics ;
ENSSSCT00000001263	Hs18105048	251	3e-86	KOG1744	Histone H2B	B	Chromatin structure and dynamics ;
ENSSSCT00000001263	Hs18545939	253	1e-86	KOG1744	Histone H2B	B	Chromatin structure and dynamics ;
ENSSSCT00000001263	Hs20336754	251	6e-86	KOG1744	Histone H2B	B	Chromatin structure and dynamics ;
ENSSSCT00000001263	Hs20554709	251	2e-85	KOG1744	Histone H2B	B	Chromatin structure and dynamics ;
ENSSSCT00000001263	Hs22042961	250	1e-85	KOG1744	Histone H2B	B	Chromatin structure and dynamics ;
ENSSSCT00000001263	Hs22060696	214	2e-71	KOG1744	Histone H2B	B	Chromatin structure and dynamics ;
ENSSSCT00000001263	Hs4504257	253	1e-86	KOG1744	Histone H2B	B	Chromatin structure and dynamics ;
ENSSSCT00000001263	Hs4504259	246	3e-84	KOG1744	Histone H2B	B	Chromatin structure and dynamics ;
ENSSSCT00000001263	Hs4504261	251	4e-86	KOG1744	Histone H2B	B	Chromatin structure and dynamics ;
ENSSSCT00000001263	Hs4504263	246	3e-84	KOG1744	Histone H2B	B	Chromatin structure and dynamics ;
ENSSSCT00000001263	Hs4504269	254	3e-87	KOG1744	Histone H2B	B	Chromatin structure and dynamics ;
ENSSSCT00000001263	Hs4504277	252	2e-86	KOG1744	Histone H2B	B	Chromatin structure and dynamics ;
ENSSSCT00000001263	HsM4504267	250	1e-85	KOG1744	Histone H2B	B	Chromatin structure and dynamics ;
ENSSSCT00000001263	HsM4504273	250	9e-86	KOG1744	Histone H2B	B	Chromatin structure and dynamics ;
ENSSSCT00000001265	At5g10390	264	9e-91	KOG1745	Histones H3 and H4	B	Chromatin structure and dynamics ;
ENSSSCT00000001265	At5g10400	264	9e-91	KOG1745	Histones H3 and H4	B	Chromatin structure and dynamics ;
ENSSSCT00000001265	At5g65360	264	9e-91	KOG1745	Histones H3 and H4	B	Chromatin structure and dynamics ;
ENSSSCT00000001265	CE03253A	265	3e-91	KOG1745	Histones H3 and H4	B	Chromatin structure and dynamics ;
ENSSSCT00000001265	CE03253B	265	3e-91	KOG1745	Histones H3 and H4	B	Chromatin structure and dynamics ;
ENSSSCT00000001265	CE03253C	265	3e-91	KOG1745	Histones H3 and H4	B	Chromatin structure and dynamics ;
ENSSSCT00000001265	CE03253D	265	3e-91	KOG1745	Histones H3 and H4	B	Chromatin structure and dynamics ;
ENSSSCT00000001265	CE03253E	265	3e-91	KOG1745	Histones H3 and H4	B	Chromatin structure and dynamics ;
ENSSSCT00000001265	CE03253F	265	3e-91	KOG1745	Histones H3 and H4	B	Chromatin structure and dynamics ;
ENSSSCT00000001265	CE03253G	265	3e-91	KOG1745	Histones H3 and H4	B	Chromatin structure and dynamics ;
ENSSSCT00000001265	CE03253H	265	3e-91	KOG1745	Histones H3 and H4	B	Chromatin structure and dynamics ;
ENSSSCT00000001265	CE03253I	265	3e-91	KOG1745	Histones H3 and H4	B	Chromatin structure and dynamics ;
ENSSSCT00000001265	CE03253J	265	3e-91	KOG1745	Histones H3 and H4	B	Chromatin structure and dynamics ;
ENSSSCT00000001265	CE03253K	265	3e-91	KOG1745	Histones H3 and H4	B	Chromatin structure and dynamics ;
ENSSSCT00000001265	CE03253L	265	3e-91	KOG1745	Histones H3 and H4	B	Chromatin structure and dynamics ;
ENSSSCT00000001265	CE03253M	265	3e-91	KOG1745	Histones H3 and H4	B	Chromatin structure and dynamics ;
ENSSSCT00000001265	CE03253N	265	3e-91	KOG1745	Histones H3 and H4	B	Chromatin structure and dynamics ;
ENSSSCT00000001265	Hs17442169	270	5e-93	KOG1745	Histones H3 and H4	B	Chromatin structure and dynamics ;
ENSSSCT00000001265	Hs4504281	273	3e-94	KOG1745	Histones H3 and H4	B	Chromatin structure and dynamics ;
ENSSSCT00000001265	Hs4504299	268	3e-92	KOG1745	Histones H3 and H4	B	Chromatin structure and dynamics ;
ENSSSCT00000001267	CE04501M	194	2e-63	KOG1756	Histone 2A	B	Chromatin structure and dynamics ;
ENSSSCT00000001267	CE04501N	194	2e-63	KOG1756	Histone 2A	B	Chromatin structure and dynamics ;
ENSSSCT00000001267	CE04501O	194	2e-63	KOG1756	Histone 2A	B	Chromatin structure and dynamics ;
ENSSSCT00000001267	CE04501P	194	2e-63	KOG1756	Histone 2A	B	Chromatin structure and dynamics ;
ENSSSCT00000001267	CE05477	194	1e-63	KOG1756	Histone 2A	B	Chromatin structure and dynamics ;
ENSSSCT00000001267	Hs10645195	253	1e-86	KOG1756	Histone 2A	B	Chromatin structure and dynamics ;
ENSSSCT00000001267	Hs10800130	254	4e-87	KOG1756	Histone 2A	B	Chromatin structure and dynamics ;
ENSSSCT00000001267	Hs10800144	251	5e-86	KOG1756	Histone 2A	B	Chromatin structure and dynamics ;
ENSSSCT00000001267	Hs15617199	251	4e-86	KOG1756	Histone 2A	B	Chromatin structure and dynamics ;
ENSSSCT00000001267	Hs16158282	244	2e-83	KOG1756	Histone 2A	B	Chromatin structure and dynamics ;
ENSSSCT00000001267	Hs18105045	251	5e-86	KOG1756	Histone 2A	B	Chromatin structure and dynamics ;
ENSSSCT00000001267	Hs18545931	241	4e-82	KOG1756	Histone 2A	B	Chromatin structure and dynamics ;
ENSSSCT00000001267	Hs20555882	242	2e-82	KOG1756	Histone 2A	B	Chromatin structure and dynamics ;
ENSSSCT00000001267	Hs4504239	255	2e-87	KOG1756	Histone 2A	B	Chromatin structure and dynamics ;
ENSSSCT00000001267	Hs4504245	253	2e-86	KOG1756	Histone 2A	B	Chromatin structure and dynamics ;
ENSSSCT00000001267	Hs4504251	253	9e-87	KOG1756	Histone 2A	B	Chromatin structure and dynamics ;
ENSSSCT00000001267	Hs4504253	233	8e-79	KOG1756	Histone 2A	B	Chromatin structure and dynamics ;
ENSSSCT00000001267	Hs8922758	231	1e-77	KOG1756	Histone 2A	B	Chromatin structure and dynamics ;
ENSSSCT00000001267	SPAC19G12.06c	197	9e-65	KOG1756	Histone 2A	B	Chromatin structure and dynamics ;
ENSSSCT00000001267	SPCC622.08c	198	4e-65	KOG1756	Histone 2A	B	Chromatin structure and dynamics ;
ENSSSCT00000001271	CE04501M	193	3e-63	KOG1756	Histone 2A	B	Chromatin structure and dynamics ;
ENSSSCT00000001271	CE04501N	193	3e-63	KOG1756	Histone 2A	B	Chromatin structure and dynamics ;
ENSSSCT00000001271	CE04501O	193	3e-63	KOG1756	Histone 2A	B	Chromatin structure and dynamics ;
ENSSSCT00000001271	CE04501P	193	3e-63	KOG1756	Histone 2A	B	Chromatin structure and dynamics ;
ENSSSCT00000001271	CE05477	194	2e-63	KOG1756	Histone 2A	B	Chromatin structure and dynamics ;
ENSSSCT00000001271	Hs10645195	253	1e-86	KOG1756	Histone 2A	B	Chromatin structure and dynamics ;
ENSSSCT00000001271	Hs10800130	254	4e-87	KOG1756	Histone 2A	B	Chromatin structure and dynamics ;
ENSSSCT00000001271	Hs10800144	249	3e-85	KOG1756	Histone 2A	B	Chromatin structure and dynamics ;
ENSSSCT00000001271	Hs15617199	252	4e-86	KOG1756	Histone 2A	B	Chromatin structure and dynamics ;
ENSSSCT00000001271	Hs16158282	242	2e-82	KOG1756	Histone 2A	B	Chromatin structure and dynamics ;
ENSSSCT00000001271	Hs18105045	249	4e-85	KOG1756	Histone 2A	B	Chromatin structure and dynamics ;
ENSSSCT00000001271	Hs18545931	239	3e-81	KOG1756	Histone 2A	B	Chromatin structure and dynamics ;
ENSSSCT00000001271	Hs20555882	239	2e-81	KOG1756	Histone 2A	B	Chromatin structure and dynamics ;
ENSSSCT00000001271	Hs4504239	253	2e-86	KOG1756	Histone 2A	B	Chromatin structure and dynamics ;
ENSSSCT00000001271	Hs4504245	250	1e-85	KOG1756	Histone 2A	B	Chromatin structure and dynamics ;
ENSSSCT00000001271	Hs4504251	251	7e-86	KOG1756	Histone 2A	B	Chromatin structure and dynamics ;
ENSSSCT00000001271	Hs4504253	231	6e-78	KOG1756	Histone 2A	B	Chromatin structure and dynamics ;
ENSSSCT00000001271	Hs8922758	230	3e-77	KOG1756	Histone 2A	B	Chromatin structure and dynamics ;
ENSSSCT00000001271	SPAC19G12.06c	196	5e-64	KOG1756	Histone 2A	B	Chromatin structure and dynamics ;
ENSSSCT00000001271	SPCC622.08c	196	3e-64	KOG1756	Histone 2A	B	Chromatin structure and dynamics ;
ENSSSCT00000001273	CE05470	194	1e-63	KOG1744	Histone H2B	B	Chromatin structure and dynamics ;
ENSSSCT00000001273	Hs10800138	251	6e-86	KOG1744	Histone H2B	B	Chromatin structure and dynamics ;
ENSSSCT00000001273	Hs10800140	250	9e-86	KOG1744	Histone H2B	B	Chromatin structure and dynamics ;
ENSSSCT00000001273	Hs11036646	250	1e-85	KOG1744	Histone H2B	B	Chromatin structure and dynamics ;
ENSSSCT00000001273	Hs16306566	251	6e-86	KOG1744	Histone H2B	B	Chromatin structure and dynamics ;
ENSSSCT00000001273	Hs17450917	221	5e-74	KOG1744	Histone H2B	B	Chromatin structure and dynamics ;
ENSSSCT00000001273	Hs18105048	254	3e-87	KOG1744	Histone H2B	B	Chromatin structure and dynamics ;
ENSSSCT00000001273	Hs18545939	250	1e-85	KOG1744	Histone H2B	B	Chromatin structure and dynamics ;
ENSSSCT00000001273	Hs20336754	253	7e-87	KOG1744	Histone H2B	B	Chromatin structure and dynamics ;
ENSSSCT00000001273	Hs20554709	251	2e-85	KOG1744	Histone H2B	B	Chromatin structure and dynamics ;
ENSSSCT00000001273	Hs22042961	250	9e-86	KOG1744	Histone H2B	B	Chromatin structure and dynamics ;
ENSSSCT00000001273	Hs22060696	214	2e-71	KOG1744	Histone H2B	B	Chromatin structure and dynamics ;
ENSSSCT00000001273	Hs4504257	253	1e-86	KOG1744	Histone H2B	B	Chromatin structure and dynamics ;
ENSSSCT00000001273	Hs4504259	247	2e-84	KOG1744	Histone H2B	B	Chromatin structure and dynamics ;
ENSSSCT00000001273	Hs4504261	251	4e-86	KOG1744	Histone H2B	B	Chromatin structure and dynamics ;
ENSSSCT00000001273	Hs4504263	247	2e-84	KOG1744	Histone H2B	B	Chromatin structure and dynamics ;
ENSSSCT00000001273	Hs4504269	251	3e-86	KOG1744	Histone H2B	B	Chromatin structure and dynamics ;
ENSSSCT00000001273	Hs4504277	252	2e-86	KOG1744	Histone H2B	B	Chromatin structure and dynamics ;
ENSSSCT00000001273	HsM4504267	250	9e-86	KOG1744	Histone H2B	B	Chromatin structure and dynamics ;
ENSSSCT00000001273	HsM4504273	250	9e-86	KOG1744	Histone H2B	B	Chromatin structure and dynamics ;
ENSSSCT00000001275	7299905	199	4e-66	KOG3467	Histone H4	B	Chromatin structure and dynamics ;
ENSSSCT00000001275	At5g59970	198	6e-66	KOG3467	Histone H4	B	Chromatin structure and dynamics ;
ENSSSCT00000001275	CE03252A	198	5e-66	KOG3467	Histone H4	B	Chromatin structure and dynamics ;
ENSSSCT00000001275	CE03252B	198	5e-66	KOG3467	Histone H4	B	Chromatin structure and dynamics ;
ENSSSCT00000001275	CE03252C	198	5e-66	KOG3467	Histone H4	B	Chromatin structure and dynamics ;
ENSSSCT00000001275	CE03252D	198	5e-66	KOG3467	Histone H4	B	Chromatin structure and dynamics ;
ENSSSCT00000001275	CE03252E	198	5e-66	KOG3467	Histone H4	B	Chromatin structure and dynamics ;
ENSSSCT00000001275	CE03252F	198	5e-66	KOG3467	Histone H4	B	Chromatin structure and dynamics ;
ENSSSCT00000001275	CE03252G	198	5e-66	KOG3467	Histone H4	B	Chromatin structure and dynamics ;
ENSSSCT00000001275	CE03252H	198	5e-66	KOG3467	Histone H4	B	Chromatin structure and dynamics ;
ENSSSCT00000001275	CE03252I	198	5e-66	KOG3467	Histone H4	B	Chromatin structure and dynamics ;
ENSSSCT00000001275	CE03252J	198	5e-66	KOG3467	Histone H4	B	Chromatin structure and dynamics ;
ENSSSCT00000001275	CE03252K	198	5e-66	KOG3467	Histone H4	B	Chromatin structure and dynamics ;
ENSSSCT00000001275	CE03252L	198	5e-66	KOG3467	Histone H4	B	Chromatin structure and dynamics ;
ENSSSCT00000001275	CE03252M	198	5e-66	KOG3467	Histone H4	B	Chromatin structure and dynamics ;
ENSSSCT00000001275	CE03252N	198	5e-66	KOG3467	Histone H4	B	Chromatin structure and dynamics ;
ENSSSCT00000001275	CE03252O	198	5e-66	KOG3467	Histone H4	B	Chromatin structure and dynamics ;
ENSSSCT00000001275	CE07287	200	1e-66	KOG3467	Histone H4	B	Chromatin structure and dynamics ;
ENSSSCT00000001275	Hs22060712	200	2e-66	KOG3467	Histone H4	B	Chromatin structure and dynamics ;
ENSSSCT00000001275	Hs4504301	200	1e-66	KOG3467	Histone H4	B	Chromatin structure and dynamics ;
ENSSSCT00000001296	Hs13376834	624	0	KOG1721	FOG: Zn-finger	R	General function prediction only ;
ENSSSCT00000001296	Hs14149845	176	6e-49	KOG1721	FOG: Zn-finger	R	General function prediction only ;
ENSSSCT00000001296	Hs14150143	174	7e-51	KOG1721	FOG: Zn-finger	R	General function prediction only ;
ENSSSCT00000001296	Hs14777854	199	1e-58	KOG1721	FOG: Zn-finger	R	General function prediction only ;
ENSSSCT00000001296	Hs17738285	174	1e-48	KOG1721	FOG: Zn-finger	R	General function prediction only ;
ENSSSCT00000001296	Hs20554549	220	8e-68	KOG1721	FOG: Zn-finger	R	General function prediction only ;
ENSSSCT00000001296	Hs20555770_1	168	1e-49	KOG1721	FOG: Zn-finger	R	General function prediction only ;
ENSSSCT00000001296	Hs20555778	292	4e-93	KOG1721	FOG: Zn-finger	R	General function prediction only ;
ENSSSCT00000001296	Hs20556578	327	2e-108	KOG1721	FOG: Zn-finger	R	General function prediction only ;
ENSSSCT00000001296	Hs21361866	171	2e-48	KOG1721	FOG: Zn-finger	R	General function prediction only ;
ENSSSCT00000001296	Hs22050511	175	3e-48	KOG1721	FOG: Zn-finger	R	General function prediction only ;
ENSSSCT00000001296	Hs4508001	253	1e-78	KOG1721	FOG: Zn-finger	R	General function prediction only ;
ENSSSCT00000001296	Hs4508007	206	9e-62	KOG1721	FOG: Zn-finger	R	General function prediction only ;
ENSSSCT00000001296	Hs5454178	221	1e-65	KOG1721	FOG: Zn-finger	R	General function prediction only ;
ENSSSCT00000001296	Hs5454180	306	4e-100	KOG1721	FOG: Zn-finger	R	General function prediction only ;
ENSSSCT00000001296	Hs5902162	299	5e-98	KOG1721	FOG: Zn-finger	R	General function prediction only ;
ENSSSCT00000001296	Hs7657705	276	2e-88	KOG1721	FOG: Zn-finger	R	General function prediction only ;
ENSSSCT00000001296	Hs7662110	309	6e-99	KOG1721	FOG: Zn-finger	R	General function prediction only ;
ENSSSCT00000001296	Hs8922894	178	1e-51	KOG1721	FOG: Zn-finger	R	General function prediction only ;
ENSSSCT00000001296	Hs8923204	168	1e-47	KOG1721	FOG: Zn-finger	R	General function prediction only ;
ENSSSCT00000001501	7291772	821	0	KOG1375	Beta tubulin	Z	Cytoskeleton ;
ENSSSCT00000001501	7299175	844	0	KOG1375	Beta tubulin	Z	Cytoskeleton ;
ENSSSCT00000001501	7302471	811	0	KOG1375	Beta tubulin	Z	Cytoskeleton ;
ENSSSCT00000001501	At2g29550	776	0	KOG1375	Beta tubulin	Z	Cytoskeleton ;
ENSSSCT00000001501	At5g12250	779	0	KOG1375	Beta tubulin	Z	Cytoskeleton ;
ENSSSCT00000001501	At5g62690	780	0	KOG1375	Beta tubulin	Z	Cytoskeleton ;
ENSSSCT00000001501	At5g62700	780	0	KOG1375	Beta tubulin	Z	Cytoskeleton ;
ENSSSCT00000001501	CE00850	851	0	KOG1375	Beta tubulin	Z	Cytoskeleton ;
ENSSSCT00000001501	CE00913	828	0	KOG1375	Beta tubulin	Z	Cytoskeleton ;
ENSSSCT00000001501	CE05494	822	0	KOG1375	Beta tubulin	Z	Cytoskeleton ;
ENSSSCT00000001501	CE15257	825	0	KOG1375	Beta tubulin	Z	Cytoskeleton ;
ENSSSCT00000001501	CE16197	826	0	KOG1375	Beta tubulin	Z	Cytoskeleton ;
ENSSSCT00000001501	Hs14210536	817	0	KOG1375	Beta tubulin	Z	Cytoskeleton ;
ENSSSCT00000001501	Hs21361322	903	0	KOG1375	Beta tubulin	Z	Cytoskeleton ;
ENSSSCT00000001501	Hs22048081	843	0	KOG1375	Beta tubulin	Z	Cytoskeleton ;
ENSSSCT00000001501	Hs22068073_2	802	0	KOG1375	Beta tubulin	Z	Cytoskeleton ;
ENSSSCT00000001501	Hs4507729	857	0	KOG1375	Beta tubulin	Z	Cytoskeleton ;
ENSSSCT00000001501	Hs5174735	915	0	KOG1375	Beta tubulin	Z	Cytoskeleton ;
ENSSSCT00000001501	Hs5174737	841	0	KOG1375	Beta tubulin	Z	Cytoskeleton ;
ENSSSCT00000001501	HsM5174739	855	0	KOG1375	Beta tubulin	Z	Cytoskeleton ;
ENSSSCT00000001564	7294373	80.5	3e-15	KOG3627	Trypsin	E	Amino acid transport and metabolism ;
ENSSSCT00000001564	7301263	80.1	4e-16	KOG3627	Trypsin	E	Amino acid transport and metabolism ;
ENSSSCT00000001564	7303863	77.8	6e-15	KOG3627	Trypsin	E	Amino acid transport and metabolism ;
ENSSSCT00000001564	7303963	83.2	5e-16	KOG3627	Trypsin	E	Amino acid transport and metabolism ;
ENSSSCT00000001564	CE04915	76.3	7e-14	KOG4297	C-type lectin	TV	Signal transduction mechanisms ; Defense mechanisms ;
ENSSSCT00000001564	Hs11415040	84	4e-16	KOG3627	Trypsin	E	Amino acid transport and metabolism ;
ENSSSCT00000001564	Hs13994276	80.5	5e-16	KOG3627	Trypsin	E	Amino acid transport and metabolism ;
ENSSSCT00000001564	Hs14042984	82	1e-15	KOG3627	Trypsin	E	Amino acid transport and metabolism ;
ENSSSCT00000001564	Hs14550407	520	9e-173	KOG3627	Trypsin	E	Amino acid transport and metabolism ;
ENSSSCT00000001564	Hs14702169_2	75.1	3e-14	KOG3627	Trypsin	E	Amino acid transport and metabolism ;
ENSSSCT00000001564	Hs15100168	88.6	2e-17	KOG4297	C-type lectin	TV	Signal transduction mechanisms ; Defense mechanisms ;
ENSSSCT00000001564	Hs15451940	77	3e-14	KOG3627	Trypsin	E	Amino acid transport and metabolism ;
ENSSSCT00000001564	Hs16161292	84.7	1e-16	KOG4297	C-type lectin	TV	Signal transduction mechanisms ; Defense mechanisms ;
ENSSSCT00000001564	Hs22043721	77	1e-14	KOG3627	Trypsin	E	Amino acid transport and metabolism ;
ENSSSCT00000001564	Hs22046681	77	1e-14	KOG3627	Trypsin	E	Amino acid transport and metabolism ;
ENSSSCT00000001564	Hs4502397	1299	0	KOG3627	Trypsin	E	Amino acid transport and metabolism ;
ENSSSCT00000001564	Hs4502505	73.6	8e-14	KOG4297	C-type lectin	TV	Signal transduction mechanisms ; Defense mechanisms ;
ENSSSCT00000001564	Hs4503137	73.6	8e-14	KOG3627	Trypsin	E	Amino acid transport and metabolism ;
ENSSSCT00000001564	Hs4505861_2	75.1	3e-14	KOG3627	Trypsin	E	Amino acid transport and metabolism ;
ENSSSCT00000001564	Hs4506153	74.3	1e-13	KOG3627	Trypsin	E	Amino acid transport and metabolism ;
ENSSSCT00000001666	7294272_2	103	1e-26	KOG3633	BAG family molecular chaperone regulator 2	O	Posttranslational modification, protein turnover, chaperones ;
ENSSSCT00000001666	7294275	103	3e-26	KOG3633	BAG family molecular chaperone regulator 2	O	Posttranslational modification, protein turnover, chaperones ;
ENSSSCT00000001666	CE17973	120	4e-31	KOG3633	BAG family molecular chaperone regulator 2	O	Posttranslational modification, protein turnover, chaperones ;
ENSSSCT00000001666	Hs4757834	405	4e-144	KOG3633	BAG family molecular chaperone regulator 2	O	Posttranslational modification, protein turnover, chaperones ;
ENSSSCT00000001675	7302403	258	7e-88	KOG3311	Ribosomal protein S18	J	Translation, ribosomal structure and biogenesis ;
ENSSSCT00000001675	At1g22780	246	2e-83	KOG3311	Ribosomal protein S18	J	Translation, ribosomal structure and biogenesis ;
ENSSSCT00000001675	At1g34030	243	8e-81	KOG3311	Ribosomal protein S18	J	Translation, ribosomal structure and biogenesis ;
ENSSSCT00000001675	At4g09800	246	2e-83	KOG3311	Ribosomal protein S18	J	Translation, ribosomal structure and biogenesis ;
ENSSSCT00000001675	CE14956	254	3e-86	KOG3311	Ribosomal protein S18	J	Translation, ribosomal structure and biogenesis ;
ENSSSCT00000001675	ECU06g1110	134	1e-39	KOG3311	Ribosomal protein S18	J	Translation, ribosomal structure and biogenesis ;
ENSSSCT00000001675	Hs11968182	307	3e-107	KOG3311	Ribosomal protein S18	J	Translation, ribosomal structure and biogenesis ;
ENSSSCT00000001675	Hs17436639	195	9e-64	KOG3311	Ribosomal protein S18	J	Translation, ribosomal structure and biogenesis ;
ENSSSCT00000001675	Hs18569198	75.9	3e-17	KOG3311	Ribosomal protein S18	J	Translation, ribosomal structure and biogenesis ;
ENSSSCT00000001675	SPBC16D10.11c	243	4e-82	KOG3311	Ribosomal protein S18	J	Translation, ribosomal structure and biogenesis ;
ENSSSCT00000001675	SPCC1259.01c	243	4e-82	KOG3311	Ribosomal protein S18	J	Translation, ribosomal structure and biogenesis ;
ENSSSCT00000001675	YDR450w	218	4e-72	KOG3311	Ribosomal protein S18	J	Translation, ribosomal structure and biogenesis ;
ENSSSCT00000001675	YML026c	218	4e-72	KOG3311	Ribosomal protein S18	J	Translation, ribosomal structure and biogenesis ;
ENSSSCT00000001678	7293724	102	8e-28	KOG3478	Prefoldin subunit 6, KE2 family	O	Posttranslational modification, protein turnover, chaperones ;
ENSSSCT00000001678	At1g29990	63.2	4e-13	KOG3478	Prefoldin subunit 6, KE2 family	O	Posttranslational modification, protein turnover, chaperones ;
ENSSSCT00000001678	CE05680	91.7	1e-23	KOG3478	Prefoldin subunit 6, KE2 family	O	Posttranslational modification, protein turnover, chaperones ;
ENSSSCT00000001678	Hs7657162	248	6e-85	KOG3478	Prefoldin subunit 6, KE2 family	O	Posttranslational modification, protein turnover, chaperones ;
ENSSSCT00000001678	SPAC3A11.13	65.9	6e-14	KOG3478	Prefoldin subunit 6, KE2 family	O	Posttranslational modification, protein turnover, chaperones ;
ENSSSCT00000001678	YLR200w	80.1	3e-19	KOG3478	Prefoldin subunit 6, KE2 family	O	Posttranslational modification, protein turnover, chaperones ;
ENSSSCT00000001685	7292961	141	4e-41	KOG3338	Divalent cation tolerance-related protein	P	Inorganic ion transport and metabolism ;
ENSSSCT00000001685	At2g33740	110	1e-29	KOG3338	Divalent cation tolerance-related protein	P	Inorganic ion transport and metabolism ;
ENSSSCT00000001685	ECU04g1360	72	8e-16	KOG3338	Divalent cation tolerance-related protein	P	Inorganic ion transport and metabolism ;
ENSSSCT00000001685	Hs7706244	263	1e-89	KOG3338	Divalent cation tolerance-related protein	P	Inorganic ion transport and metabolism ;
ENSSSCT00000001703	7293606	192	6e-62	KOG3344	40s ribosomal protein s10	J	Translation, ribosomal structure and biogenesis ;
ENSSSCT00000001703	7301612	165	3e-51	KOG3344	40s ribosomal protein s10	J	Translation, ribosomal structure and biogenesis ;
ENSSSCT00000001703	At4g25740	132	6e-38	KOG3344	40s ribosomal protein s10	J	Translation, ribosomal structure and biogenesis ;
ENSSSCT00000001703	At5g41520	128	1e-36	KOG3344	40s ribosomal protein s10	J	Translation, ribosomal structure and biogenesis ;
ENSSSCT00000001703	At5g52650	123	9e-35	KOG3344	40s ribosomal protein s10	J	Translation, ribosomal structure and biogenesis ;
ENSSSCT00000001703	CE09041	133	7e-39	KOG3344	40s ribosomal protein s10	J	Translation, ribosomal structure and biogenesis ;
ENSSSCT00000001703	Hs13639605	251	2e-85	KOG3344	40s ribosomal protein s10	J	Translation, ribosomal structure and biogenesis ;
ENSSSCT00000001703	Hs17435860	245	7e-83	KOG3344	40s ribosomal protein s10	J	Translation, ribosomal structure and biogenesis ;
ENSSSCT00000001703	Hs17485002	153	5e-47	KOG3344	40s ribosomal protein s10	J	Translation, ribosomal structure and biogenesis ;
ENSSSCT00000001703	Hs18551387	139	1e-41	KOG3344	40s ribosomal protein s10	J	Translation, ribosomal structure and biogenesis ;
ENSSSCT00000001703	Hs18590659	104	3e-28	KOG3344	40s ribosomal protein s10	J	Translation, ribosomal structure and biogenesis ;
ENSSSCT00000001703	Hs20485470	133	2e-39	KOG3344	40s ribosomal protein s10	J	Translation, ribosomal structure and biogenesis ;
ENSSSCT00000001703	Hs20556205	224	7e-74	KOG3344	40s ribosomal protein s10	J	Translation, ribosomal structure and biogenesis ;
ENSSSCT00000001703	Hs22046047	260	1e-88	KOG3344	40s ribosomal protein s10	J	Translation, ribosomal structure and biogenesis ;
ENSSSCT00000001703	Hs22054516	213	3e-70	KOG3344	40s ribosomal protein s10	J	Translation, ribosomal structure and biogenesis ;
ENSSSCT00000001703	Hs4506679	338	4e-119	KOG3344	40s ribosomal protein s10	J	Translation, ribosomal structure and biogenesis ;
ENSSSCT00000001703	SPAC31G5.17c	145	9e-44	KOG3344	40s ribosomal protein s10	J	Translation, ribosomal structure and biogenesis ;
ENSSSCT00000001703	SPBP22H7.08	144	5e-43	KOG3344	40s ribosomal protein s10	J	Translation, ribosomal structure and biogenesis ;
ENSSSCT00000001703	YMR230w	117	2e-33	KOG3344	40s ribosomal protein s10	J	Translation, ribosomal structure and biogenesis ;
ENSSSCT00000001703	YOR293w	119	5e-34	KOG3344	40s ribosomal protein s10	J	Translation, ribosomal structure and biogenesis ;
ENSSSCT00000001743	7292872	110	4e-30	KOG0107	Alternative splicing factor SRp20/9G8 (RRM superfamily)	A	RNA processing and modification ;
ENSSSCT00000001743	7297188	118	6e-32	KOG0107	Alternative splicing factor SRp20/9G8 (RRM superfamily)	A	RNA processing and modification ;
ENSSSCT00000001743	7297638	79.3	7e-18	KOG0107	Alternative splicing factor SRp20/9G8 (RRM superfamily)	A	RNA processing and modification ;
ENSSSCT00000001743	7299363	110	3e-30	KOG0107	Alternative splicing factor SRp20/9G8 (RRM superfamily)	A	RNA processing and modification ;
ENSSSCT00000001743	At1g09140	75.9	1e-16	KOG0105	Alternative splicing factor ASF/SF2 (RRM superfamily)	A	RNA processing and modification ;
ENSSSCT00000001743	At1g23860	69.3	1e-14	KOG0107	Alternative splicing factor SRp20/9G8 (RRM superfamily)	A	RNA processing and modification ;
ENSSSCT00000001743	At2g24590	73.9	5e-16	KOG0107	Alternative splicing factor SRp20/9G8 (RRM superfamily)	A	RNA processing and modification ;
ENSSSCT00000001743	At4g31580	76.3	8e-17	KOG0107	Alternative splicing factor SRp20/9G8 (RRM superfamily)	A	RNA processing and modification ;
ENSSSCT00000001743	CE04155	96.3	3e-24	KOG0107	Alternative splicing factor SRp20/9G8 (RRM superfamily)	A	RNA processing and modification ;
ENSSSCT00000001743	CE14916	67.4	4e-14	KOG0107	Alternative splicing factor SRp20/9G8 (RRM superfamily)	A	RNA processing and modification ;
ENSSSCT00000001743	CE24139	66.2	3e-13	KOG0105	Alternative splicing factor ASF/SF2 (RRM superfamily)	A	RNA processing and modification ;
ENSSSCT00000001743	Hs16905517	72.8	2e-15	KOG0118	FOG: RRM domain	R	General function prediction only ;
ENSSSCT00000001743	Hs20555409	232	5e-78	KOG0107	Alternative splicing factor SRp20/9G8 (RRM superfamily)	A	RNA processing and modification ;
ENSSSCT00000001743	Hs22044917	126	3e-36	KOG0107	Alternative splicing factor SRp20/9G8 (RRM superfamily)	A	RNA processing and modification ;
ENSSSCT00000001743	Hs22059019	70.5	8e-15	KOG0118	FOG: RRM domain	R	General function prediction only ;
ENSSSCT00000001743	Hs22066530	119	9e-34	KOG0107	Alternative splicing factor SRp20/9G8 (RRM superfamily)	A	RNA processing and modification ;
ENSSSCT00000001743	Hs4506901	313	4e-109	KOG0107	Alternative splicing factor SRp20/9G8 (RRM superfamily)	A	RNA processing and modification ;
ENSSSCT00000001743	Hs5454054	127	2e-35	KOG0107	Alternative splicing factor SRp20/9G8 (RRM superfamily)	A	RNA processing and modification ;
ENSSSCT00000001743	Hs5730079	70.5	7e-15	KOG0118	FOG: RRM domain	R	General function prediction only ;
ENSSSCT00000001743	Hs5902078	67.4	3e-14	KOG0106	Alternative splicing factor SRp55/B52/SRp75 (RRM superfamily)	A	RNA processing and modification ;
ENSSSCT00000001901	7292327	1144	0	KOG0019	Molecular chaperone (HSP90 family)	O	Posttranslational modification, protein turnover, chaperones ;
ENSSSCT00000001901	7301648	609	0	KOG0020	Endoplasmic reticulum glucose-regulated protein (GRP94/endoplasmin), HSP90 family	O	Posttranslational modification, protein turnover, chaperones ;
ENSSSCT00000001901	At2g04030	595	0	KOG0019	Molecular chaperone (HSP90 family)	O	Posttranslational modification, protein turnover, chaperones ;
ENSSSCT00000001901	At3g07770	582	0	KOG0019	Molecular chaperone (HSP90 family)	O	Posttranslational modification, protein turnover, chaperones ;
ENSSSCT00000001901	At4g24190	409	1e-129	KOG0020	Endoplasmic reticulum glucose-regulated protein (GRP94/endoplasmin), HSP90 family	O	Posttranslational modification, protein turnover, chaperones ;
ENSSSCT00000001901	At5g52640	632	0	KOG0019	Molecular chaperone (HSP90 family)	O	Posttranslational modification, protein turnover, chaperones ;
ENSSSCT00000001901	At5g56000	628	0	KOG0019	Molecular chaperone (HSP90 family)	O	Posttranslational modification, protein turnover, chaperones ;
ENSSSCT00000001901	At5g56010	612	0	KOG0019	Molecular chaperone (HSP90 family)	O	Posttranslational modification, protein turnover, chaperones ;
ENSSSCT00000001901	At5g56030	613	0	KOG0019	Molecular chaperone (HSP90 family)	O	Posttranslational modification, protein turnover, chaperones ;
ENSSSCT00000001901	CE05441	1027	0	KOG0019	Molecular chaperone (HSP90 family)	O	Posttranslational modification, protein turnover, chaperones ;
ENSSSCT00000001901	CE06362	573	0	KOG0020	Endoplasmic reticulum glucose-regulated protein (GRP94/endoplasmin), HSP90 family	O	Posttranslational modification, protein turnover, chaperones ;
ENSSSCT00000001901	ECU02g1100	509	4e-170	KOG0019	Molecular chaperone (HSP90 family)	O	Posttranslational modification, protein turnover, chaperones ;
ENSSSCT00000001901	Hs13129150	1199	0	KOG0019	Molecular chaperone (HSP90 family)	O	Posttranslational modification, protein turnover, chaperones ;
ENSSSCT00000001901	Hs16157901	441	1e-149	KOG0019	Molecular chaperone (HSP90 family)	O	Posttranslational modification, protein turnover, chaperones ;
ENSSSCT00000001901	Hs20149594	1474	0	KOG0019	Molecular chaperone (HSP90 family)	O	Posttranslational modification, protein turnover, chaperones ;
ENSSSCT00000001901	Hs22065017	515	3e-177	KOG0019	Molecular chaperone (HSP90 family)	O	Posttranslational modification, protein turnover, chaperones ;
ENSSSCT00000001901	Hs4507677	421	1e-134	KOG0020	Endoplasmic reticulum glucose-regulated protein (GRP94/endoplasmin), HSP90 family	O	Posttranslational modification, protein turnover, chaperones ;
ENSSSCT00000001901	SPAC926.04c	851	0	KOG0019	Molecular chaperone (HSP90 family)	O	Posttranslational modification, protein turnover, chaperones ;
ENSSSCT00000001901	YMR186w	550	0	KOG0019	Molecular chaperone (HSP90 family)	O	Posttranslational modification, protein turnover, chaperones ;
ENSSSCT00000001901	YPL240c	839	0	KOG0019	Molecular chaperone (HSP90 family)	O	Posttranslational modification, protein turnover, chaperones ;
ENSSSCT00000001960	7291219	368	7e-128	KOG0178	20S proteasome, regulatory subunit alpha type PSMA4/PRE9	O	Posttranslational modification, protein turnover, chaperones ;
ENSSSCT00000001960	7291795	145	4e-41	KOG0183	20S proteasome, regulatory subunit alpha type PSMA7/PRE6	O	Posttranslational modification, protein turnover, chaperones ;
ENSSSCT00000001960	7299630	153	4e-44	KOG0181	20S proteasome, regulatory subunit alpha type PSMA2/PRE8	O	Posttranslational modification, protein turnover, chaperones ;
ENSSSCT00000001960	7302012	287	3e-96	KOG0178	20S proteasome, regulatory subunit alpha type PSMA4/PRE9	O	Posttranslational modification, protein turnover, chaperones ;
ENSSSCT00000001960	At1g16470	158	3e-46	KOG0181	20S proteasome, regulatory subunit alpha type PSMA2/PRE8	O	Posttranslational modification, protein turnover, chaperones ;
ENSSSCT00000001960	At1g79210	158	3e-46	KOG0181	20S proteasome, regulatory subunit alpha type PSMA2/PRE8	O	Posttranslational modification, protein turnover, chaperones ;
ENSSSCT00000001960	At3g22110	308	3e-104	KOG0178	20S proteasome, regulatory subunit alpha type PSMA4/PRE9	O	Posttranslational modification, protein turnover, chaperones ;
ENSSSCT00000001960	At3g51260	165	2e-48	KOG0183	20S proteasome, regulatory subunit alpha type PSMA7/PRE6	O	Posttranslational modification, protein turnover, chaperones ;
ENSSSCT00000001960	At5g66140	164	3e-48	KOG0183	20S proteasome, regulatory subunit alpha type PSMA7/PRE6	O	Posttranslational modification, protein turnover, chaperones ;
ENSSSCT00000001960	CE05521	144	9e-41	KOG0181	20S proteasome, regulatory subunit alpha type PSMA2/PRE8	O	Posttranslational modification, protein turnover, chaperones ;
ENSSSCT00000001960	CE23243	335	2e-114	KOG0178	20S proteasome, regulatory subunit alpha type PSMA4/PRE9	O	Posttranslational modification, protein turnover, chaperones ;
ENSSSCT00000001960	Hs21389549	154	2e-44	KOG0183	20S proteasome, regulatory subunit alpha type PSMA7/PRE6	O	Posttranslational modification, protein turnover, chaperones ;
ENSSSCT00000001960	Hs4506181	150	4e-43	KOG0181	20S proteasome, regulatory subunit alpha type PSMA2/PRE8	O	Posttranslational modification, protein turnover, chaperones ;
ENSSSCT00000001960	Hs4506185	540	0	KOG0178	20S proteasome, regulatory subunit alpha type PSMA4/PRE9	O	Posttranslational modification, protein turnover, chaperones ;
ENSSSCT00000001960	Hs4506189	154	2e-44	KOG0183	20S proteasome, regulatory subunit alpha type PSMA7/PRE6	O	Posttranslational modification, protein turnover, chaperones ;
ENSSSCT00000001960	SPAC323.02c	149	2e-42	KOG0176	20S proteasome, regulatory subunit alpha type PSMA5/PUP2	O	Posttranslational modification, protein turnover, chaperones ;
ENSSSCT00000001960	SPBC106.16	148	5e-42	KOG0183	20S proteasome, regulatory subunit alpha type PSMA7/PRE6	O	Posttranslational modification, protein turnover, chaperones ;
ENSSSCT00000001960	YGR135w	271	5e-90	KOG0178	20S proteasome, regulatory subunit alpha type PSMA4/PRE9	O	Posttranslational modification, protein turnover, chaperones ;
ENSSSCT00000001960	YGR253c	144	9e-41	KOG0176	20S proteasome, regulatory subunit alpha type PSMA5/PUP2	O	Posttranslational modification, protein turnover, chaperones ;
ENSSSCT00000001960	YML092c	143	2e-40	KOG0181	20S proteasome, regulatory subunit alpha type PSMA2/PRE8	O	Posttranslational modification, protein turnover, chaperones ;
ENSSSCT00000001964	7296423	103	2e-22	KOG4347	GTPase-activating protein VRP	R	General function prediction only ;
ENSSSCT00000001964	7299972	133	6e-32	KOG2222	Uncharacterized conserved protein, contains TBC, SH3 and RUN domains	TR	Signal transduction mechanisms ; General function prediction only ;
ENSSSCT00000001964	At3g07890	105	6e-24	KOG2058	Ypt/Rab GTPase activating protein	U	Intracellular trafficking, secretion, and vesicular transport ;
ENSSSCT00000001964	CE08508	122	3e-28	KOG2058	Ypt/Rab GTPase activating protein	U	Intracellular trafficking, secretion, and vesicular transport ;
ENSSSCT00000001964	CE10236	112	3e-25	KOG2222	Uncharacterized conserved protein, contains TBC, SH3 and RUN domains	TR	Signal transduction mechanisms ; General function prediction only ;
ENSSSCT00000001964	CE18397	104	2e-22	KOG4347	GTPase-activating protein VRP	R	General function prediction only ;
ENSSSCT00000001964	CE19171	104	2e-22	KOG4347	GTPase-activating protein VRP	R	General function prediction only ;
ENSSSCT00000001964	CE29155	204	3e-55	KOG2058	Ypt/Rab GTPase activating protein	U	Intracellular trafficking, secretion, and vesicular transport ;
ENSSSCT00000001964	Hs11034851	122	3e-28	KOG2222	Uncharacterized conserved protein, contains TBC, SH3 and RUN domains	TR	Signal transduction mechanisms ; General function prediction only ;
ENSSSCT00000001964	Hs17485595	107	1e-23	KOG4347	GTPase-activating protein VRP	R	General function prediction only ;
ENSSSCT00000001964	Hs22042713	113	2e-25	KOG4347	GTPase-activating protein VRP	R	General function prediction only ;
ENSSSCT00000001964	Hs22056446	1016	0	KOG2058	Ypt/Rab GTPase activating protein	U	Intracellular trafficking, secretion, and vesicular transport ;
ENSSSCT00000001964	Hs5902154	112	4e-25	KOG4347	GTPase-activating protein VRP	R	General function prediction only ;
ENSSSCT00000001964	Hs8922167	261	2e-78	KOG2058	Ypt/Rab GTPase activating protein	U	Intracellular trafficking, secretion, and vesicular transport ;
ENSSSCT00000001964	SPAC4G8.04	103	2e-22	KOG2058	Ypt/Rab GTPase activating protein	U	Intracellular trafficking, secretion, and vesicular transport ;
ENSSSCT00000001964	SPBC215.01	87.8	2e-17	KOG4347	GTPase-activating protein VRP	R	General function prediction only ;
ENSSSCT00000001964	SPCC1259.11c	90.1	4e-18	KOG4347	GTPase-activating protein VRP	R	General function prediction only ;
ENSSSCT00000001964	YGR100w	132	3e-31	KOG4347	GTPase-activating protein VRP	R	General function prediction only ;
ENSSSCT00000001964	YNL293w	88.2	1e-17	KOG2058	Ypt/Rab GTPase activating protein	U	Intracellular trafficking, secretion, and vesicular transport ;
ENSSSCT00000001964	YOL112w	87.4	1e-17	KOG2058	Ypt/Rab GTPase activating protein	U	Intracellular trafficking, secretion, and vesicular transport ;
ENSSSCT00000001968	7291785	249	4e-78	KOG0785	Isocitrate dehydrogenase, alpha subunit	E	Amino acid transport and metabolism ;
ENSSSCT00000001968	7293593	507	6e-179	KOG0785	Isocitrate dehydrogenase, alpha subunit	E	Amino acid transport and metabolism ;
ENSSSCT00000001968	7300799	261	8e-83	KOG0784	Isocitrate dehydrogenase, gamma subunit	E	Amino acid transport and metabolism ;
ENSSSCT00000001968	7301367	241	7e-75	KOG0784	Isocitrate dehydrogenase, gamma subunit	E	Amino acid transport and metabolism ;
ENSSSCT00000001968	At2g17130	301	1e-98	KOG0784	Isocitrate dehydrogenase, gamma subunit	E	Amino acid transport and metabolism ;
ENSSSCT00000001968	At3g09805	392	1e-133	KOG0785	Isocitrate dehydrogenase, alpha subunit	E	Amino acid transport and metabolism ;
ENSSSCT00000001968	At4g35260	316	2e-104	KOG0784	Isocitrate dehydrogenase, gamma subunit	E	Amino acid transport and metabolism ;
ENSSSCT00000001968	At4g35650	314	1e-103	KOG0784	Isocitrate dehydrogenase, gamma subunit	E	Amino acid transport and metabolism ;
ENSSSCT00000001968	At5g03290	408	3e-140	KOG0785	Isocitrate dehydrogenase, alpha subunit	E	Amino acid transport and metabolism ;
ENSSSCT00000001968	CE00970	256	7e-81	KOG0784	Isocitrate dehydrogenase, gamma subunit	E	Amino acid transport and metabolism ;
ENSSSCT00000001968	CE08620	248	7e-78	KOG0784	Isocitrate dehydrogenase, gamma subunit	E	Amino acid transport and metabolism ;
ENSSSCT00000001968	CE10354	478	2e-167	KOG0785	Isocitrate dehydrogenase, alpha subunit	E	Amino acid transport and metabolism ;
ENSSSCT00000001968	CE16887	269	5e-86	KOG0784	Isocitrate dehydrogenase, gamma subunit	E	Amino acid transport and metabolism ;
ENSSSCT00000001968	Hs4758582	286	2e-92	KOG0784	Isocitrate dehydrogenase, gamma subunit	E	Amino acid transport and metabolism ;
ENSSSCT00000001968	Hs5031777	746	0	KOG0785	Isocitrate dehydrogenase, alpha subunit	E	Amino acid transport and metabolism ;
ENSSSCT00000001968	Hs5901982	280	5e-90	KOG0784	Isocitrate dehydrogenase, gamma subunit	E	Amino acid transport and metabolism ;
ENSSSCT00000001968	SPAC11G7.03	309	8e-102	KOG0784	Isocitrate dehydrogenase, gamma subunit	E	Amino acid transport and metabolism ;
ENSSSCT00000001968	SPBC902.05c	413	5e-142	KOG0785	Isocitrate dehydrogenase, alpha subunit	E	Amino acid transport and metabolism ;
ENSSSCT00000001968	YNL037c	293	1e-95	KOG0784	Isocitrate dehydrogenase, gamma subunit	E	Amino acid transport and metabolism ;
ENSSSCT00000001968	YOR136w	357	4e-120	KOG0785	Isocitrate dehydrogenase, alpha subunit	E	Amino acid transport and metabolism ;
ENSSSCT00000002022	CE27581	63.9	6e-10	KOG4367	Predicted Zn-finger protein	S	Function unknown ;
ENSSSCT00000002022	Hs10864061	75.5	1e-13	KOG2177	Predicted E3 ubiquitin ligase	O	Posttranslational modification, protein turnover, chaperones ;
ENSSSCT00000002022	Hs13236585	74.3	2e-13	KOG2177	Predicted E3 ubiquitin ligase	O	Posttranslational modification, protein turnover, chaperones ;
ENSSSCT00000002022	Hs14721476	66.6	3e-11	KOG2177	Predicted E3 ubiquitin ligase	O	Posttranslational modification, protein turnover, chaperones ;
ENSSSCT00000002022	Hs15451854	82	1e-15	KOG2177	Predicted E3 ubiquitin ligase	O	Posttranslational modification, protein turnover, chaperones ;
ENSSSCT00000002022	Hs16445409	121	7e-28	KOG2177	Predicted E3 ubiquitin ligase	O	Posttranslational modification, protein turnover, chaperones ;
ENSSSCT00000002022	Hs16519557	69.3	1e-11	KOG4367	Predicted Zn-finger protein	S	Function unknown ;
ENSSSCT00000002022	Hs17478117	210	3e-63	KOG2177	Predicted E3 ubiquitin ligase	O	Posttranslational modification, protein turnover, chaperones ;
ENSSSCT00000002022	Hs17511218	65.5	2e-10	KOG2177	Predicted E3 ubiquitin ligase	O	Posttranslational modification, protein turnover, chaperones ;
ENSSSCT00000002022	Hs18152781	68.9	4e-12	KOG2177	Predicted E3 ubiquitin ligase	O	Posttranslational modification, protein turnover, chaperones ;
ENSSSCT00000002022	Hs18544707	67.4	4e-11	KOG2177	Predicted E3 ubiquitin ligase	O	Posttranslational modification, protein turnover, chaperones ;
ENSSSCT00000002022	Hs18603787	65.1	2e-10	KOG2177	Predicted E3 ubiquitin ligase	O	Posttranslational modification, protein turnover, chaperones ;
ENSSSCT00000002022	Hs19923536	80.5	3e-15	KOG2177	Predicted E3 ubiquitin ligase	O	Posttranslational modification, protein turnover, chaperones ;
ENSSSCT00000002022	Hs20555851	67.8	5e-12	KOG2177	Predicted E3 ubiquitin ligase	O	Posttranslational modification, protein turnover, chaperones ;
ENSSSCT00000002022	Hs21630277	66.2	9e-11	KOG2177	Predicted E3 ubiquitin ligase	O	Posttranslational modification, protein turnover, chaperones ;
ENSSSCT00000002022	Hs21735421	67	3e-11	KOG2177	Predicted E3 ubiquitin ligase	O	Posttranslational modification, protein turnover, chaperones ;
ENSSSCT00000002022	Hs22052011	321	2e-95	KOG2177	Predicted E3 ubiquitin ligase	O	Posttranslational modification, protein turnover, chaperones ;
ENSSSCT00000002022	Hs4557743	67.4	6e-11	KOG2177	Predicted E3 ubiquitin ligase	O	Posttranslational modification, protein turnover, chaperones ;
ENSSSCT00000002022	Hs4557753	131	3e-31	KOG2177	Predicted E3 ubiquitin ligase	O	Posttranslational modification, protein turnover, chaperones ;
ENSSSCT00000002022	Hs6912504	166	1e-42	KOG2177	Predicted E3 ubiquitin ligase	O	Posttranslational modification, protein turnover, chaperones ;
ENSSSCT00000002075	7295108	568	0	KOG1526	NADP-dependent isocitrate dehydrogenase	C	Energy production and conversion ;
ENSSSCT00000002075	At1g54340	601	0	KOG1526	NADP-dependent isocitrate dehydrogenase	C	Energy production and conversion ;
ENSSSCT00000002075	At1g65930	585	0	KOG1526	NADP-dependent isocitrate dehydrogenase	C	Energy production and conversion ;
ENSSSCT00000002075	At5g14590	578	0	KOG1526	NADP-dependent isocitrate dehydrogenase	C	Energy production and conversion ;
ENSSSCT00000002075	CE03436	583	0	KOG1526	NADP-dependent isocitrate dehydrogenase	C	Energy production and conversion ;
ENSSSCT00000002075	CE15677	615	0	KOG1526	NADP-dependent isocitrate dehydrogenase	C	Energy production and conversion ;
ENSSSCT00000002075	Hs14729950	603	0	KOG1526	NADP-dependent isocitrate dehydrogenase	C	Energy production and conversion ;
ENSSSCT00000002075	Hs17463070	470	6e-162	KOG1526	NADP-dependent isocitrate dehydrogenase	C	Energy production and conversion ;
ENSSSCT00000002075	Hs4504575	844	0	KOG1526	NADP-dependent isocitrate dehydrogenase	C	Energy production and conversion ;
ENSSSCT00000002075	Hs5174471	600	0	KOG1526	NADP-dependent isocitrate dehydrogenase	C	Energy production and conversion ;
ENSSSCT00000002075	SPAC6G10.08	567	0	KOG1526	NADP-dependent isocitrate dehydrogenase	C	Energy production and conversion ;
ENSSSCT00000002075	YDL066w	538	0	KOG1526	NADP-dependent isocitrate dehydrogenase	C	Energy production and conversion ;
ENSSSCT00000002075	YIL094c	58.5	6e-09	KOG0785	Isocitrate dehydrogenase, alpha subunit	E	Amino acid transport and metabolism ;
ENSSSCT00000002075	YLR174w	550	0	KOG1526	NADP-dependent isocitrate dehydrogenase	C	Energy production and conversion ;
ENSSSCT00000002075	YNL009w	534	0	KOG1526	NADP-dependent isocitrate dehydrogenase	C	Energy production and conversion ;
ENSSSCT00000002087	7303574	456	2e-160	KOG3954	Electron transfer flavoprotein, alpha subunit	C	Energy production and conversion ;
ENSSSCT00000002087	At1g50940	311	7e-103	KOG3954	Electron transfer flavoprotein, alpha subunit	C	Energy production and conversion ;
ENSSSCT00000002087	CE24926	411	1e-142	KOG3954	Electron transfer flavoprotein, alpha subunit	C	Energy production and conversion ;
ENSSSCT00000002087	Hs4503607	643	0	KOG3954	Electron transfer flavoprotein, alpha subunit	C	Energy production and conversion ;
ENSSSCT00000002087	SPAC27D7.06	291	2e-95	KOG3954	Electron transfer flavoprotein, alpha subunit	C	Energy production and conversion ;
ENSSSCT00000002087	YPR004c	289	2e-94	KOG3954	Electron transfer flavoprotein, alpha subunit	C	Energy production and conversion ;
ENSSSCT00000002098	7298451	524	2e-151	KOG3597	Proteoglycan	R	General function prediction only ;
ENSSSCT00000002098	7300865	58.2	2e-07	KOG3514	Neurexin III-alpha	T	Signal transduction mechanisms ;
ENSSSCT00000002098	CE08821	246	6e-65	KOG3597	Proteoglycan	R	General function prediction only ;
ENSSSCT00000002098	CE25791	54.7	2e-06	KOG3514	Neurexin III-alpha	T	Signal transduction mechanisms ;
ENSSSCT00000002098	Hs14149613	71.6	1e-11	KOG3514	Neurexin III-alpha	T	Signal transduction mechanisms ;
ENSSSCT00000002098	Hs14211536	55.1	2e-06	KOG3514	Neurexin III-alpha	T	Signal transduction mechanisms ;
ENSSSCT00000002098	Hs18602075	696	0	KOG3597	Proteoglycan	R	General function prediction only ;
ENSSSCT00000002098	Hs20533113_2	90.5	4e-18	KOG3597	Proteoglycan	R	General function prediction only ;
ENSSSCT00000002098	Hs20540343	119	7e-27	KOG3597	Proteoglycan	R	General function prediction only ;
ENSSSCT00000002098	Hs20540349	82.4	2e-16	KOG3597	Proteoglycan	R	General function prediction only ;
ENSSSCT00000002098	Hs21166380	59.7	6e-08	KOG3514	Neurexin III-alpha	T	Signal transduction mechanisms ;
ENSSSCT00000002098	Hs22043135_2	202	2e-51	KOG3597	Proteoglycan	R	General function prediction only ;
ENSSSCT00000002098	Hs22050452	136	5e-32	KOG3597	Proteoglycan	R	General function prediction only ;
ENSSSCT00000002098	Hs22056584	1583	0	KOG3597	Proteoglycan	R	General function prediction only ;
ENSSSCT00000002098	Hs4503099	3994	0	KOG3597	Proteoglycan	R	General function prediction only ;
ENSSSCT00000002103	7294551	197	2e-52	KOG4228	Protein tyrosine phosphatase	T	Signal transduction mechanisms ;
ENSSSCT00000002103	7301780	201	6e-54	KOG0789	Protein tyrosine phosphatase	T	Signal transduction mechanisms ;
ENSSSCT00000002103	CE24794	203	3e-54	KOG4228	Protein tyrosine phosphatase	T	Signal transduction mechanisms ;
ENSSSCT00000002103	Hs18104980	188	1e-52	KOG0789	Protein tyrosine phosphatase	T	Signal transduction mechanisms ;
ENSSSCT00000002103	Hs18104982	188	4e-53	KOG0789	Protein tyrosine phosphatase	T	Signal transduction mechanisms ;
ENSSSCT00000002103	Hs18450369	220	2e-61	KOG4228	Protein tyrosine phosphatase	T	Signal transduction mechanisms ;
ENSSSCT00000002103	Hs18860890	207	1e-55	KOG4228	Protein tyrosine phosphatase	T	Signal transduction mechanisms ;
ENSSSCT00000002103	Hs18860892	207	1e-55	KOG4228	Protein tyrosine phosphatase	T	Signal transduction mechanisms ;
ENSSSCT00000002103	Hs18860894	207	9e-56	KOG4228	Protein tyrosine phosphatase	T	Signal transduction mechanisms ;
ENSSSCT00000002103	Hs18860896	214	5e-58	KOG4228	Protein tyrosine phosphatase	T	Signal transduction mechanisms ;
ENSSSCT00000002103	Hs18860898_2	196	2e-53	KOG0789	Protein tyrosine phosphatase	T	Signal transduction mechanisms ;
ENSSSCT00000002103	Hs19743919	210	9e-57	KOG4228	Protein tyrosine phosphatase	T	Signal transduction mechanisms ;
ENSSSCT00000002103	Hs19743921	209	1e-56	KOG4228	Protein tyrosine phosphatase	T	Signal transduction mechanisms ;
ENSSSCT00000002103	Hs19743923	210	1e-56	KOG4228	Protein tyrosine phosphatase	T	Signal transduction mechanisms ;
ENSSSCT00000002103	Hs19743925	209	1e-56	KOG4228	Protein tyrosine phosphatase	T	Signal transduction mechanisms ;
ENSSSCT00000002103	Hs19743927	197	2e-52	KOG4228	Protein tyrosine phosphatase	T	Signal transduction mechanisms ;
ENSSSCT00000002103	Hs4506303	219	3e-61	KOG4228	Protein tyrosine phosphatase	T	Signal transduction mechanisms ;
ENSSSCT00000002103	Hs4506309	207	9e-56	KOG4228	Protein tyrosine phosphatase	T	Signal transduction mechanisms ;
ENSSSCT00000002103	Hs4506311	214	6e-58	KOG4228	Protein tyrosine phosphatase	T	Signal transduction mechanisms ;
ENSSSCT00000002103	Hs4506329	201	8e-54	KOG0789	Protein tyrosine phosphatase	T	Signal transduction mechanisms ;
ENSSSCT00000002159	7295904	434	4e-145	KOG2323	Pyruvate kinase	G	Carbohydrate transport and metabolism ;
ENSSSCT00000002159	7300837	673	0	KOG2323	Pyruvate kinase	G	Carbohydrate transport and metabolism ;
ENSSSCT00000002159	7300838	375	8e-125	KOG2323	Pyruvate kinase	G	Carbohydrate transport and metabolism ;
ENSSSCT00000002159	At3g04050	412	3e-137	KOG2323	Pyruvate kinase	G	Carbohydrate transport and metabolism ;
ENSSSCT00000002159	At3g25960	392	1e-129	KOG2323	Pyruvate kinase	G	Carbohydrate transport and metabolism ;
ENSSSCT00000002159	At3g55650	394	3e-130	KOG2323	Pyruvate kinase	G	Carbohydrate transport and metabolism ;
ENSSSCT00000002159	At4g26390	400	9e-133	KOG2323	Pyruvate kinase	G	Carbohydrate transport and metabolism ;
ENSSSCT00000002159	At5g08570	420	2e-140	KOG2323	Pyruvate kinase	G	Carbohydrate transport and metabolism ;
ENSSSCT00000002159	At5g56350	408	1e-135	KOG2323	Pyruvate kinase	G	Carbohydrate transport and metabolism ;
ENSSSCT00000002159	At5g63680	421	1e-140	KOG2323	Pyruvate kinase	G	Carbohydrate transport and metabolism ;
ENSSSCT00000002159	CE15898	614	0	KOG2323	Pyruvate kinase	G	Carbohydrate transport and metabolism ;
ENSSSCT00000002159	CE15899	611	0	KOG2323	Pyruvate kinase	G	Carbohydrate transport and metabolism ;
ENSSSCT00000002159	CE24731	589	0	KOG2323	Pyruvate kinase	G	Carbohydrate transport and metabolism ;
ENSSSCT00000002159	Hs10835121	794	0	KOG2323	Pyruvate kinase	G	Carbohydrate transport and metabolism ;
ENSSSCT00000002159	Hs17461113	383	3e-128	KOG2323	Pyruvate kinase	G	Carbohydrate transport and metabolism ;
ENSSSCT00000002159	Hs22057312	619	0	KOG2323	Pyruvate kinase	G	Carbohydrate transport and metabolism ;
ENSSSCT00000002159	Hs4505839	1068	0	KOG2323	Pyruvate kinase	G	Carbohydrate transport and metabolism ;
ENSSSCT00000002159	SPAC4H3.10c	509	6e-175	KOG2323	Pyruvate kinase	G	Carbohydrate transport and metabolism ;
ENSSSCT00000002159	YAL038w	479	1e-163	KOG2323	Pyruvate kinase	G	Carbohydrate transport and metabolism ;
ENSSSCT00000002159	YOR347c	454	1e-153	KOG2323	Pyruvate kinase	G	Carbohydrate transport and metabolism ;
ENSSSCT00000002183	7302012	139	5e-39	KOG0178	20S proteasome, regulatory subunit alpha type PSMA4/PRE9	O	Posttranslational modification, protein turnover, chaperones ;
ENSSSCT00000002183	7304146	350	4e-121	KOG0182	20S proteasome, regulatory subunit alpha type PSMA6/SCL1	O	Posttranslational modification, protein turnover, chaperones ;
ENSSSCT00000002183	At1g16470	151	7e-44	KOG0181	20S proteasome, regulatory subunit alpha type PSMA2/PRE8	O	Posttranslational modification, protein turnover, chaperones ;
ENSSSCT00000002183	At1g53850	138	1e-38	KOG0176	20S proteasome, regulatory subunit alpha type PSMA5/PUP2	O	Posttranslational modification, protein turnover, chaperones ;
ENSSSCT00000002183	At1g79210	151	8e-44	KOG0181	20S proteasome, regulatory subunit alpha type PSMA2/PRE8	O	Posttranslational modification, protein turnover, chaperones ;
ENSSSCT00000002183	At2g05840	333	1e-114	KOG0182	20S proteasome, regulatory subunit alpha type PSMA6/SCL1	O	Posttranslational modification, protein turnover, chaperones ;
ENSSSCT00000002183	At3g14290	138	9e-39	KOG0176	20S proteasome, regulatory subunit alpha type PSMA5/PUP2	O	Posttranslational modification, protein turnover, chaperones ;
ENSSSCT00000002183	At3g22110	145	4e-41	KOG0178	20S proteasome, regulatory subunit alpha type PSMA4/PRE9	O	Posttranslational modification, protein turnover, chaperones ;
ENSSSCT00000002183	At3g51260	136	6e-38	KOG0183	20S proteasome, regulatory subunit alpha type PSMA7/PRE6	O	Posttranslational modification, protein turnover, chaperones ;
ENSSSCT00000002183	At5g35590	340	3e-117	KOG0182	20S proteasome, regulatory subunit alpha type PSMA6/SCL1	O	Posttranslational modification, protein turnover, chaperones ;
ENSSSCT00000002183	At5g66140	143	1e-40	KOG0183	20S proteasome, regulatory subunit alpha type PSMA7/PRE6	O	Posttranslational modification, protein turnover, chaperones ;
ENSSSCT00000002183	CE08184	302	3e-102	KOG0182	20S proteasome, regulatory subunit alpha type PSMA6/SCL1	O	Posttranslational modification, protein turnover, chaperones ;
ENSSSCT00000002183	CE23243	153	6e-44	KOG0178	20S proteasome, regulatory subunit alpha type PSMA4/PRE9	O	Posttranslational modification, protein turnover, chaperones ;
ENSSSCT00000002183	Hs14749945	513	0	KOG0182	20S proteasome, regulatory subunit alpha type PSMA6/SCL1	O	Posttranslational modification, protein turnover, chaperones ;
ENSSSCT00000002183	Hs17475428	233	4e-75	KOG0182	20S proteasome, regulatory subunit alpha type PSMA6/SCL1	O	Posttranslational modification, protein turnover, chaperones ;
ENSSSCT00000002183	Hs22060179	233	5e-75	KOG0182	20S proteasome, regulatory subunit alpha type PSMA6/SCL1	O	Posttranslational modification, protein turnover, chaperones ;
ENSSSCT00000002183	Hs4506181	142	3e-40	KOG0181	20S proteasome, regulatory subunit alpha type PSMA2/PRE8	O	Posttranslational modification, protein turnover, chaperones ;
ENSSSCT00000002183	SPBC646.16	297	2e-100	KOG0182	20S proteasome, regulatory subunit alpha type PSMA6/SCL1	O	Posttranslational modification, protein turnover, chaperones ;
ENSSSCT00000002183	YGL011c	256	3e-84	KOG0182	20S proteasome, regulatory subunit alpha type PSMA6/SCL1	O	Posttranslational modification, protein turnover, chaperones ;
ENSSSCT00000002183	YGR135w	147	7e-42	KOG0178	20S proteasome, regulatory subunit alpha type PSMA4/PRE9	O	Posttranslational modification, protein turnover, chaperones ;
ENSSSCT00000002192	At1g01750	81.3	6e-19	KOG1735	Actin depolymerizing factor	Z	Cytoskeleton ;
ENSSSCT00000002192	At2g16700	75.9	4e-17	KOG1735	Actin depolymerizing factor	Z	Cytoskeleton ;
ENSSSCT00000002192	At3g46000	78.2	6e-18	KOG1735	Actin depolymerizing factor	Z	Cytoskeleton ;
ENSSSCT00000002192	At3g46010	78.6	5e-18	KOG1735	Actin depolymerizing factor	Z	Cytoskeleton ;
ENSSSCT00000002192	At4g00680	74.3	1e-16	KOG1735	Actin depolymerizing factor	Z	Cytoskeleton ;
ENSSSCT00000002192	At5g52360	76.6	2e-17	KOG1735	Actin depolymerizing factor	Z	Cytoskeleton ;
ENSSSCT00000002192	At5g59880	72	9e-16	KOG1735	Actin depolymerizing factor	Z	Cytoskeleton ;
ENSSSCT00000002192	At5g59890	75.5	6e-17	KOG1735	Actin depolymerizing factor	Z	Cytoskeleton ;
ENSSSCT00000002192	Hs14719392	337	2e-118	KOG1735	Actin depolymerizing factor	Z	Cytoskeleton ;
ENSSSCT00000002192	Hs17433952	80.5	6e-19	KOG1735	Actin depolymerizing factor	Z	Cytoskeleton ;
ENSSSCT00000002192	Hs17435363	204	3e-66	KOG1735	Actin depolymerizing factor	Z	Cytoskeleton ;
ENSSSCT00000002192	Hs17439599	171	3e-53	KOG1735	Actin depolymerizing factor	Z	Cytoskeleton ;
ENSSSCT00000002192	Hs18571222	139	1e-41	KOG1735	Actin depolymerizing factor	Z	Cytoskeleton ;
ENSSSCT00000002192	Hs22042272	223	5e-74	KOG1735	Actin depolymerizing factor	Z	Cytoskeleton ;
ENSSSCT00000002192	Hs22044643	125	2e-35	KOG1735	Actin depolymerizing factor	Z	Cytoskeleton ;
ENSSSCT00000002192	Hs22057868	159	2e-49	KOG1735	Actin depolymerizing factor	Z	Cytoskeleton ;
ENSSSCT00000002192	Hs5031635	278	2e-95	KOG1735	Actin depolymerizing factor	Z	Cytoskeleton ;
ENSSSCT00000002192	Hs5802966	239	3e-80	KOG1735	Actin depolymerizing factor	Z	Cytoskeleton ;
ENSSSCT00000002192	SPAC20G4.06c	90.1	2e-22	KOG1735	Actin depolymerizing factor	Z	Cytoskeleton ;
ENSSSCT00000002192	YLL050c	102	5e-27	KOG1735	Actin depolymerizing factor	Z	Cytoskeleton ;
ENSSSCT00000002230	7290303	67.4	2e-11	KOG0529	Protein geranylgeranyltransferase type II, alpha subunit	O	Posttranslational modification, protein turnover, chaperones ;
ENSSSCT00000002230	7295671	89.4	7e-19	KOG0530	Protein farnesyltransferase, alpha subunit/protein geranylgeranyltransferase type I, alpha subunit	O	Posttranslational modification, protein turnover, chaperones ;
ENSSSCT00000002230	7296795	257	3e-77	KOG0529	Protein geranylgeranyltransferase type II, alpha subunit	O	Posttranslational modification, protein turnover, chaperones ;
ENSSSCT00000002230	7297035	50.4	8e-06	KOG1859	Leucine-rich repeat proteins	R	General function prediction only ;
ENSSSCT00000002230	At3g59380	68.6	5e-12	KOG0530	Protein farnesyltransferase, alpha subunit/protein geranylgeranyltransferase type I, alpha subunit	O	Posttranslational modification, protein turnover, chaperones ;
ENSSSCT00000002230	At4g24490	164	9e-43	KOG0529	Protein geranylgeranyltransferase type II, alpha subunit	O	Posttranslational modification, protein turnover, chaperones ;
ENSSSCT00000002230	At5g41820	134	8e-33	KOG0529	Protein geranylgeranyltransferase type II, alpha subunit	O	Posttranslational modification, protein turnover, chaperones ;
ENSSSCT00000002230	CE18099	82.4	1e-16	KOG0530	Protein farnesyltransferase, alpha subunit/protein geranylgeranyltransferase type I, alpha subunit	O	Posttranslational modification, protein turnover, chaperones ;
ENSSSCT00000002230	CE19541	240	3e-70	KOG0529	Protein geranylgeranyltransferase type II, alpha subunit	O	Posttranslational modification, protein turnover, chaperones ;
ENSSSCT00000002230	CE28912	53.5	2e-07	KOG1259	Nischarin, modulator of integrin alpha5 subunit action	TZ	Signal transduction mechanisms ; Cytoskeleton ;
ENSSSCT00000002230	ECU02g1060	57	3e-08	KOG0529	Protein geranylgeranyltransferase type II, alpha subunit	O	Posttranslational modification, protein turnover, chaperones ;
ENSSSCT00000002230	Hs4503771	76.3	2e-14	KOG0530	Protein farnesyltransferase, alpha subunit/protein geranylgeranyltransferase type I, alpha subunit	O	Posttranslational modification, protein turnover, chaperones ;
ENSSSCT00000002230	Hs4759016	1098	0	KOG0529	Protein geranylgeranyltransferase type II, alpha subunit	O	Posttranslational modification, protein turnover, chaperones ;
ENSSSCT00000002230	Hs6005788	54.7	3e-07	KOG1259	Nischarin, modulator of integrin alpha5 subunit action	TZ	Signal transduction mechanisms ; Cytoskeleton ;
ENSSSCT00000002230	SPAPB1A10.04c	77	5e-15	KOG0530	Protein farnesyltransferase, alpha subunit/protein geranylgeranyltransferase type I, alpha subunit	O	Posttranslational modification, protein turnover, chaperones ;
ENSSSCT00000002230	SPCC1620.05	171	4e-47	KOG0529	Protein geranylgeranyltransferase type II, alpha subunit	O	Posttranslational modification, protein turnover, chaperones ;
ENSSSCT00000002230	YJL031c	127	3e-32	KOG0529	Protein geranylgeranyltransferase type II, alpha subunit	O	Posttranslational modification, protein turnover, chaperones ;
ENSSSCT00000002230	YKL019w	80.1	6e-16	KOG0530	Protein farnesyltransferase, alpha subunit/protein geranylgeranyltransferase type I, alpha subunit	O	Posttranslational modification, protein turnover, chaperones ;
ENSSSCT00000002271	7291892	1232	0	KOG0161	Myosin class II heavy chain	Z	Cytoskeleton ;
ENSSSCT00000002271	CE03665	1673	0	KOG0161	Myosin class II heavy chain	Z	Cytoskeleton ;
ENSSSCT00000002271	CE04618	1139	0	KOG0161	Myosin class II heavy chain	Z	Cytoskeleton ;
ENSSSCT00000002271	CE06253	1649	0	KOG0161	Myosin class II heavy chain	Z	Cytoskeleton ;
ENSSSCT00000002271	CE07306	1856	0	KOG0161	Myosin class II heavy chain	Z	Cytoskeleton ;
ENSSSCT00000002271	CE09349	1821	0	KOG0161	Myosin class II heavy chain	Z	Cytoskeleton ;
ENSSSCT00000002271	CE12204	1774	0	KOG0161	Myosin class II heavy chain	Z	Cytoskeleton ;
ENSSSCT00000002271	Hs11024712	3161	0	KOG0161	Myosin class II heavy chain	Z	Cytoskeleton ;
ENSSSCT00000002271	Hs11321579	2996	0	KOG0161	Myosin class II heavy chain	Z	Cytoskeleton ;
ENSSSCT00000002271	Hs11342672	3031	0	KOG0161	Myosin class II heavy chain	Z	Cytoskeleton ;
ENSSSCT00000002271	Hs12667788	1257	0	KOG0161	Myosin class II heavy chain	Z	Cytoskeleton ;
ENSSSCT00000002271	Hs13124875	1287	0	KOG0161	Myosin class II heavy chain	Z	Cytoskeleton ;
ENSSSCT00000002271	Hs13124879	1288	0	KOG0161	Myosin class II heavy chain	Z	Cytoskeleton ;
ENSSSCT00000002271	Hs14772793	1650	0	KOG0161	Myosin class II heavy chain	Z	Cytoskeleton ;
ENSSSCT00000002271	Hs20542063	3600	0	KOG0161	Myosin class II heavy chain	Z	Cytoskeleton ;
ENSSSCT00000002271	Hs20558376	3167	0	KOG0161	Myosin class II heavy chain	Z	Cytoskeleton ;
ENSSSCT00000002271	Hs4505301	3151	0	KOG0161	Myosin class II heavy chain	Z	Cytoskeleton ;
ENSSSCT00000002271	Hs4557773	3848	0	KOG0161	Myosin class II heavy chain	Z	Cytoskeleton ;
ENSSSCT00000002271	Hs7669506	3212	0	KOG0161	Myosin class II heavy chain	Z	Cytoskeleton ;
ENSSSCT00000002271	Hs8923940	3202	0	KOG0161	Myosin class II heavy chain	Z	Cytoskeleton ;
ENSSSCT00000002278	7290639	95.1	3e-22	KOG0173	20S proteasome, regulatory subunit beta type PSMB7/PSMB10/PUP1	O	Posttranslational modification, protein turnover, chaperones ;
ENSSSCT00000002278	7291554	262	2e-85	KOG0175	20S proteasome, regulatory subunit beta type PSMB5/PSMB8/PRE2	O	Posttranslational modification, protein turnover, chaperones ;
ENSSSCT00000002278	7303007	87.4	7e-20	KOG0174	20S proteasome, regulatory subunit beta type PSMB6/PSMB9/PRE3	O	Posttranslational modification, protein turnover, chaperones ;
ENSSSCT00000002278	7303698	295	8e-99	KOG0175	20S proteasome, regulatory subunit beta type PSMB5/PSMB8/PRE2	O	Posttranslational modification, protein turnover, chaperones ;
ENSSSCT00000002278	At1g13060	293	5e-98	KOG0175	20S proteasome, regulatory subunit beta type PSMB5/PSMB8/PRE2	O	Posttranslational modification, protein turnover, chaperones ;
ENSSSCT00000002278	At3g26340	291	3e-97	KOG0175	20S proteasome, regulatory subunit beta type PSMB5/PSMB8/PRE2	O	Posttranslational modification, protein turnover, chaperones ;
ENSSSCT00000002278	CE17564	88.6	4e-20	KOG0173	20S proteasome, regulatory subunit beta type PSMB7/PSMB10/PUP1	O	Posttranslational modification, protein turnover, chaperones ;
ENSSSCT00000002278	CE19969	196	3e-60	KOG0175	20S proteasome, regulatory subunit beta type PSMB5/PSMB8/PRE2	O	Posttranslational modification, protein turnover, chaperones ;
ENSSSCT00000002278	CE25941	93.2	7e-22	KOG0174	20S proteasome, regulatory subunit beta type PSMB6/PSMB9/PRE3	O	Posttranslational modification, protein turnover, chaperones ;
ENSSSCT00000002278	ECU08g1870	250	7e-82	KOG0175	20S proteasome, regulatory subunit beta type PSMB5/PSMB8/PRE2	O	Posttranslational modification, protein turnover, chaperones ;
ENSSSCT00000002278	Hs14774499	93.2	7e-22	KOG0174	20S proteasome, regulatory subunit beta type PSMB6/PSMB9/PRE3	O	Posttranslational modification, protein turnover, chaperones ;
ENSSSCT00000002278	Hs22047984	220	2e-69	KOG0175	20S proteasome, regulatory subunit beta type PSMB5/PSMB8/PRE2	O	Posttranslational modification, protein turnover, chaperones ;
ENSSSCT00000002278	Hs22056396	311	2e-105	KOG0175	20S proteasome, regulatory subunit beta type PSMB5/PSMB8/PRE2	O	Posttranslational modification, protein turnover, chaperones ;
ENSSSCT00000002278	Hs4506201	511	0	KOG0175	20S proteasome, regulatory subunit beta type PSMB5/PSMB8/PRE2	O	Posttranslational modification, protein turnover, chaperones ;
ENSSSCT00000002278	Hs4758970	312	1e-105	KOG0175	20S proteasome, regulatory subunit beta type PSMB5/PSMB8/PRE2	O	Posttranslational modification, protein turnover, chaperones ;
ENSSSCT00000002278	SPAC22D3.07	88.2	6e-20	KOG0173	20S proteasome, regulatory subunit beta type PSMB7/PSMB10/PUP1	O	Posttranslational modification, protein turnover, chaperones ;
ENSSSCT00000002278	SPAC4A8.13c	270	3e-89	KOG0175	20S proteasome, regulatory subunit beta type PSMB5/PSMB8/PRE2	O	Posttranslational modification, protein turnover, chaperones ;
ENSSSCT00000002278	SPBC4C3.10c	100	2e-24	KOG0174	20S proteasome, regulatory subunit beta type PSMB6/PSMB9/PRE3	O	Posttranslational modification, protein turnover, chaperones ;
ENSSSCT00000002278	YOR157c	89.7	2e-20	KOG0173	20S proteasome, regulatory subunit beta type PSMB7/PSMB10/PUP1	O	Posttranslational modification, protein turnover, chaperones ;
ENSSSCT00000002278	YPR103w	286	5e-95	KOG0175	20S proteasome, regulatory subunit beta type PSMB5/PSMB8/PRE2	O	Posttranslational modification, protein turnover, chaperones ;
ENSSSCT00000002532	7294437	1061	0	KOG0101	Molecular chaperones HSP70/HSC70, HSP70 superfamily	O	Posttranslational modification, protein turnover, chaperones ;
ENSSSCT00000002532	7299978	1066	0	KOG0101	Molecular chaperones HSP70/HSC70, HSP70 superfamily	O	Posttranslational modification, protein turnover, chaperones ;
ENSSSCT00000002532	7301096	952	0	KOG0101	Molecular chaperones HSP70/HSC70, HSP70 superfamily	O	Posttranslational modification, protein turnover, chaperones ;
ENSSSCT00000002532	At1g16030	977	0	KOG0101	Molecular chaperones HSP70/HSC70, HSP70 superfamily	O	Posttranslational modification, protein turnover, chaperones ;
ENSSSCT00000002532	At3g09440	971	0	KOG0101	Molecular chaperones HSP70/HSC70, HSP70 superfamily	O	Posttranslational modification, protein turnover, chaperones ;
ENSSSCT00000002532	At3g12580	985	0	KOG0101	Molecular chaperones HSP70/HSC70, HSP70 superfamily	O	Posttranslational modification, protein turnover, chaperones ;
ENSSSCT00000002532	At5g02490	978	0	KOG0101	Molecular chaperones HSP70/HSC70, HSP70 superfamily	O	Posttranslational modification, protein turnover, chaperones ;
ENSSSCT00000002532	At5g02500	984	0	KOG0101	Molecular chaperones HSP70/HSC70, HSP70 superfamily	O	Posttranslational modification, protein turnover, chaperones ;
ENSSSCT00000002532	CE09682	1056	0	KOG0101	Molecular chaperones HSP70/HSC70, HSP70 superfamily	O	Posttranslational modification, protein turnover, chaperones ;
ENSSSCT00000002532	Hs13676857	1292	0	KOG0101	Molecular chaperones HSP70/HSC70, HSP70 superfamily	O	Posttranslational modification, protein turnover, chaperones ;
ENSSSCT00000002532	Hs20555572	1083	0	KOG0101	Molecular chaperones HSP70/HSC70, HSP70 superfamily	O	Posttranslational modification, protein turnover, chaperones ;
ENSSSCT00000002532	Hs22056764	1083	0	KOG0101	Molecular chaperones HSP70/HSC70, HSP70 superfamily	O	Posttranslational modification, protein turnover, chaperones ;
ENSSSCT00000002532	Hs4504515	1040	0	KOG0101	Molecular chaperones HSP70/HSC70, HSP70 superfamily	O	Posttranslational modification, protein turnover, chaperones ;
ENSSSCT00000002532	Hs4885431	1083	0	KOG0101	Molecular chaperones HSP70/HSC70, HSP70 superfamily	O	Posttranslational modification, protein turnover, chaperones ;
ENSSSCT00000002532	Hs5031769	1079	0	KOG0101	Molecular chaperones HSP70/HSC70, HSP70 superfamily	O	Posttranslational modification, protein turnover, chaperones ;
ENSSSCT00000002532	Hs5123454	1083	0	KOG0101	Molecular chaperones HSP70/HSC70, HSP70 superfamily	O	Posttranslational modification, protein turnover, chaperones ;
ENSSSCT00000002532	Hs5729877	1128	0	KOG0101	Molecular chaperones HSP70/HSC70, HSP70 superfamily	O	Posttranslational modification, protein turnover, chaperones ;
ENSSSCT00000002532	SPAC13G7.02c	971	0	KOG0101	Molecular chaperones HSP70/HSC70, HSP70 superfamily	O	Posttranslational modification, protein turnover, chaperones ;
ENSSSCT00000002532	SPCC1739.13	972	0	KOG0101	Molecular chaperones HSP70/HSC70, HSP70 superfamily	O	Posttranslational modification, protein turnover, chaperones ;
ENSSSCT00000002532	YBL075c	957	0	KOG0101	Molecular chaperones HSP70/HSC70, HSP70 superfamily	O	Posttranslational modification, protein turnover, chaperones ;
ENSSSCT00000002535	7290243	422	7e-125	KOG0035	Ca2+-binding actin-bundling protein (actinin), alpha chain (EF-Hand protein superfamily)	Z	Cytoskeleton ;
ENSSSCT00000002535	7292157	422	2e-118	KOG0040	Ca2+-binding actin-bundling protein (spectrin), alpha chain (EF-Hand protein superfamily)	Z	Cytoskeleton ;
ENSSSCT00000002535	7292359	602	3e-174	KOG0517	Beta-spectrin	Z	Cytoskeleton ;
ENSSSCT00000002535	7303255	335	2e-91	KOG0516	Dystonin, GAS (Growth-arrest-specific protein), and related proteins	Z	Cytoskeleton ;
ENSSSCT00000002535	CE06539	420	4e-124	KOG0035	Ca2+-binding actin-bundling protein (actinin), alpha chain (EF-Hand protein superfamily)	Z	Cytoskeleton ;
ENSSSCT00000002535	CE07373	375	7e-104	KOG0040	Ca2+-binding actin-bundling protein (spectrin), alpha chain (EF-Hand protein superfamily)	Z	Cytoskeleton ;
ENSSSCT00000002535	CE21256	438	1e-130	KOG0035	Ca2+-binding actin-bundling protein (actinin), alpha chain (EF-Hand protein superfamily)	Z	Cytoskeleton ;
ENSSSCT00000002535	CE27773	565	2e-162	KOG0517	Beta-spectrin	Z	Cytoskeleton ;
ENSSSCT00000002535	CE28604	1971	0	KOG0517	Beta-spectrin	Z	Cytoskeleton ;
ENSSSCT00000002535	CE28605	1894	0	KOG0517	Beta-spectrin	Z	Cytoskeleton ;
ENSSSCT00000002535	Hs12025678	433	1e-128	KOG0035	Ca2+-binding actin-bundling protein (actinin), alpha chain (EF-Hand protein superfamily)	Z	Cytoskeleton ;
ENSSSCT00000002535	Hs13435161	1841	0	KOG0517	Beta-spectrin	Z	Cytoskeleton ;
ENSSSCT00000002535	Hs4501891	430	7e-128	KOG0035	Ca2+-binding actin-bundling protein (actinin), alpha chain (EF-Hand protein superfamily)	Z	Cytoskeleton ;
ENSSSCT00000002535	Hs4501893	411	2e-121	KOG0035	Ca2+-binding actin-bundling protein (actinin), alpha chain (EF-Hand protein superfamily)	Z	Cytoskeleton ;
ENSSSCT00000002535	Hs4507191	470	2e-133	KOG0040	Ca2+-binding actin-bundling protein (spectrin), alpha chain (EF-Hand protein superfamily)	Z	Cytoskeleton ;
ENSSSCT00000002535	Hs4507193	3790	0	KOG0517	Beta-spectrin	Z	Cytoskeleton ;
ENSSSCT00000002535	Hs4507195	2721	0	KOG0517	Beta-spectrin	Z	Cytoskeleton ;
ENSSSCT00000002535	Hs4557241	417	3e-123	KOG0035	Ca2+-binding actin-bundling protein (actinin), alpha chain (EF-Hand protein superfamily)	Z	Cytoskeleton ;
ENSSSCT00000002535	Hs5902122	2287	0	KOG0517	Beta-spectrin	Z	Cytoskeleton ;
ENSSSCT00000002535	Hs7706190	771	0	KOG0517	Beta-spectrin	Z	Cytoskeleton ;
ENSSSCT00000002610	Hs17482662	61.6	4e-10	KOG0657	Glyceraldehyde 3-phosphate dehydrogenase	G	Carbohydrate transport and metabolism ;
ENSSSCT00000002615	At1g26320	171	6e-49	KOG1196	Predicted NAD-dependent oxidoreductase	R	General function prediction only ;
ENSSSCT00000002615	At1g49670_2	80.9	2e-16	KOG1196	Predicted NAD-dependent oxidoreductase	R	General function prediction only ;
ENSSSCT00000002615	At1g65560	162	3e-45	KOG1196	Predicted NAD-dependent oxidoreductase	R	General function prediction only ;
ENSSSCT00000002615	At3g03080	171	1e-48	KOG1196	Predicted NAD-dependent oxidoreductase	R	General function prediction only ;
ENSSSCT00000002615	At3g59840	155	3e-42	KOG1196	Predicted NAD-dependent oxidoreductase	R	General function prediction only ;
ENSSSCT00000002615	At5g16960	168	1e-47	KOG1196	Predicted NAD-dependent oxidoreductase	R	General function prediction only ;
ENSSSCT00000002615	At5g16970	182	6e-53	KOG1196	Predicted NAD-dependent oxidoreductase	R	General function prediction only ;
ENSSSCT00000002615	At5g16980	159	2e-44	KOG1196	Predicted NAD-dependent oxidoreductase	R	General function prediction only ;
ENSSSCT00000002615	At5g16990	182	6e-53	KOG1196	Predicted NAD-dependent oxidoreductase	R	General function prediction only ;
ENSSSCT00000002615	At5g17000	163	9e-46	KOG1196	Predicted NAD-dependent oxidoreductase	R	General function prediction only ;
ENSSSCT00000002615	At5g37940	158	5e-44	KOG1196	Predicted NAD-dependent oxidoreductase	R	General function prediction only ;
ENSSSCT00000002615	At5g37980	162	1e-45	KOG1196	Predicted NAD-dependent oxidoreductase	R	General function prediction only ;
ENSSSCT00000002615	At5g38000	155	6e-43	KOG1196	Predicted NAD-dependent oxidoreductase	R	General function prediction only ;
ENSSSCT00000002615	CE01606_1	320	2e-105	KOG1196	Predicted NAD-dependent oxidoreductase	R	General function prediction only ;
ENSSSCT00000002615	Hs17443687	71.6	6e-14	KOG1196	Predicted NAD-dependent oxidoreductase	R	General function prediction only ;
ENSSSCT00000002615	Hs18597326	675	0	KOG1196	Predicted NAD-dependent oxidoreductase	R	General function prediction only ;
ENSSSCT00000002615	Hs22045008	147	2e-40	KOG1196	Predicted NAD-dependent oxidoreductase	R	General function prediction only ;
ENSSSCT00000002615	SPAPB24D3.08c	160	9e-45	KOG1196	Predicted NAD-dependent oxidoreductase	R	General function prediction only ;
ENSSSCT00000002615	YML131w	89.4	1e-19	KOG1196	Predicted NAD-dependent oxidoreductase	R	General function prediction only ;
ENSSSCT00000002618	7296986	311	3e-99	KOG3855	Monooxygenase involved in coenzyme Q (ubiquinone) biosynthesis	HC	Coenzyme transport and metabolism ; Energy production and conversion ;
ENSSSCT00000002618	At3g24200	243	4e-73	KOG3855	Monooxygenase involved in coenzyme Q (ubiquinone) biosynthesis	HC	Coenzyme transport and metabolism ; Energy production and conversion ;
ENSSSCT00000002618	CE11878	308	3e-98	KOG3855	Monooxygenase involved in coenzyme Q (ubiquinone) biosynthesis	HC	Coenzyme transport and metabolism ; Energy production and conversion ;
ENSSSCT00000002618	Hs11434986	844	0	KOG3855	Monooxygenase involved in coenzyme Q (ubiquinone) biosynthesis	HC	Coenzyme transport and metabolism ; Energy production and conversion ;
ENSSSCT00000002618	Hs7705594	820	0	KOG3855	Monooxygenase involved in coenzyme Q (ubiquinone) biosynthesis	HC	Coenzyme transport and metabolism ; Energy production and conversion ;
ENSSSCT00000002618	SPBC146.12	224	2e-66	KOG3855	Monooxygenase involved in coenzyme Q (ubiquinone) biosynthesis	HC	Coenzyme transport and metabolism ; Energy production and conversion ;
ENSSSCT00000002618	YGR255c	224	3e-66	KOG3855	Monooxygenase involved in coenzyme Q (ubiquinone) biosynthesis	HC	Coenzyme transport and metabolism ; Energy production and conversion ;
ENSSSCT00000002621	7290043	738	0	KOG2449	Methylmalonate semialdehyde dehydrogenase	EG	Amino acid transport and metabolism ; Carbohydrate transport and metabolism ;
ENSSSCT00000002621	7301355	216	2e-62	KOG2451	Aldehyde dehydrogenase	C	Energy production and conversion ;
ENSSSCT00000002621	At1g79440	214	3e-61	KOG2451	Aldehyde dehydrogenase	C	Energy production and conversion ;
ENSSSCT00000002621	At2g14170	642	0	KOG2449	Methylmalonate semialdehyde dehydrogenase	EG	Amino acid transport and metabolism ; Carbohydrate transport and metabolism ;
ENSSSCT00000002621	At3g48170	213	4e-61	KOG2450	Aldehyde dehydrogenase	C	Energy production and conversion ;
ENSSSCT00000002621	CE02183	736	0	KOG2449	Methylmalonate semialdehyde dehydrogenase	EG	Amino acid transport and metabolism ; Carbohydrate transport and metabolism ;
ENSSSCT00000002621	CE07233	235	5e-68	KOG2450	Aldehyde dehydrogenase	C	Energy production and conversion ;
ENSSSCT00000002621	CE23852	213	7e-61	KOG2450	Aldehyde dehydrogenase	C	Energy production and conversion ;
ENSSSCT00000002621	Hs10835045	214	3e-61	KOG2450	Aldehyde dehydrogenase	C	Energy production and conversion ;
ENSSSCT00000002621	Hs11095441	1032	0	KOG2449	Methylmalonate semialdehyde dehydrogenase	EG	Amino acid transport and metabolism ; Carbohydrate transport and metabolism ;
ENSSSCT00000002621	Hs12007648	226	3e-66	KOG2450	Aldehyde dehydrogenase	C	Energy production and conversion ;
ENSSSCT00000002621	Hs19923115	211	3e-60	KOG2450	Aldehyde dehydrogenase	C	Energy production and conversion ;
ENSSSCT00000002621	Hs21361176	221	3e-64	KOG2450	Aldehyde dehydrogenase	C	Energy production and conversion ;
ENSSSCT00000002621	Hs4502041	218	6e-63	KOG2450	Aldehyde dehydrogenase	C	Energy production and conversion ;
ENSSSCT00000002621	Hs4502047	226	3e-66	KOG2450	Aldehyde dehydrogenase	C	Energy production and conversion ;
ENSSSCT00000002621	HsM4502031	221	3e-64	KOG2450	Aldehyde dehydrogenase	C	Energy production and conversion ;
ENSSSCT00000002621	SPAC139.05	220	5e-64	KOG2451	Aldehyde dehydrogenase	C	Energy production and conversion ;
ENSSSCT00000002621	SPAC9E9.09c	215	7e-62	KOG2450	Aldehyde dehydrogenase	C	Energy production and conversion ;
ENSSSCT00000002621	YER073w	208	3e-59	KOG2450	Aldehyde dehydrogenase	C	Energy production and conversion ;
ENSSSCT00000002621	YOR374w	221	3e-64	KOG2450	Aldehyde dehydrogenase	C	Energy production and conversion ;
ENSSSCT00000002639	7293036	120	2e-29	KOG0558	Dihydrolipoamide transacylase (alpha-keto acid dehydrogenase E2 subunit)	C	Energy production and conversion ;
ENSSSCT00000002639	7299435	364	2e-120	KOG0559	Dihydrolipoamide succinyltransferase (2-oxoglutarate dehydrogenase, E2 subunit)	C	Energy production and conversion ;
ENSSSCT00000002639	At1g54220	134	4e-34	KOG0557	Dihydrolipoamide acetyltransferase	C	Energy production and conversion ;
ENSSSCT00000002639	At3g06850	117	4e-28	KOG0558	Dihydrolipoamide transacylase (alpha-keto acid dehydrogenase E2 subunit)	C	Energy production and conversion ;
ENSSSCT00000002639	At3g13930	120	3e-29	KOG0557	Dihydrolipoamide acetyltransferase	C	Energy production and conversion ;
ENSSSCT00000002639	At3g52200	120	7e-29	KOG0557	Dihydrolipoamide acetyltransferase	C	Energy production and conversion ;
ENSSSCT00000002639	At4g26910	353	1e-115	KOG0559	Dihydrolipoamide succinyltransferase (2-oxoglutarate dehydrogenase, E2 subunit)	C	Energy production and conversion ;
ENSSSCT00000002639	At5g55070	367	1e-121	KOG0559	Dihydrolipoamide succinyltransferase (2-oxoglutarate dehydrogenase, E2 subunit)	C	Energy production and conversion ;
ENSSSCT00000002639	CE01115	138	2e-35	KOG0558	Dihydrolipoamide transacylase (alpha-keto acid dehydrogenase E2 subunit)	C	Energy production and conversion ;
ENSSSCT00000002639	CE09597	169	5e-46	KOG0557	Dihydrolipoamide acetyltransferase	C	Energy production and conversion ;
ENSSSCT00000002639	CE14480	437	5e-149	KOG0559	Dihydrolipoamide succinyltransferase (2-oxoglutarate dehydrogenase, E2 subunit)	C	Energy production and conversion ;
ENSSSCT00000002639	CE15651	117	8e-29	KOG0557	Dihydrolipoamide acetyltransferase	C	Energy production and conversion ;
ENSSSCT00000002639	Hs17458911	131	2e-32	KOG0557	Dihydrolipoamide acetyltransferase	C	Energy production and conversion ;
ENSSSCT00000002639	Hs19923748	780	0	KOG0559	Dihydrolipoamide succinyltransferase (2-oxoglutarate dehydrogenase, E2 subunit)	C	Energy production and conversion ;
ENSSSCT00000002639	Hs21630255	134	2e-33	KOG0557	Dihydrolipoamide acetyltransferase	C	Energy production and conversion ;
ENSSSCT00000002639	Hs4503265	122	6e-30	KOG0558	Dihydrolipoamide transacylase (alpha-keto acid dehydrogenase E2 subunit)	C	Energy production and conversion ;
ENSSSCT00000002639	Hs4505699	117	3e-28	KOG0557	Dihydrolipoamide acetyltransferase	C	Energy production and conversion ;
ENSSSCT00000002639	SPBC776.15c	342	6e-112	KOG0559	Dihydrolipoamide succinyltransferase (2-oxoglutarate dehydrogenase, E2 subunit)	C	Energy production and conversion ;
ENSSSCT00000002639	SPCC794.07	144	3e-37	KOG0557	Dihydrolipoamide acetyltransferase	C	Energy production and conversion ;
ENSSSCT00000002639	YDR148c	348	3e-114	KOG0559	Dihydrolipoamide succinyltransferase (2-oxoglutarate dehydrogenase, E2 subunit)	C	Energy production and conversion ;
ENSSSCT00000002643	7290350	322	8e-107	KOG1465	Translation initiation factor 2B, beta subunit (eIF-2Bbeta/GCD7)	J	Translation, ribosomal structure and biogenesis ;
ENSSSCT00000002643	7291571	89	8e-19	KOG1467	Translation initiation factor 2B, delta subunit (eIF-2Bdelta/GCD2)	J	Translation, ribosomal structure and biogenesis ;
ENSSSCT00000002643	7301868	94	2e-21	KOG1466	Translation initiation factor 2B, alpha subunit (eIF-2Balpha/GCN3)	J	Translation, ribosomal structure and biogenesis ;
ENSSSCT00000002643	At1g48970	72	3e-13	KOG1467	Translation initiation factor 2B, delta subunit (eIF-2Bdelta/GCD2)	J	Translation, ribosomal structure and biogenesis ;
ENSSSCT00000002643	At1g53880_2	80.5	3e-16	KOG1466	Translation initiation factor 2B, alpha subunit (eIF-2Balpha/GCN3)	J	Translation, ribosomal structure and biogenesis ;
ENSSSCT00000002643	At1g53900_2	80.5	3e-16	KOG1466	Translation initiation factor 2B, alpha subunit (eIF-2Balpha/GCN3)	J	Translation, ribosomal structure and biogenesis ;
ENSSSCT00000002643	At1g72340	82.4	5e-17	KOG1466	Translation initiation factor 2B, alpha subunit (eIF-2Balpha/GCN3)	J	Translation, ribosomal structure and biogenesis ;
ENSSSCT00000002643	At2g44070	71.6	2e-13	KOG1467	Translation initiation factor 2B, delta subunit (eIF-2Bdelta/GCD2)	J	Translation, ribosomal structure and biogenesis ;
ENSSSCT00000002643	At3g07300	177	1e-50	KOG1465	Translation initiation factor 2B, beta subunit (eIF-2Bbeta/GCD7)	J	Translation, ribosomal structure and biogenesis ;
ENSSSCT00000002643	At5g38640	70.9	6e-13	KOG1467	Translation initiation factor 2B, delta subunit (eIF-2Bdelta/GCD2)	J	Translation, ribosomal structure and biogenesis ;
ENSSSCT00000002643	CE00367	77.8	9e-16	KOG1466	Translation initiation factor 2B, alpha subunit (eIF-2Balpha/GCN3)	J	Translation, ribosomal structure and biogenesis ;
ENSSSCT00000002643	CE20267	119	6e-30	KOG1465	Translation initiation factor 2B, beta subunit (eIF-2Bbeta/GCD7)	J	Translation, ribosomal structure and biogenesis ;
ENSSSCT00000002643	Hs14165262	90.9	2e-19	KOG1467	Translation initiation factor 2B, delta subunit (eIF-2Bdelta/GCD2)	J	Translation, ribosomal structure and biogenesis ;
ENSSSCT00000002643	Hs4503503	95.5	6e-22	KOG1466	Translation initiation factor 2B, alpha subunit (eIF-2Balpha/GCN3)	J	Translation, ribosomal structure and biogenesis ;
ENSSSCT00000002643	Hs7657058	693	0	KOG1465	Translation initiation factor 2B, beta subunit (eIF-2Bbeta/GCD7)	J	Translation, ribosomal structure and biogenesis ;
ENSSSCT00000002643	SPAC21E11.06	72	2e-13	KOG1467	Translation initiation factor 2B, delta subunit (eIF-2Bdelta/GCD2)	J	Translation, ribosomal structure and biogenesis ;
ENSSSCT00000002643	SPAC343.14c	261	1e-82	KOG1465	Translation initiation factor 2B, beta subunit (eIF-2Bbeta/GCD7)	J	Translation, ribosomal structure and biogenesis ;
ENSSSCT00000002643	SPCC11E10.07c	70.1	6e-13	KOG1466	Translation initiation factor 2B, alpha subunit (eIF-2Balpha/GCN3)	J	Translation, ribosomal structure and biogenesis ;
ENSSSCT00000002643	YKR026c	88.6	2e-19	KOG1466	Translation initiation factor 2B, alpha subunit (eIF-2Balpha/GCN3)	J	Translation, ribosomal structure and biogenesis ;
ENSSSCT00000002643	YLR291c	181	4e-52	KOG1465	Translation initiation factor 2B, beta subunit (eIF-2Bbeta/GCD7)	J	Translation, ribosomal structure and biogenesis ;
ENSSSCT00000002649	7301252	209	4e-67	KOG1691	emp24/gp25L/p24 family of membrane trafficking proteins	U	Intracellular trafficking, secretion, and vesicular transport ;
ENSSSCT00000002649	At1g09580	129	6e-36	KOG1691	emp24/gp25L/p24 family of membrane trafficking proteins	U	Intracellular trafficking, secretion, and vesicular transport ;
ENSSSCT00000002649	At1g14010	102	1e-25	KOG1691	emp24/gp25L/p24 family of membrane trafficking proteins	U	Intracellular trafficking, secretion, and vesicular transport ;
ENSSSCT00000002649	At1g21900	137	6e-39	KOG1691	emp24/gp25L/p24 family of membrane trafficking proteins	U	Intracellular trafficking, secretion, and vesicular transport ;
ENSSSCT00000002649	At1g26690	97.1	4e-24	KOG1691	emp24/gp25L/p24 family of membrane trafficking proteins	U	Intracellular trafficking, secretion, and vesicular transport ;
ENSSSCT00000002649	At1g57620	126	8e-35	KOG1691	emp24/gp25L/p24 family of membrane trafficking proteins	U	Intracellular trafficking, secretion, and vesicular transport ;
ENSSSCT00000002649	At1g69460	118	7e-32	KOG1691	emp24/gp25L/p24 family of membrane trafficking proteins	U	Intracellular trafficking, secretion, and vesicular transport ;
ENSSSCT00000002649	At2g03290	92	5e-22	KOG1691	emp24/gp25L/p24 family of membrane trafficking proteins	U	Intracellular trafficking, secretion, and vesicular transport ;
ENSSSCT00000002649	At3g10780	114	4e-30	KOG1691	emp24/gp25L/p24 family of membrane trafficking proteins	U	Intracellular trafficking, secretion, and vesicular transport ;
ENSSSCT00000002649	At3g22845	80.1	9e-18	KOG1692	Putative cargo transport protein EMP24 (p24 protein family)	U	Intracellular trafficking, secretion, and vesicular transport ;
ENSSSCT00000002649	At3g29070	101	2e-25	KOG1691	emp24/gp25L/p24 family of membrane trafficking proteins	U	Intracellular trafficking, secretion, and vesicular transport ;
ENSSSCT00000002649	CE05883	228	3e-74	KOG1691	emp24/gp25L/p24 family of membrane trafficking proteins	U	Intracellular trafficking, secretion, and vesicular transport ;
ENSSSCT00000002649	CE24533	114	5e-30	KOG1690	emp24/gp25L/p24 family of membrane trafficking proteins	U	Intracellular trafficking, secretion, and vesicular transport ;
ENSSSCT00000002649	Hs14723535	110	1e-28	KOG1690	emp24/gp25L/p24 family of membrane trafficking proteins	U	Intracellular trafficking, secretion, and vesicular transport ;
ENSSSCT00000002649	Hs14744678	285	6e-97	KOG1691	emp24/gp25L/p24 family of membrane trafficking proteins	U	Intracellular trafficking, secretion, and vesicular transport ;
ENSSSCT00000002649	Hs20541596	110	1e-28	KOG1690	emp24/gp25L/p24 family of membrane trafficking proteins	U	Intracellular trafficking, secretion, and vesicular transport ;
ENSSSCT00000002649	Hs5803201	393	5e-139	KOG1691	emp24/gp25L/p24 family of membrane trafficking proteins	U	Intracellular trafficking, secretion, and vesicular transport ;
ENSSSCT00000002649	SPAC23H4.03c	100	3e-25	KOG1691	emp24/gp25L/p24 family of membrane trafficking proteins	U	Intracellular trafficking, secretion, and vesicular transport ;
ENSSSCT00000002649	YGL200c	74.7	7e-16	KOG1692	Putative cargo transport protein EMP24 (p24 protein family)	U	Intracellular trafficking, secretion, and vesicular transport ;
ENSSSCT00000002649	YML012w	134	1e-37	KOG1691	emp24/gp25L/p24 family of membrane trafficking proteins	U	Intracellular trafficking, secretion, and vesicular transport ;
ENSSSCT00000002703	7292602	402	4e-136	KOG0727	26S proteasome regulatory complex, ATPase RPT3	O	Posttranslational modification, protein turnover, chaperones ;
ENSSSCT00000002703	7299244	373	2e-124	KOG0727	26S proteasome regulatory complex, ATPase RPT3	O	Posttranslational modification, protein turnover, chaperones ;
ENSSSCT00000002703	7301070	798	0	KOG0726	26S proteasome regulatory complex, ATPase RPT2	O	Posttranslational modification, protein turnover, chaperones ;
ENSSSCT00000002703	At2g20140	705	0	KOG0726	26S proteasome regulatory complex, ATPase RPT2	O	Posttranslational modification, protein turnover, chaperones ;
ENSSSCT00000002703	At4g29040	700	0	KOG0726	26S proteasome regulatory complex, ATPase RPT2	O	Posttranslational modification, protein turnover, chaperones ;
ENSSSCT00000002703	At5g58290	396	1e-133	KOG0727	26S proteasome regulatory complex, ATPase RPT3	O	Posttranslational modification, protein turnover, chaperones ;
ENSSSCT00000002703	CE01253	396	8e-134	KOG0727	26S proteasome regulatory complex, ATPase RPT3	O	Posttranslational modification, protein turnover, chaperones ;
ENSSSCT00000002703	CE09799	719	0	KOG0726	26S proteasome regulatory complex, ATPase RPT2	O	Posttranslational modification, protein turnover, chaperones ;
ENSSSCT00000002703	CE27676	468	1e-161	KOG0726	26S proteasome regulatory complex, ATPase RPT2	O	Posttranslational modification, protein turnover, chaperones ;
ENSSSCT00000002703	ECU07g1640	535	0	KOG0726	26S proteasome regulatory complex, ATPase RPT2	O	Posttranslational modification, protein turnover, chaperones ;
ENSSSCT00000002703	ECU08g1970	385	8e-130	KOG0727	26S proteasome regulatory complex, ATPase RPT3	O	Posttranslational modification, protein turnover, chaperones ;
ENSSSCT00000002703	ECU10g0130	385	8e-130	KOG0727	26S proteasome regulatory complex, ATPase RPT3	O	Posttranslational modification, protein turnover, chaperones ;
ENSSSCT00000002703	Hs17438196	687	0	KOG0726	26S proteasome regulatory complex, ATPase RPT2	O	Posttranslational modification, protein turnover, chaperones ;
ENSSSCT00000002703	Hs20532622	494	3e-172	KOG0726	26S proteasome regulatory complex, ATPase RPT2	O	Posttranslational modification, protein turnover, chaperones ;
ENSSSCT00000002703	Hs20540981	521	0	KOG0726	26S proteasome regulatory complex, ATPase RPT2	O	Posttranslational modification, protein turnover, chaperones ;
ENSSSCT00000002703	Hs4506207	889	0	KOG0726	26S proteasome regulatory complex, ATPase RPT2	O	Posttranslational modification, protein turnover, chaperones ;
ENSSSCT00000002703	Hs5729991	400	3e-135	KOG0727	26S proteasome regulatory complex, ATPase RPT3	O	Posttranslational modification, protein turnover, chaperones ;
ENSSSCT00000002703	SPBC4.07c	649	0	KOG0726	26S proteasome regulatory complex, ATPase RPT2	O	Posttranslational modification, protein turnover, chaperones ;
ENSSSCT00000002703	YDL007w	621	0	KOG0726	26S proteasome regulatory complex, ATPase RPT2	O	Posttranslational modification, protein turnover, chaperones ;
ENSSSCT00000002703	YDR394w	372	2e-124	KOG0727	26S proteasome regulatory complex, ATPase RPT3	O	Posttranslational modification, protein turnover, chaperones ;
ENSSSCT00000002761	7302315	62	7e-12	KOG2392	Serpin	V	Defense mechanisms ;
ENSSSCT00000002761	7302318	67	6e-14	KOG2392	Serpin	V	Defense mechanisms ;
ENSSSCT00000002761	7302671	69.7	1e-14	KOG2392	Serpin	V	Defense mechanisms ;
ENSSSCT00000002761	Hs14748212	99.4	2e-25	KOG2392	Serpin	V	Defense mechanisms ;
ENSSSCT00000002761	Hs17978303	68.6	4e-14	KOG2392	Serpin	V	Defense mechanisms ;
ENSSSCT00000002761	Hs18589614	60.5	2e-11	KOG2392	Serpin	V	Defense mechanisms ;
ENSSSCT00000002761	Hs20554468	69.7	1e-14	KOG2392	Serpin	V	Defense mechanisms ;
ENSSSCT00000002761	Hs21361195	86.7	9e-21	KOG2392	Serpin	V	Defense mechanisms ;
ENSSSCT00000002761	Hs21361198	80.5	2e-18	KOG2392	Serpin	V	Defense mechanisms ;
ENSSSCT00000002761	Hs4501843	94.4	2e-23	KOG2392	Serpin	V	Defense mechanisms ;
ENSSSCT00000002761	Hs4502595	73.2	7e-16	KOG2392	Serpin	V	Defense mechanisms ;
ENSSSCT00000002761	Hs4505149	65.5	3e-13	KOG2392	Serpin	V	Defense mechanisms ;
ENSSSCT00000002761	Hs4505595	61.2	1e-11	KOG2392	Serpin	V	Defense mechanisms ;
ENSSSCT00000002761	Hs4507377	74.3	3e-16	KOG2392	Serpin	V	Defense mechanisms ;
ENSSSCT00000002761	Hs4758906	61.6	9e-12	KOG2392	Serpin	V	Defense mechanisms ;
ENSSSCT00000002761	Hs4826904	71.2	4e-15	KOG2392	Serpin	V	Defense mechanisms ;
ENSSSCT00000002761	Hs5453896	75.1	2e-16	KOG2392	Serpin	V	Defense mechanisms ;
ENSSSCT00000002761	Hs8393956	62	7e-12	KOG2392	Serpin	V	Defense mechanisms ;
ENSSSCT00000002761	HsM10835179	86.7	1e-20	KOG2392	Serpin	V	Defense mechanisms ;
ENSSSCT00000002761	HsM4505793	80.5	2e-18	KOG2392	Serpin	V	Defense mechanisms ;
ENSSSCT00000002765	Hs14748212	483	6e-168	KOG2392	Serpin	V	Defense mechanisms ;
ENSSSCT00000002765	Hs17453738	187	1e-52	KOG2392	Serpin	V	Defense mechanisms ;
ENSSSCT00000002765	Hs20554468	189	1e-54	KOG2392	Serpin	V	Defense mechanisms ;
ENSSSCT00000002765	Hs21361195	357	6e-119	KOG2392	Serpin	V	Defense mechanisms ;
ENSSSCT00000002765	Hs21361198	334	6e-110	KOG2392	Serpin	V	Defense mechanisms ;
ENSSSCT00000002765	Hs21361302	313	1e-101	KOG2392	Serpin	V	Defense mechanisms ;
ENSSSCT00000002765	Hs4501843	427	8e-146	KOG2392	Serpin	V	Defense mechanisms ;
ENSSSCT00000002765	Hs4502261	195	4e-56	KOG2392	Serpin	V	Defense mechanisms ;
ENSSSCT00000002765	Hs4502595	347	4e-115	KOG2392	Serpin	V	Defense mechanisms ;
ENSSSCT00000002765	Hs4505595	197	2e-57	KOG2392	Serpin	V	Defense mechanisms ;
ENSSSCT00000002765	Hs4505791	185	3e-53	KOG2392	Serpin	V	Defense mechanisms ;
ENSSSCT00000002765	Hs4507377	317	2e-103	KOG2392	Serpin	V	Defense mechanisms ;
ENSSSCT00000002765	Hs4758906	210	1e-62	KOG2392	Serpin	V	Defense mechanisms ;
ENSSSCT00000002765	Hs5453886	210	2e-62	KOG2392	Serpin	V	Defense mechanisms ;
ENSSSCT00000002765	Hs5453896	273	3e-86	KOG2392	Serpin	V	Defense mechanisms ;
ENSSSCT00000002765	Hs7705879	217	1e-64	KOG2392	Serpin	V	Defense mechanisms ;
ENSSSCT00000002765	Hs8393956	190	5e-55	KOG2392	Serpin	V	Defense mechanisms ;
ENSSSCT00000002765	HsM10835179	356	1e-118	KOG2392	Serpin	V	Defense mechanisms ;
ENSSSCT00000002765	HsM4505793	335	4e-110	KOG2392	Serpin	V	Defense mechanisms ;
ENSSSCT00000002765	HsM5453888	312	2e-101	KOG2392	Serpin	V	Defense mechanisms ;
ENSSSCT00000002815	7292327	369	3e-122	KOG0019	Molecular chaperone (HSP90 family)	O	Posttranslational modification, protein turnover, chaperones ;
ENSSSCT00000002815	7301648	172	3e-48	KOG0020	Endoplasmic reticulum glucose-regulated protein (GRP94/endoplasmin), HSP90 family	O	Posttranslational modification, protein turnover, chaperones ;
ENSSSCT00000002815	At2g04030	170	2e-47	KOG0019	Molecular chaperone (HSP90 family)	O	Posttranslational modification, protein turnover, chaperones ;
ENSSSCT00000002815	At4g24190	188	6e-54	KOG0020	Endoplasmic reticulum glucose-regulated protein (GRP94/endoplasmin), HSP90 family	O	Posttranslational modification, protein turnover, chaperones ;
ENSSSCT00000002815	At5g52640	288	3e-91	KOG0019	Molecular chaperone (HSP90 family)	O	Posttranslational modification, protein turnover, chaperones ;
ENSSSCT00000002815	At5g56000	298	4e-95	KOG0019	Molecular chaperone (HSP90 family)	O	Posttranslational modification, protein turnover, chaperones ;
ENSSSCT00000002815	At5g56010	280	4e-88	KOG0019	Molecular chaperone (HSP90 family)	O	Posttranslational modification, protein turnover, chaperones ;
ENSSSCT00000002815	At5g56030	280	2e-88	KOG0019	Molecular chaperone (HSP90 family)	O	Posttranslational modification, protein turnover, chaperones ;
ENSSSCT00000002815	CE05441	327	5e-106	KOG0019	Molecular chaperone (HSP90 family)	O	Posttranslational modification, protein turnover, chaperones ;
ENSSSCT00000002815	Hs13129150	489	6e-169	KOG0019	Molecular chaperone (HSP90 family)	O	Posttranslational modification, protein turnover, chaperones ;
ENSSSCT00000002815	Hs16157901	371	2e-129	KOG0019	Molecular chaperone (HSP90 family)	O	Posttranslational modification, protein turnover, chaperones ;
ENSSSCT00000002815	Hs17448897	180	1e-56	KOG0019	Molecular chaperone (HSP90 family)	O	Posttranslational modification, protein turnover, chaperones ;
ENSSSCT00000002815	Hs18549738	207	9e-67	KOG0019	Molecular chaperone (HSP90 family)	O	Posttranslational modification, protein turnover, chaperones ;
ENSSSCT00000002815	Hs20149594	387	3e-129	KOG0019	Molecular chaperone (HSP90 family)	O	Posttranslational modification, protein turnover, chaperones ;
ENSSSCT00000002815	Hs22041160	182	3e-54	KOG0019	Molecular chaperone (HSP90 family)	O	Posttranslational modification, protein turnover, chaperones ;
ENSSSCT00000002815	Hs22041746	265	1e-79	KOG0019	Molecular chaperone (HSP90 family)	O	Posttranslational modification, protein turnover, chaperones ;
ENSSSCT00000002815	Hs4507677	203	2e-59	KOG0020	Endoplasmic reticulum glucose-regulated protein (GRP94/endoplasmin), HSP90 family	O	Posttranslational modification, protein turnover, chaperones ;
ENSSSCT00000002815	SPAC926.04c	236	7e-72	KOG0019	Molecular chaperone (HSP90 family)	O	Posttranslational modification, protein turnover, chaperones ;
ENSSSCT00000002815	YMR186w	214	1e-63	KOG0019	Molecular chaperone (HSP90 family)	O	Posttranslational modification, protein turnover, chaperones ;
ENSSSCT00000002815	YPL240c	215	9e-64	KOG0019	Molecular chaperone (HSP90 family)	O	Posttranslational modification, protein turnover, chaperones ;
ENSSSCT00000002820	7292540	161	5e-46	KOG3595	Dyneins, heavy chain	Z	Cytoskeleton ;
ENSSSCT00000002820	7293415	63.5	3e-12	KOG3595	Dyneins, heavy chain	Z	Cytoskeleton ;
ENSSSCT00000002820	7298401	53.1	1e-08	KOG3595	Dyneins, heavy chain	Z	Cytoskeleton ;
ENSSSCT00000002820	7301678	69.3	4e-14	KOG3595	Dyneins, heavy chain	Z	Cytoskeleton ;
ENSSSCT00000002820	CE05659	59.3	1e-10	KOG3595	Dyneins, heavy chain	Z	Cytoskeleton ;
ENSSSCT00000002820	CE23997	146	6e-41	KOG3595	Dyneins, heavy chain	Z	Cytoskeleton ;
ENSSSCT00000002820	Hs13876382	48.9	3e-07	KOG3595	Dyneins, heavy chain	Z	Cytoskeleton ;
ENSSSCT00000002820	Hs14149700	57.8	3e-10	KOG3595	Dyneins, heavy chain	Z	Cytoskeleton ;
ENSSSCT00000002820	Hs14730897	69.7	2e-14	KOG3595	Dyneins, heavy chain	Z	Cytoskeleton ;
ENSSSCT00000002820	Hs15029526	58.9	1e-10	KOG3595	Dyneins, heavy chain	Z	Cytoskeleton ;
ENSSSCT00000002820	Hs16507235	48.5	4e-07	KOG3595	Dyneins, heavy chain	Z	Cytoskeleton ;
ENSSSCT00000002820	Hs17864092	57.8	3e-10	KOG3595	Dyneins, heavy chain	Z	Cytoskeleton ;
ENSSSCT00000002820	Hs19115954	63.5	3e-12	KOG3595	Dyneins, heavy chain	Z	Cytoskeleton ;
ENSSSCT00000002820	Hs22049728	167	2e-48	KOG3595	Dyneins, heavy chain	Z	Cytoskeleton ;
ENSSSCT00000002820	Hs22057625	58.9	7e-11	KOG3595	Dyneins, heavy chain	Z	Cytoskeleton ;
ENSSSCT00000002820	Hs22065027	48.9	3e-08	KOG3595	Dyneins, heavy chain	Z	Cytoskeleton ;
ENSSSCT00000002820	Hs22066412	46.2	2e-06	KOG3595	Dyneins, heavy chain	Z	Cytoskeleton ;
ENSSSCT00000002820	YKR054c	71.2	9e-15	KOG3595	Dyneins, heavy chain	Z	Cytoskeleton ;
ENSSSCT00000002916	7297578	410	2e-131	KOG0661	MAPK related serine/threonine protein kinase	T	Signal transduction mechanisms ;
ENSSSCT00000002916	7297680	184	4e-52	KOG0594	Protein kinase PCTAIRE and related kinases	R	General function prediction only ;
ENSSSCT00000002916	At1g66750	197	4e-56	KOG0659	Cdk activating kinase (CAK)/RNA polymerase II transcription initiation/nucleotide excision repair factor TFIIH/TFIIK, kinase subunit CDK7	DKL	Cell cycle control, cell division, chromosome partitioning ; Transcription ; Replication, recombination and repair ;
ENSSSCT00000002916	At3g48750	194	6e-56	KOG0594	Protein kinase PCTAIRE and related kinases	R	General function prediction only ;
ENSSSCT00000002916	At4g11330	189	3e-53	KOG0660	Mitogen-activated protein kinase	T	Signal transduction mechanisms ;
ENSSSCT00000002916	At4g13020	314	4e-99	KOG0661	MAPK related serine/threonine protein kinase	T	Signal transduction mechanisms ;
ENSSSCT00000002916	At4g19110	339	2e-111	KOG0661	MAPK related serine/threonine protein kinase	T	Signal transduction mechanisms ;
ENSSSCT00000002916	At5g45430	345	5e-110	KOG0661	MAPK related serine/threonine protein kinase	T	Signal transduction mechanisms ;
ENSSSCT00000002916	CE12408	416	2e-137	KOG0661	MAPK related serine/threonine protein kinase	T	Signal transduction mechanisms ;
ENSSSCT00000002916	Hs11496279	584	0	KOG0661	MAPK related serine/threonine protein kinase	T	Signal transduction mechanisms ;
ENSSSCT00000002916	Hs16936528	200	6e-58	KOG0594	Protein kinase PCTAIRE and related kinases	R	General function prediction only ;
ENSSSCT00000002916	Hs4502709	197	5e-57	KOG0594	Protein kinase PCTAIRE and related kinases	R	General function prediction only ;
ENSSSCT00000002916	Hs4505649	195	5e-54	KOG0594	Protein kinase PCTAIRE and related kinases	R	General function prediction only ;
ENSSSCT00000002916	Hs4557439	200	8e-58	KOG0594	Protein kinase PCTAIRE and related kinases	R	General function prediction only ;
ENSSSCT00000002916	Hs7657498	219	9e-64	KOG0661	MAPK related serine/threonine protein kinase	T	Signal transduction mechanisms ;
ENSSSCT00000002916	Hs7662388	1041	0	KOG0661	MAPK related serine/threonine protein kinase	T	Signal transduction mechanisms ;
ENSSSCT00000002916	Hs7705551	1026	0	KOG0661	MAPK related serine/threonine protein kinase	T	Signal transduction mechanisms ;
ENSSSCT00000002916	SPAC3C7.06c	214	5e-60	KOG0661	MAPK related serine/threonine protein kinase	T	Signal transduction mechanisms ;
ENSSSCT00000002916	SPBC18H10.15	193	2e-54	KOG0663	Protein kinase PITSLRE and related kinases	R	General function prediction only ;
ENSSSCT00000002916	YJL106w	197	5e-54	KOG0661	MAPK related serine/threonine protein kinase	T	Signal transduction mechanisms ;
ENSSSCT00000003016	7299019	283	2e-89	KOG0328	Predicted ATP-dependent RNA helicase FAL1, involved in rRNA maturation, DEAD-box superfamily	J	Translation, ribosomal structure and biogenesis ;
ENSSSCT00000003016	At1g51380	265	2e-82	KOG0328	Predicted ATP-dependent RNA helicase FAL1, involved in rRNA maturation, DEAD-box superfamily	J	Translation, ribosomal structure and biogenesis ;
ENSSSCT00000003016	At1g54270	270	4e-84	KOG0327	Translation initiation factor 4F, helicase subunit (eIF-4A) and related helicases	J	Translation, ribosomal structure and biogenesis ;
ENSSSCT00000003016	At1g72730	267	3e-83	KOG0327	Translation initiation factor 4F, helicase subunit (eIF-4A) and related helicases	J	Translation, ribosomal structure and biogenesis ;
ENSSSCT00000003016	At3g19760	275	4e-86	KOG0328	Predicted ATP-dependent RNA helicase FAL1, involved in rRNA maturation, DEAD-box superfamily	J	Translation, ribosomal structure and biogenesis ;
ENSSSCT00000003016	At3g53110	296	2e-93	KOG0332	ATP-dependent RNA helicase	A	RNA processing and modification ;
ENSSSCT00000003016	CE01341	278	2e-87	KOG0327	Translation initiation factor 4F, helicase subunit (eIF-4A) and related helicases	J	Translation, ribosomal structure and biogenesis ;
ENSSSCT00000003016	CE09901	277	3e-87	KOG0328	Predicted ATP-dependent RNA helicase FAL1, involved in rRNA maturation, DEAD-box superfamily	J	Translation, ribosomal structure and biogenesis ;
ENSSSCT00000003016	CE18219	446	2e-145	KOG0332	ATP-dependent RNA helicase	A	RNA processing and modification ;
ENSSSCT00000003016	CE18220	447	8e-150	KOG0332	ATP-dependent RNA helicase	A	RNA processing and modification ;
ENSSSCT00000003016	CE18221	447	3e-150	KOG0332	ATP-dependent RNA helicase	A	RNA processing and modification ;
ENSSSCT00000003016	Hs21327697	563	0	KOG0332	ATP-dependent RNA helicase	A	RNA processing and modification ;
ENSSSCT00000003016	Hs6005743	976	0	KOG0332	ATP-dependent RNA helicase	A	RNA processing and modification ;
ENSSSCT00000003016	Hs7661920	267	4e-83	KOG0328	Predicted ATP-dependent RNA helicase FAL1, involved in rRNA maturation, DEAD-box superfamily	J	Translation, ribosomal structure and biogenesis ;
ENSSSCT00000003016	Hs8922886	926	0	KOG0332	ATP-dependent RNA helicase	A	RNA processing and modification ;
ENSSSCT00000003016	HsM7019399	561	0	KOG0332	ATP-dependent RNA helicase	A	RNA processing and modification ;
ENSSSCT00000003016	SPAC1F5.10	274	5e-86	KOG0328	Predicted ATP-dependent RNA helicase FAL1, involved in rRNA maturation, DEAD-box superfamily	J	Translation, ribosomal structure and biogenesis ;
ENSSSCT00000003016	SPBC12C2.06	436	2e-147	KOG0332	ATP-dependent RNA helicase	A	RNA processing and modification ;
ENSSSCT00000003016	YDR021w	276	6e-87	KOG0328	Predicted ATP-dependent RNA helicase FAL1, involved in rRNA maturation, DEAD-box superfamily	J	Translation, ribosomal structure and biogenesis ;
ENSSSCT00000003016	YOR046c	440	3e-149	KOG0332	ATP-dependent RNA helicase	A	RNA processing and modification ;
ENSSSCT00000003017	7295490	485	8e-154	KOG0188	Alanyl-tRNA synthetase	J	Translation, ribosomal structure and biogenesis ;
ENSSSCT00000003017	7297398	1149	0	KOG0188	Alanyl-tRNA synthetase	J	Translation, ribosomal structure and biogenesis ;
ENSSSCT00000003017	At1g50200	821	0	KOG0188	Alanyl-tRNA synthetase	J	Translation, ribosomal structure and biogenesis ;
ENSSSCT00000003017	CE09768	1083	0	KOG0188	Alanyl-tRNA synthetase	J	Translation, ribosomal structure and biogenesis ;
ENSSSCT00000003017	CE28096	491	1e-158	KOG0188	Alanyl-tRNA synthetase	J	Translation, ribosomal structure and biogenesis ;
ENSSSCT00000003017	ECU02g1490	538	1e-175	KOG0188	Alanyl-tRNA synthetase	J	Translation, ribosomal structure and biogenesis ;
ENSSSCT00000003017	Hs20469725	111	3e-27	KOG0188	Alanyl-tRNA synthetase	J	Translation, ribosomal structure and biogenesis ;
ENSSSCT00000003017	Hs20555071	759	0	KOG0188	Alanyl-tRNA synthetase	J	Translation, ribosomal structure and biogenesis ;
ENSSSCT00000003017	Hs4501841	1799	0	KOG0188	Alanyl-tRNA synthetase	J	Translation, ribosomal structure and biogenesis ;
ENSSSCT00000003017	SPAC23C11.09	839	0	KOG0188	Alanyl-tRNA synthetase	J	Translation, ribosomal structure and biogenesis ;
ENSSSCT00000003017	YOR335c	875	0	KOG0188	Alanyl-tRNA synthetase	J	Translation, ribosomal structure and biogenesis ;
ENSSSCT00000003046	7303965	97.4	6e-23	KOG3627	Trypsin	E	Amino acid transport and metabolism ;
ENSSSCT00000003046	Hs10337589	551	0	KOG3627	Trypsin	E	Amino acid transport and metabolism ;
ENSSSCT00000003046	Hs13540535	97.4	5e-22	KOG3627	Trypsin	E	Amino acid transport and metabolism ;
ENSSSCT00000003046	Hs13994276	109	7e-27	KOG3627	Trypsin	E	Amino acid transport and metabolism ;
[truncated: 15,835 more rows]

## Sheet: KOG classification
Code	Functional-Categories	Gene-Number	Genes
[truncated: 25 more rows]
[truncated: 206 more columns]

[truncated: 1 more sheets: KEGG pathway annotation]
