# Supplementary material for: A Combined Differential Proteome and Transcriptome Profiling of Fast- and Slow-Twitch Skeletal Muscle in Pigs
Source: Foods. 2022 Sep 14;11(18):2842. doi: 10.3390/foods11182842 (PMC9497725; doi:10.3390/foods11182842)
Supplement: Supplementary file 1 [file foods-11-02842-s001.zip › Supplementary materials/Table S4. Detailed information of DAPs between fast-twitch and slow-twitch muscles.xls]

## Sheet: Sheet1
GeneID	Bf28_114	Bf35_116	Bf36_118	Sol28_115	Sol35_117	Sol36_119	Bf	Sol	log2_FC(Sol/Bf)	Pvalue	fdr	Symbol	Description	KEGG_A_class	KEGG_B_class	Pathway	GO Component	GO Function	GO Process
ENSSSCT00000000131	1	0.695	0.521	1.28	1.122	1.296	0.738667	1.23267	0.738787	0.0483152	0.208228	LGALS1	-	-	-	-	-	GO:0003674//molecular_function	-
ENSSSCT00000000144	1	1.649	1.396	0.393	0.478	0.48	1.34833	0.450333	-1.58211	0.00258094	0.0629416	PVALB	parvalbumin [Source:HGNC Symbol;Acc:HGNC:9704]	-	-	-	-	GO:0043167//ion binding;GO:0005488//binding;GO:0003674//molecular_function	-
ENSSSCT00000000407	1	1.586	1.417	12.864	11.373	8.341	1.33433	10.8593	3.02474	0.000377275	0.0337026	-	-	-	-	-	-	GO:0005488//binding;GO:0003674//molecular_function;GO:0043167//ion binding	-
ENSSSCT00000000416	1	0.995	0.995	1.168	1.28	1.421	0.996667	1.28967	0.371815	0.0108934	0.113258	CS	citrate synthase [Source:HGNC Symbol;Acc:HGNC:2422]	-	-	-	-	GO:0016746//transferase activity, transferring acyl groups;GO:0003674//molecular_function;GO:0016740//transferase activity;GO:0003824//catalytic activity	GO:0008152//metabolic process;GO:0044699//single-organism process;GO:0008150//biological_process;GO:0009987//cellular process;GO:0044237//cellular metabolic process;GO:0044710//single-organism metabolic process;GO:0044281//small molecule metabolic process;GO:0006091//generation of precursor metabolites and energy
ENSSSCT00000000419	1	1.586	1.417	12.864	11.373	8.341	1.33433	10.8593	3.02474	0.000377275	0.0337026	-	-	-	-	-	-	GO:0043167//ion binding;GO:0005488//binding;GO:0003674//molecular_function	-
ENSSSCT00000000438	1	1.034	1.013	1.223	1.209	1.254	1.01567	1.22867	0.274667	0.000195998	0.0337026	ATP5B	ATP synthase, H+ transporting, mitochondrial F1 complex, beta polypeptide [Source:HGNC Symbol;Acc:HGNC:830]	Metabolism;Human Diseases	Neurodegenerative diseases;Energy metabolism	ko05016//Huntington's disease;ko05010//Alzheimer's disease;ko05012//Parkinson's disease;ko00190//Oxidative phosphorylation	GO:0032991//macromolecular complex;GO:0005575//cellular_component;GO:0005622//intracellular;GO:0044464//cell part;GO:0043234//protein complex;GO:0005623//cell	GO:0016817//hydrolase activity, acting on acid anhydrides;GO:0016787//hydrolase activity;GO:0005488//binding;GO:0016887//ATPase activity;GO:0016462//pyrophosphatase activity;GO:0017111//nucleoside-triphosphatase activity;GO:0005215//transporter activity;GO:0016818//hydrolase activity, acting on acid anhydrides, in phosphorus-containing anhydrides;GO:0003674//molecular_function;GO:0003824//catalyt…	GO:1902578//single-organism localization;GO:0044710//single-organism metabolic process;GO:0044765//single-organism transport;GO:0034641//cellular nitrogen compound metabolic process;GO:0006810//transport;GO:0008152//metabolic process;GO:0051179//localization;GO:0009987//cellular process;GO:0044281//small molecule metabolic process;GO:0006807//nitrogen compound metabolic process;GO:0055085//transm…
ENSSSCT00000000945	1	1.722	1.962	2.997	2.723	2.576	1.56133	2.76533	0.824675	0.0446859	0.204832	MYBPC1	myosin binding protein C, slow type [Source:HGNC Symbol;Acc:HGNC:7549]	-	-	-	-	GO:0003674//molecular_function	-
ENSSSCT00000000992	1	0.954	0.808	1.264	1.117	1.104	0.920667	1.16167	0.335445	0.0393068	0.190637	UBE2N	ubiquitin-conjugating enzyme E2N [Source:HGNC Symbol;Acc:HGNC:12492]	Genetic Information Processing	Folding, sorting and degradation	ko04120//Ubiquitin mediated proteolysis	GO:0005634//nucleus;GO:0005575//cellular_component;GO:0043229//intracellular organelle;GO:0043231//intracellular membrane-bounded organelle;GO:0043226//organelle;GO:0044464//cell part;GO:0044424//intracellular part;GO:0005737//cytoplasm;GO:0005622//intracellular;GO:0043227//membrane-bounded organelle;GO:0005623//cell	GO:0005515//protein binding;GO:0043167//ion binding;GO:0005488//binding;GO:0019899//enzyme binding;GO:0016874//ligase activity;GO:0003674//molecular_function;GO:0003824//catalytic activity	GO:0044237//cellular metabolic process;GO:0006259//DNA metabolic process;GO:0046483//heterocycle metabolic process;GO:0034641//cellular nitrogen compound metabolic process;GO:0008152//metabolic process;GO:0071704//organic substance metabolic process;GO:0006464//cellular protein modification process;GO:0044267//cellular protein metabolic process;GO:0006807//nitrogen compound metabolic process;GO:0…
ENSSSCT00000001098	1	1.005	0.935	0.757	0.873	0.802	0.98	0.810667	-0.273673	0.0158832	0.12111	TUBB2B	-	Cellular Processes	Cellular commiunity;Transport and catabolism	ko04145//Phagosome;ko04540//Gap junction	GO:0005575//cellular_component;GO:0044424//intracellular part;GO:0043228//non-membrane-bounded organelle;GO:0005622//intracellular;GO:0043234//protein complex;GO:0043229//intracellular organelle;GO:0044464//cell part;GO:0032991//macromolecular complex;GO:0043226//organelle;GO:0005623//cell;GO:0043232//intracellular non-membrane-bounded organelle;GO:0005856//cytoskeleton;GO:0005737//cytoplasm	GO:0005488//binding;GO:0016818//hydrolase activity, acting on acid anhydrides, in phosphorus-containing anhydrides;GO:0003824//catalytic activity;GO:0016462//pyrophosphatase activity;GO:0016787//hydrolase activity;GO:0016817//hydrolase activity, acting on acid anhydrides;GO:0005198//structural molecule activity;GO:0003924//GTPase activity;GO:0017111//nucleoside-triphosphatase activity;GO:0003674/…	GO:0016043//cellular component organization;GO:0044085//cellular component biogenesis;GO:0006461//protein complex assembly;GO:0065003//macromolecular complex assembly;GO:0070271//protein complex biogenesis;GO:0071840//cellular component organization or biogenesis;GO:0043933//macromolecular complex subunit organization;GO:0022607//cellular component assembly;GO:0071822//protein complex subunit org…
ENSSSCT00000001233	1	0.986	1.017	0.671	0.608	0.69	1.001	0.656333	-0.608941	0.000425001	0.0337026	HIST1H1D	histone cluster 1, H1d [Source:HGNC Symbol;Acc:HGNC:4717]	-	-	-	GO:0044464//cell part;GO:0043229//intracellular organelle;GO:0043231//intracellular membrane-bounded organelle;GO:0043228//non-membrane-bounded organelle;GO:0005634//nucleus;GO:0043232//intracellular non-membrane-bounded organelle;GO:0005694//chromosome;GO:0005622//intracellular;GO:0005623//cell;GO:0043226//organelle;GO:0005575//cellular_component;GO:0032991//macromolecular complex;GO:0043234//pr…	GO:0003677//DNA binding;GO:1901363//heterocyclic compound binding;GO:0003674//molecular_function;GO:0003676//nucleic acid binding;GO:0097159//organic cyclic compound binding;GO:0005488//binding	GO:0065003//macromolecular complex assembly;GO:0006461//protein complex assembly;GO:0009987//cellular process;GO:0070271//protein complex biogenesis;GO:0051276//chromosome organization;GO:0044085//cellular component biogenesis;GO:0071822//protein complex subunit organization;GO:0022607//cellular component assembly;GO:0071840//cellular component organization or biogenesis;GO:0006996//organelle org…
ENSSSCT00000002075	1	1.055	1.002	1.313	1.475	1.598	1.019	1.462	0.520789	0.00387831	0.0746218	IDH2	isocitrate dehydrogenase [Source:RefSeq peptide;Acc:NP_001157479]	Cellular Processes;Metabolism	Carbohydrate metabolism;Overview;Metabolism of other amino acids;Transport and catabolism	ko01200//Carbon metabolism;ko04146//Peroxisome;ko01230//Biosynthesis of amino acids;ko00480//Glutathione metabolism;ko00020//Citrate cycle (TCA cycle);ko01210//2-Oxocarboxylic acid metabolism	-	GO:0003824//catalytic activity;GO:0043167//ion binding;GO:0016491//oxidoreductase activity;GO:0005488//binding;GO:0003674//molecular_function	GO:0044699//single-organism process;GO:0008150//biological_process;GO:0044281//small molecule metabolic process;GO:0044710//single-organism metabolic process;GO:0008152//metabolic process
ENSSSCT00000002087	1	1.146	1.237	1.325	1.39	1.463	1.12767	1.39267	0.304509	0.035294	0.179411	ETFA	electron-transfer-flavoprotein, alpha polypeptide [Source:HGNC Symbol;Acc:HGNC:3481]	-	-	-	GO:0005623//cell;GO:0005622//intracellular;GO:0043227//membrane-bounded organelle;GO:0044444//cytoplasmic part;GO:0005739//mitochondrion;GO:0043231//intracellular membrane-bounded organelle;GO:0043226//organelle;GO:0005575//cellular_component;GO:0005737//cytoplasm;GO:0044464//cell part;GO:0043229//intracellular organelle;GO:0044424//intracellular part	GO:0016491//oxidoreductase activity;GO:0003674//molecular_function;GO:0005488//binding;GO:0003824//catalytic activity;GO:0043167//ion binding	GO:0042592//homeostatic process;GO:0009056//catabolic process;GO:0065008//regulation of biological quality;GO:0044281//small molecule metabolic process;GO:0008150//biological_process;GO:0065007//biological regulation;GO:0006629//lipid metabolic process;GO:0044238//primary metabolic process;GO:0071704//organic substance metabolic process;GO:0008152//metabolic process;GO:0044710//single-organism me…
ENSSSCT00000002159	1	0.934	0.948	0.745	0.801	0.796	0.960667	0.780667	-0.299329	0.00261926	0.0629416	PKM	pyruvate kinase, muscle [Source:HGNC Symbol;Acc:HGNC:9021]	Metabolism;Organismal Systems;Human Diseases	Nucleotide metabolism;Endocrine system;Cancers;Carbohydrate metabolism;Overview;Endocrine and metabolic diseases	ko05203//Viral carcinogenesis;ko00230//Purine metabolism;ko04922//Glucagon signaling pathway;ko01200//Carbon metabolism;ko05230//Central carbon metabolism in cancer;ko01230//Biosynthesis of amino acids;ko00010//Glycolysis / Gluconeogenesis;ko04930//Type II diabetes mellitus;ko00620//Pyruvate metabolism	-	GO:0043167//ion binding;GO:0016301//kinase activity;GO:0003674//molecular_function;GO:0003824//catalytic activity;GO:0016740//transferase activity;GO:0016772//transferase activity, transferring phosphorus-containing groups;GO:0005488//binding	GO:0071704//organic substance metabolic process;GO:0044699//single-organism process;GO:0051186//cofactor metabolic process;GO:0008152//metabolic process;GO:0034641//cellular nitrogen compound metabolic process;GO:0008150//biological_process;GO:0005975//carbohydrate metabolic process;GO:0044710//single-organism metabolic process;GO:0044237//cellular metabolic process;GO:0009987//cellular process;G…
ENSSSCT00000002183	1	0.976	0.783	1.163	1.183	1.345	0.919667	1.23033	0.419866	0.0309811	0.167688	PSMA6	proteasome subunit alpha 6 [Source:HGNC Symbol;Acc:HGNC:9535]	Genetic Information Processing	Folding, sorting and degradation	ko03050//Proteasome	GO:0044464//cell part;GO:0005575//cellular_component;GO:0043227//membrane-bounded organelle;GO:0044424//intracellular part;GO:0032991//macromolecular complex;GO:0043226//organelle;GO:0005623//cell;GO:0005622//intracellular;GO:0005634//nucleus;GO:0043229//intracellular organelle;GO:0005737//cytoplasm;GO:0043234//protein complex;GO:0043231//intracellular membrane-bounded organelle	GO:0008233//peptidase activity;GO:0016787//hydrolase activity;GO:0003674//molecular_function;GO:0003824//catalytic activity	GO:0009056//catabolic process;GO:0008152//metabolic process;GO:0008150//biological_process
ENSSSCT00000002271	1	1.268	1.213	3.404	3.167	3.39	1.16033	3.32033	1.51679	0.000160052	0.0337026	MYH7	myosin-7 [Source:RefSeq peptide;Acc:NP_999020]	Human Diseases;Organismal Systems;Cellular Processes	Cardiovascular diseases;Cellular commiunity;Circulatory system	ko04261//Adrenergic signaling in cardiomyocytes;ko04530//Tight junction;ko05416//Viral myocarditis;ko04260//Cardiac muscle contraction	GO:0043229//intracellular organelle;GO:0043234//protein complex;GO:0044464//cell part;GO:0032991//macromolecular complex;GO:0005856//cytoskeleton;GO:0043232//intracellular non-membrane-bounded organelle;GO:0043226//organelle;GO:0005575//cellular_component;GO:0043228//non-membrane-bounded organelle;GO:0005623//cell;GO:0044424//intracellular part;GO:0005622//intracellular	GO:0008092//cytoskeletal protein binding;GO:0003674//molecular_function;GO:0043167//ion binding;GO:0005488//binding;GO:0005515//protein binding	-
ENSSSCT00000002618	1	0.888	0.852	1.174	1.067	1.128	0.913333	1.123	0.298145	0.019831	0.144275	COQ6	coenzyme Q6 monooxygenase [Source:HGNC Symbol;Acc:HGNC:20233]	Metabolism	Metabolism of cofactors and vitamins	ko00130//Ubiquinone and other terpenoid-quinone biosynthesis	GO:0005622//intracellular;GO:0044424//intracellular part;GO:0005623//cell;GO:0044444//cytoplasmic part;GO:0005575//cellular_component;GO:0005739//mitochondrion;GO:0043226//organelle;GO:0043231//intracellular membrane-bounded organelle;GO:0043227//membrane-bounded organelle;GO:0043229//intracellular organelle;GO:0005737//cytoplasm;GO:0044464//cell part	GO:0003674//molecular_function;GO:0005488//binding;GO:0003824//catalytic activity;GO:0043167//ion binding;GO:0016491//oxidoreductase activity	GO:0044281//small molecule metabolic process;GO:0008152//metabolic process;GO:0044237//cellular metabolic process;GO:0044699//single-organism process;GO:0009058//biosynthetic process;GO:0019748//secondary metabolic process;GO:0009987//cellular process;GO:0008150//biological_process;GO:0051186//cofactor metabolic process;GO:0044710//single-organism metabolic process
ENSSSCT00000002639	1	1.13	1.062	1.347	1.341	1.297	1.064	1.32833	0.320119	0.00391362	0.0746218	DLST	Dihydrolipoyllysine-residue succinyltransferase component of 2-oxoglutarate dehydrogenase complex, mitochondrial [Source:UniProtKB/Swiss-Prot;Acc:Q9N0F1]	Metabolism	Amino acid metabolism;Overview;Carbohydrate metabolism	ko01200//Carbon metabolism;ko00310//Lysine degradation;ko00020//Citrate cycle (TCA cycle)	GO:0032991//macromolecular complex;GO:0043234//protein complex;GO:0044424//intracellular part;GO:0005575//cellular_component;GO:0005622//intracellular;GO:0043231//intracellular membrane-bounded organelle;GO:0044464//cell part;GO:0005737//cytoplasm;GO:0005739//mitochondrion;GO:0005623//cell;GO:0043226//organelle;GO:0043227//membrane-bounded organelle;GO:0044444//cytoplasmic part;GO:0043229//intrac…	GO:0016740//transferase activity;GO:0003674//molecular_function;GO:0003824//catalytic activity;GO:0016746//transferase activity, transferring acyl groups	GO:0044237//cellular metabolic process;GO:0044710//single-organism metabolic process;GO:0009987//cellular process;GO:0006520//cellular amino acid metabolic process;GO:0044699//single-organism process;GO:0043436//oxoacid metabolic process;GO:0008150//biological_process;GO:0006082//organic acid metabolic process;GO:0044281//small molecule metabolic process;GO:0044763//single-organism cellular proce…
ENSSSCT00000002703	1	0.933	0.924	0.773	0.787	0.815	0.952333	0.791667	-0.266574	0.00327378	0.0717971	PSMC1	-	Genetic Information Processing;Human Diseases	Infectious diseases;Cancers;Folding, sorting and degradation	ko05169//Epstein-Barr virus infection;ko05203//Viral carcinogenesis;ko03050//Proteasome	GO:0005622//intracellular;GO:0005829//cytosol;GO:0043231//intracellular membrane-bounded organelle;GO:0043234//protein complex;GO:0043229//intracellular organelle;GO:0044424//intracellular part;GO:0005623//cell;GO:0032991//macromolecular complex;GO:0043226//organelle;GO:0005575//cellular_component;GO:0044464//cell part;GO:0043227//membrane-bounded organelle;GO:0005634//nucleus;GO:0005737//cytopla…	GO:0043167//ion binding;GO:0017111//nucleoside-triphosphatase activity;GO:0016887//ATPase activity;GO:0003824//catalytic activity;GO:0003674//molecular_function;GO:0016787//hydrolase activity;GO:0004386//helicase activity;GO:0005488//binding;GO:0005515//protein binding;GO:0016817//hydrolase activity, acting on acid anhydrides;GO:0016818//hydrolase activity, acting on acid anhydrides, in phosphoru…	GO:0008150//biological_process;GO:0043170//macromolecule metabolic process;GO:0008152//metabolic process;GO:0044237//cellular metabolic process;GO:0006950//response to stress;GO:0044238//primary metabolic process;GO:0090304//nucleic acid metabolic process;GO:0050896//response to stimulus;GO:0006259//DNA metabolic process;GO:1901360//organic cyclic compound metabolic process;GO:0009056//catabolic …
ENSSSCT00000003145	1	0.874	0.901	0.71	0.744	0.79	0.925	0.748	-0.306415	0.0144101	0.118565	-	-	Organismal Systems;Environmental Information Processing	Signal transduction;Endocrine system	ko04020//Calcium signaling pathway;ko04910//Insulin signaling pathway;ko04922//Glucagon signaling pathway	GO:0005737//cytoplasm;GO:0005623//cell;GO:0032991//macromolecular complex;GO:0044464//cell part;GO:0043234//protein complex;GO:0044424//intracellular part;GO:0005575//cellular_component;GO:0005622//intracellular	GO:0016772//transferase activity, transferring phosphorus-containing groups;GO:0003674//molecular_function;GO:0003824//catalytic activity;GO:0016740//transferase activity;GO:0016301//kinase activity	GO:0044238//primary metabolic process;GO:0009987//cellular process;GO:0008150//biological_process;GO:0036211//protein modification process;GO:0044260//cellular macromolecule metabolic process;GO:0044237//cellular metabolic process;GO:0071704//organic substance metabolic process;GO:0006091//generation of precursor metabolites and energy;GO:0019538//protein metabolic process;GO:0044267//cellular pr…
ENSSSCT00000003285	1	0.99	1.054	0.8	0.838	0.856	1.01467	0.831333	-0.287507	0.00202128	0.0616852	RYR1	ryanodine receptor 1 (skeletal) [Source:HGNC Symbol;Acc:HGNC:10483]	Environmental Information Processing;Organismal Systems	Nervous system;Signal transduction;Endocrine system;Environmental adaptation	ko04020//Calcium signaling pathway;ko04921//Oxytocin signaling pathway;ko04713//Circadian entrainment;ko04730//Long-term depression	GO:0005575//cellular_component	GO:0022857//transmembrane transporter activity;GO:0005215//transporter activity;GO:0003674//molecular_function	GO:0042592//homeostatic process;GO:0055085//transmembrane transport;GO:1902578//single-organism localization;GO:0009987//cellular process;GO:0051234//establishment of localization;GO:0065007//biological regulation;GO:0044763//single-organism cellular process;GO:0044699//single-organism process;GO:0006810//transport;GO:0051179//localization;GO:0044765//single-organism transport;GO:0008150//biologi…
ENSSSCT00000003289	1	1.063	1.128	2.045	1.89	1.429	1.06367	1.788	0.749301	0.0111644	0.113258	ACTN4	actinin, alpha 4 [Source:HGNC Symbol;Acc:HGNC:166]	Cellular Processes;Organismal Systems;Human Diseases	Cell motility;Immune diseases;Immune system;Infectious diseases;Cardiovascular diseases;Cellular commiunity;Cancers	ko04810//Regulation of actin cytoskeleton;ko04510//Focal adhesion;ko05203//Viral carcinogenesis;ko04670//Leukocyte transendothelial migration;ko04530//Tight junction;ko05322//Systemic lupus erythematosus;ko05146//Amoebiasis;ko04520//Adherens junction;ko05412//Arrhythmogenic right ventricular cardiomyopathy (ARVC)	-	GO:0005488//binding;GO:0043167//ion binding;GO:0008092//cytoskeletal protein binding;GO:0003674//molecular_function;GO:0005515//protein binding	GO:0044763//single-organism cellular process;GO:0008150//biological_process;GO:0034330//cell junction organization;GO:0071840//cellular component organization or biogenesis;GO:0044085//cellular component biogenesis;GO:0044699//single-organism process;GO:0022607//cellular component assembly;GO:0016043//cellular component organization;GO:0009987//cellular process
ENSSSCT00000003515	1	1.041	1.162	0.815	0.938	0.866	1.06767	0.873	-0.290408	0.0294777	0.16461	RPS11	ribosomal protein S11 [Source:HGNC Symbol;Acc:HGNC:10384]	Genetic Information Processing	Translation	ko03010//Ribosome	GO:0043226//organelle;GO:0044444//cytoplasmic part;GO:0043229//intracellular organelle;GO:0005623//cell;GO:0044464//cell part;GO:0005575//cellular_component;GO:0030529//ribonucleoprotein complex;GO:0005622//intracellular;GO:0032991//macromolecular complex;GO:0044424//intracellular part;GO:0043232//intracellular non-membrane-bounded organelle;GO:0005840//ribosome;GO:0043228//non-membrane-bounded o…	GO:0005198//structural molecule activity;GO:0003674//molecular_function;GO:0003735//structural constituent of ribosome	GO:0044237//cellular metabolic process;GO:0009059//macromolecule biosynthetic process;GO:0044267//cellular protein metabolic process;GO:0043170//macromolecule metabolic process;GO:0008150//biological_process;GO:0009058//biosynthetic process;GO:0006807//nitrogen compound metabolic process;GO:0008152//metabolic process;GO:0044249//cellular biosynthetic process;GO:0044260//cellular macromolecule met…
ENSSSCT00000003939	1	1.374	1.042	2.28	1.827	1.813	1.13867	1.97333	0.793289	0.0113498	0.113258	-	-	-	-	-	-	GO:0005488//binding;GO:0003674//molecular_function;GO:0043167//ion binding;GO:0008289//lipid binding	GO:0006810//transport;GO:0032502//developmental process;GO:0048856//anatomical structure development;GO:0051234//establishment of localization;GO:0051179//localization;GO:0008150//biological_process
ENSSSCT00000004081	1	1.09	1.213	1.319	1.344	1.399	1.101	1.354	0.298413	0.0230668	0.147806	NDUFV2	NADH dehydrogenase (ubiquinone) flavoprotein 2, 24kDa [Source:HGNC Symbol;Acc:HGNC:7717]	Human Diseases;Metabolism	Neurodegenerative diseases;Energy metabolism;Endocrine and metabolic diseases	ko04932//Non-alcoholic fatty liver disease (NAFLD);ko05016//Huntington's disease;ko05010//Alzheimer's disease;ko05012//Parkinson's disease;ko00190//Oxidative phosphorylation	GO:0043229//intracellular organelle;GO:0005739//mitochondrion;GO:0043231//intracellular membrane-bounded organelle;GO:0005575//cellular_component;GO:0043226//organelle;GO:0044444//cytoplasmic part;GO:0044464//cell part;GO:0044424//intracellular part;GO:0005737//cytoplasm;GO:0043227//membrane-bounded organelle;GO:0043234//protein complex;GO:0005623//cell;GO:0032991//macromolecular complex;GO:00056…	GO:0005488//binding;GO:0003824//catalytic activity;GO:0003674//molecular_function;GO:0043167//ion binding;GO:0016491//oxidoreductase activity	GO:0006807//nitrogen compound metabolic process;GO:0044710//single-organism metabolic process;GO:0044281//small molecule metabolic process;GO:0044699//single-organism process;GO:0008150//biological_process;GO:0034641//cellular nitrogen compound metabolic process;GO:0009987//cellular process;GO:0008152//metabolic process;GO:0044237//cellular metabolic process;GO:0006091//generation of precursor me…
ENSSSCT00000004982	1	1.293	1.312	1.645	1.479	1.711	1.20167	1.61167	0.423517	0.0383016	0.190637	ACAA2	-	Metabolism	Overview;Lipid metabolism;Amino acid metabolism	ko01212//Fatty acid metabolism;ko00280//Valine, leucine and isoleucine degradation;ko00071//Fatty acid degradation;ko00062//Fatty acid elongation	-	GO:0003824//catalytic activity;GO:0003674//molecular_function;GO:0016746//transferase activity, transferring acyl groups;GO:0016740//transferase activity	GO:0008150//biological_process
ENSSSCT00000005457	1	1.028	0.913	0.619	0.797	0.611	0.980333	0.675667	-0.536961	0.015558	0.120956	RPL4	ribosomal protein L4 [Source:HGNC Symbol;Acc:HGNC:10353]	Genetic Information Processing	Translation	ko03010//Ribosome	GO:0043226//organelle;GO:0032991//macromolecular complex;GO:0044444//cytoplasmic part;GO:0043229//intracellular organelle;GO:0005622//intracellular;GO:0005623//cell;GO:0043232//intracellular non-membrane-bounded organelle;GO:0044464//cell part;GO:0043228//non-membrane-bounded organelle;GO:0030529//ribonucleoprotein complex;GO:0005840//ribosome;GO:0044424//intracellular part;GO:0005829//cytosol;GO…	GO:0005488//binding;GO:0003676//nucleic acid binding;GO:0003735//structural constituent of ribosome;GO:0003674//molecular_function;GO:0003723//RNA binding;GO:0005198//structural molecule activity;GO:1901363//heterocyclic compound binding;GO:0097159//organic cyclic compound binding	GO:0071704//organic substance metabolic process;GO:0009059//macromolecule biosynthetic process;GO:0043170//macromolecule metabolic process;GO:0019538//protein metabolic process;GO:1901576//organic substance biosynthetic process;GO:0009987//cellular process;GO:0006807//nitrogen compound metabolic process;GO:0044237//cellular metabolic process;GO:0044260//cellular macromolecule metabolic process;GO…
ENSSSCT00000005554	1	1.079	1.405	0.831	0.839	0.892	1.16133	0.854	-0.443474	0.0479289	0.208228	PSMC6	proteasome 26S subunit, ATPase 6 [Source:HGNC Symbol;Acc:HGNC:9553]	Genetic Information Processing;Human Diseases	Infectious diseases;Folding, sorting and degradation	ko05169//Epstein-Barr virus infection;ko03050//Proteasome	GO:0005622//intracellular;GO:0044464//cell part;GO:0005737//cytoplasm;GO:0005575//cellular_component;GO:0043234//protein complex;GO:0005634//nucleus;GO:0032991//macromolecular complex;GO:0043229//intracellular organelle;GO:0043227//membrane-bounded organelle;GO:0044424//intracellular part;GO:0005623//cell;GO:0043226//organelle;GO:0044444//cytoplasmic part;GO:0005829//cytosol;GO:0043231//intracell…	GO:0043167//ion binding;GO:0016462//pyrophosphatase activity;GO:0016787//hydrolase activity;GO:0005515//protein binding;GO:0008134//transcription factor binding;GO:0016887//ATPase activity;GO:0016818//hydrolase activity, acting on acid anhydrides, in phosphorus-containing anhydrides;GO:0005488//binding;GO:0003824//catalytic activity;GO:0016817//hydrolase activity, acting on acid anhydrides;GO:000…	GO:0008152//metabolic process;GO:0090304//nucleic acid metabolic process;GO:0006950//response to stress;GO:0044238//primary metabolic process;GO:0006807//nitrogen compound metabolic process;GO:0009056//catabolic process;GO:0071704//organic substance metabolic process;GO:0034641//cellular nitrogen compound metabolic process;GO:0006139//nucleobase-containing compound metabolic process;GO:0043170//m…
ENSSSCT00000006187	1	0.901	0.987	0.769	0.787	0.835	0.962667	0.797	-0.272457	0.0100188	0.110346	AK1	adenylate kinase 1 [Source:HGNC Symbol;Acc:HGNC:361]	Metabolism	Nucleotide metabolism	ko00230//Purine metabolism	GO:0005622//intracellular;GO:0044464//cell part;GO:0044424//intracellular part;GO:0005575//cellular_component;GO:0005623//cell;GO:0005737//cytoplasm	GO:0043167//ion binding;GO:0016740//transferase activity;GO:0005488//binding;GO:0003674//molecular_function;GO:0003824//catalytic activity;GO:0016301//kinase activity;GO:0016772//transferase activity, transferring phosphorus-containing groups	GO:0044699//single-organism process;GO:0044281//small molecule metabolic process;GO:0008152//metabolic process;GO:0008150//biological_process;GO:0034641//cellular nitrogen compound metabolic process;GO:0044237//cellular metabolic process;GO:0009058//biosynthetic process;GO:0009987//cellular process;GO:0006807//nitrogen compound metabolic process;GO:0044710//single-organism metabolic process
ENSSSCT00000006661	1	1.046	1.216	1.259	1.33	1.386	1.08733	1.325	0.285198	0.0374015	0.187718	COX6C	cytochrome c oxidase subunit VIc [Source:HGNC Symbol;Acc:HGNC:2285]	Metabolism;Human Diseases;Organismal Systems	Energy metabolism;Circulatory system;Endocrine and metabolic diseases;Neurodegenerative diseases	ko04932//Non-alcoholic fatty liver disease (NAFLD);ko05016//Huntington's disease;ko05010//Alzheimer's disease;ko05012//Parkinson's disease;ko00190//Oxidative phosphorylation;ko04260//Cardiac muscle contraction	GO:0005575//cellular_component	GO:0016491//oxidoreductase activity;GO:0003674//molecular_function;GO:0022857//transmembrane transporter activity;GO:0003824//catalytic activity;GO:0005215//transporter activity	GO:0051234//establishment of localization;GO:0044699//single-organism process;GO:0008150//biological_process;GO:0006810//transport;GO:0055085//transmembrane transport;GO:0051179//localization;GO:0044763//single-organism cellular process;GO:0044765//single-organism transport;GO:1902578//single-organism localization;GO:0009987//cellular process
ENSSSCT00000006718	1	1.037	1.081	1.205	1.272	1.289	1.03933	1.25533	0.272412	0.00346009	0.0722066	DECR1	-	-	-	-	-	GO:0003674//molecular_function;GO:0003824//catalytic activity;GO:0016491//oxidoreductase activity	GO:0008150//biological_process
ENSSSCT00000006729	1	1.127	1.066	1.458	1.399	1.386	1.06433	1.41433	0.410172	0.00166582	0.0600452	RMDN1	regulator of microtubule dynamics 1 [Source:HGNC Symbol;Acc:HGNC:24285]	-	-	-	-	-	-
ENSSSCT00000006734	1	0.729	0.584	1.759	1.824	1.646	0.771	1.743	1.17677	0.00616454	0.0837219	CA3	Carbonic anhydrase 3 [Source:UniProtKB/Swiss-Prot;Acc:Q5S1S4]	Metabolism	Energy metabolism	ko00910//Nitrogen metabolism	GO:0005622//intracellular;GO:0044424//intracellular part;GO:0005575//cellular_component;GO:0005737//cytoplasm;GO:0044464//cell part;GO:0005623//cell	GO:0016829//lyase activity;GO:0003824//catalytic activity;GO:0003674//molecular_function;GO:0043167//ion binding;GO:0005488//binding	GO:0044710//single-organism metabolic process;GO:0044281//small molecule metabolic process;GO:0008150//biological_process;GO:0044699//single-organism process;GO:0008152//metabolic process
ENSSSCT00000007258	1	1.095	1.087	1.303	1.229	1.403	1.06067	1.31167	0.30643	0.0116781	0.113258	SELENBP1	selenium binding protein 1 [Source:HGNC Symbol;Acc:HGNC:10719]	-	-	-	-	GO:0003674//molecular_function	-
ENSSSCT00000007399	1	0.898	0.946	0.739	0.759	0.804	0.948	0.767333	-0.305034	0.00606881	0.0837219	AMPD1	adenosine monophosphate deaminase 1 [Source:HGNC Symbol;Acc:HGNC:468]	Metabolism	Nucleotide metabolism	ko00230//Purine metabolism	-	GO:0003824//catalytic activity;GO:0016810//hydrolase activity, acting on carbon-nitrogen (but not peptide) bonds;GO:0003674//molecular_function;GO:0016787//hydrolase activity	GO:0044281//small molecule metabolic process;GO:0044237//cellular metabolic process;GO:0009987//cellular process;GO:0008152//metabolic process;GO:0044699//single-organism process;GO:0006807//nitrogen compound metabolic process;GO:0034641//cellular nitrogen compound metabolic process;GO:0044710//single-organism metabolic process;GO:0008150//biological_process;GO:0009058//biosynthetic process
ENSSSCT00000007695	1	0.82	0.771	1.335	1.32	1.288	0.863667	1.31433	0.605785	0.00576328	0.0837219	-	-	Human Diseases;Environmental Information Processing	Neurodegenerative diseases;Infectious diseases;Signal transduction;Cancers	ko05166//HTLV-I infection;ko05203//Viral carcinogenesis;ko05161//Hepatitis B;ko04020//Calcium signaling pathway;ko05016//Huntington's disease;ko05012//Parkinson's disease;ko04022//cGMP - PKG signaling pathway	GO:0005622//intracellular;GO:0043227//membrane-bounded organelle;GO:0044444//cytoplasmic part;GO:0044464//cell part;GO:0044424//intracellular part;GO:0005575//cellular_component;GO:0043226//organelle;GO:0043229//intracellular organelle;GO:0005739//mitochondrion;GO:0043231//intracellular membrane-bounded organelle;GO:0005623//cell;GO:0005737//cytoplasm	GO:0005215//transporter activity;GO:0003674//molecular_function;GO:0022857//transmembrane transporter activity	GO:0051234//establishment of localization;GO:0008150//biological_process;GO:0009987//cellular process;GO:0051179//localization;GO:0044699//single-organism process;GO:1902578//single-organism localization;GO:0006810//transport;GO:0044765//single-organism transport;GO:0055085//transmembrane transport;GO:0044763//single-organism cellular process
ENSSSCT00000008354	1	1.172	1.024	1.358	1.417	1.395	1.06533	1.39	0.38378	0.00623199	0.0837219	-	ATP synthase subunit f, mitochondrial [Source:RefSeq peptide;Acc:NP_001090933]	Metabolism	Energy metabolism	ko00190//Oxidative phosphorylation	GO:0005575//cellular_component	-	-
ENSSSCT00000008361	1	1.172	1.024	1.358	1.417	1.395	1.06533	1.39	0.38378	0.00623199	0.0837219	-	ATP synthase subunit f, mitochondrial [Source:RefSeq peptide;Acc:NP_001090933]	Metabolism	Energy metabolism	ko00190//Oxidative phosphorylation	GO:0005575//cellular_component	-	-
ENSSSCT00000008491	1	0.842	0.886	0.712	0.698	0.813	0.909333	0.741	-0.295336	0.0431466	0.198926	PHKG1	Sus scrofa phosphorylase kinase gamma subunit (PHGK), mRNA. [Source:RefSeq mRNA;Acc:NM_001293144]	Organismal Systems;Environmental Information Processing	Endocrine system;Signal transduction	ko04020//Calcium signaling pathway;ko04910//Insulin signaling pathway;ko04922//Glucagon signaling pathway	GO:0044424//intracellular part;GO:0043234//protein complex;GO:0005623//cell;GO:0032991//macromolecular complex;GO:0005737//cytoplasm;GO:0044464//cell part;GO:0005575//cellular_component;GO:0005622//intracellular	GO:0016772//transferase activity, transferring phosphorus-containing groups;GO:0003824//catalytic activity;GO:0016740//transferase activity;GO:0005488//binding;GO:0003674//molecular_function;GO:0043167//ion binding;GO:0016301//kinase activity	GO:0036211//protein modification process;GO:0008152//metabolic process;GO:0043170//macromolecule metabolic process;GO:0044238//primary metabolic process;GO:0071704//organic substance metabolic process;GO:0044237//cellular metabolic process;GO:0044260//cellular macromolecule metabolic process;GO:0044267//cellular protein metabolic process;GO:0019538//protein metabolic process;GO:0006091//generatio…
ENSSSCT00000008553	1	1.013	1.036	0.655	0.72	0.747	1.01633	0.707333	-0.522911	0.000848309	0.0480506	ATP2A1	-	Environmental Information Processing;Organismal Systems;Human Diseases	Neurodegenerative diseases;Signal transduction;Digestive system	ko04020//Calcium signaling pathway;ko05010//Alzheimer's disease;ko04022//cGMP - PKG signaling pathway;ko04972//Pancreatic secretion	GO:0043227//membrane-bounded organelle;GO:0016020//membrane;GO:0005622//intracellular;GO:0005623//cell;GO:0005783//endoplasmic reticulum;GO:0012505//endomembrane system;GO:0044464//cell part;GO:0005737//cytoplasm;GO:0043226//organelle;GO:0043229//intracellular organelle;GO:0005575//cellular_component;GO:0071944//cell periphery;GO:0043231//intracellular membrane-bounded organelle;GO:0044444//cytop…	GO:0003824//catalytic activity;GO:0003674//molecular_function;GO:0017111//nucleoside-triphosphatase activity;GO:0005488//binding;GO:0016787//hydrolase activity;GO:0043167//ion binding;GO:0022857//transmembrane transporter activity;GO:0016818//hydrolase activity, acting on acid anhydrides, in phosphorus-containing anhydrides;GO:0005215//transporter activity;GO:0016887//ATPase activity;GO:0016462//…	GO:0044699//single-organism process;GO:0042592//homeostatic process;GO:0044763//single-organism cellular process;GO:1902578//single-organism localization;GO:0044765//single-organism transport;GO:0006810//transport;GO:0051179//localization;GO:0009987//cellular process;GO:0008150//biological_process;GO:0065007//biological regulation;GO:0051234//establishment of localization;GO:0065008//regulation o…
ENSSSCT00000008595	1	1.001	0.963	1.557	1.281	1.347	0.988	1.395	0.497682	0.00466002	0.0795566	-	-	Metabolism;Organismal Systems;Human Diseases	Energy metabolism;Circulatory system;Endocrine and metabolic diseases;Neurodegenerative diseases	ko04932//Non-alcoholic fatty liver disease (NAFLD);ko05016//Huntington's disease;ko05010//Alzheimer's disease;ko05012//Parkinson's disease;ko00190//Oxidative phosphorylation;ko04260//Cardiac muscle contraction	GO:0043231//intracellular membrane-bounded organelle;GO:0044464//cell part;GO:0005737//cytoplasm;GO:0043226//organelle;GO:0005622//intracellular;GO:0005575//cellular_component;GO:0044444//cytoplasmic part;GO:0043227//membrane-bounded organelle;GO:0005623//cell;GO:0044424//intracellular part;GO:0032991//macromolecular complex;GO:0005739//mitochondrion;GO:0043229//intracellular organelle;GO:0043234…	GO:0003674//molecular_function;GO:0008233//peptidase activity;GO:0016787//hydrolase activity;GO:0005488//binding;GO:0043167//ion binding;GO:0003824//catalytic activity	GO:0071704//organic substance metabolic process;GO:0044238//primary metabolic process;GO:0043170//macromolecule metabolic process;GO:0051604//protein maturation;GO:0006807//nitrogen compound metabolic process;GO:0008150//biological_process;GO:0044699//single-organism process;GO:0006091//generation of precursor metabolites and energy;GO:0009987//cellular process;GO:0044237//cellular metabolic proc…
ENSSSCT00000009163	1	1.18	1.241	1.682	1.324	1.477	1.14033	1.49433	0.390046	0.0469943	0.205892	-	-	-	-	-	-	GO:0003674//molecular_function;GO:0016491//oxidoreductase activity;GO:0003824//catalytic activity	GO:0044710//single-organism metabolic process;GO:0005975//carbohydrate metabolic process;GO:0044281//small molecule metabolic process;GO:0008150//biological_process;GO:0008152//metabolic process;GO:0071704//organic substance metabolic process;GO:0044238//primary metabolic process;GO:0044699//single-organism process
ENSSSCT00000009205	1	1.14	1.176	0.848	0.966	0.929	1.10533	0.914333	-0.273689	0.0399283	0.191059	RTN4	reticulon 4 [Source:HGNC Symbol;Acc:HGNC:14085]	-	-	-	GO:0043229//intracellular organelle;GO:0005623//cell;GO:0044464//cell part;GO:0005783//endoplasmic reticulum;GO:0005622//intracellular;GO:0043226//organelle;GO:0044444//cytoplasmic part;GO:0043227//membrane-bounded organelle;GO:0012505//endomembrane system;GO:0044424//intracellular part;GO:0005737//cytoplasm;GO:0043231//intracellular membrane-bounded organelle;GO:0005575//cellular_component	-	GO:0048856//anatomical structure development;GO:0009653//anatomical structure morphogenesis;GO:0000902//cell morphogenesis;GO:0030154//cell differentiation;GO:0044699//single-organism process;GO:0044763//single-organism cellular process;GO:0044767//single-organism developmental process;GO:0016043//cellular component organization;GO:0008150//biological_process;GO:0048869//cellular developmental pr…
ENSSSCT00000009234	1	0.958	1.107	0.826	0.842	0.859	1.02167	0.842333	-0.278461	0.0124966	0.11544	-	-	Cellular Processes;Human Diseases;Organismal Systems;Environmental Information Processing	Neurodegenerative diseases;Cell growth and death;Nervous system;Cancers;Environmental adaptation;Signal transduction;Infectious diseases;Sensory system;Substance dependence;Endocrine system;Circulatory system;Digestive system	ko04740//Olfactory transduction;ko04014//Ras signaling pathway;ko04015//Rap1 signaling pathway;ko05152//Tuberculosis;ko04024//cAMP signaling pathway;ko04020//Calcium signaling pathway;ko05010//Alzheimer's disease;ko04910//Insulin signaling pathway;ko04261//Adrenergic signaling in cardiomyocytes;ko05034//Alcoholism;ko04022//cGMP - PKG signaling pathway;ko04921//Oxytocin signaling pathway;ko04722//…	-	GO:0043167//ion binding;GO:0003674//molecular_function;GO:0005488//binding	-
ENSSSCT00000009377	1	1.031	1.103	1.286	1.273	1.277	1.04467	1.27867	0.291598	0.00222773	0.0616852	HADHA	Trifunctional enzyme subunit alpha, mitochondrial Long-chain enoyl-CoA hydratase Long chain 3-hydroxyacyl-CoA dehydrogenase [Source:UniProtKB/Swiss-Prot;Acc:Q29554]	Metabolism	Metabolism of other amino acids;Amino acid metabolism;Lipid metabolism;Carbohydrate metabolism;Overview	ko01200//Carbon metabolism;ko01212//Fatty acid metabolism;ko00280//Valine, leucine and isoleucine degradation;ko00310//Lysine degradation;ko00380//Tryptophan metabolism;ko00071//Fatty acid degradation;ko00062//Fatty acid elongation;ko00640//Propanoate metabolism;ko00410//beta-Alanine metabolism;ko00650//Butanoate metabolism;ko01040//Biosynthesis of unsaturated fatty acids	GO:0043234//protein complex;GO:0043227//membrane-bounded organelle;GO:0043226//organelle;GO:0043231//intracellular membrane-bounded organelle;GO:0043229//intracellular organelle;GO:0044424//intracellular part;GO:0005737//cytoplasm;GO:0005622//intracellular;GO:0005739//mitochondrion;GO:0005575//cellular_component;GO:0032991//macromolecular complex;GO:0005623//cell;GO:0044444//cytoplasmic part;GO:0…	GO:0016491//oxidoreductase activity;GO:0003824//catalytic activity;GO:0016829//lyase activity;GO:0003674//molecular_function	GO:0008152//metabolic process;GO:0071704//organic substance metabolic process;GO:0044710//single-organism metabolic process;GO:0006629//lipid metabolic process;GO:0044699//single-organism process;GO:0008150//biological_process;GO:0044238//primary metabolic process;GO:0009056//catabolic process;GO:0044281//small molecule metabolic process
ENSSSCT00000009977	1	1.037	1.304	2.601	2.472	2.517	1.11367	2.53	1.18382	0.000607205	0.043774	MYOZ2	myozenin 2 [Source:HGNC Symbol;Acc:HGNC:1330]	-	-	-	-	-	-
ENSSSCT00000010020	1	1.047	1.153	1.364	1.399	1.506	1.06667	1.423	0.415826	0.0049138	0.0795566	HADH	Hydroxyacyl-coenzyme A dehydrogenase, mitochondrial [Source:UniProtKB/Swiss-Prot;Acc:P00348]	Metabolism	Amino acid metabolism;Lipid metabolism;Carbohydrate metabolism;Overview	ko01212//Fatty acid metabolism;ko00280//Valine, leucine and isoleucine degradation;ko00310//Lysine degradation;ko00380//Tryptophan metabolism;ko00071//Fatty acid degradation;ko00062//Fatty acid elongation;ko00650//Butanoate metabolism	GO:0043229//intracellular organelle;GO:0005623//cell;GO:0043226//organelle;GO:0043227//membrane-bounded organelle;GO:0005575//cellular_component;GO:0044444//cytoplasmic part;GO:0005737//cytoplasm;GO:0005739//mitochondrion;GO:0044424//intracellular part;GO:0043231//intracellular membrane-bounded organelle;GO:0005622//intracellular;GO:0044464//cell part	GO:0005488//binding;GO:0003824//catalytic activity;GO:0043167//ion binding;GO:0016491//oxidoreductase activity;GO:0003674//molecular_function	GO:0008152//metabolic process;GO:0071704//organic substance metabolic process;GO:0006629//lipid metabolic process;GO:0044281//small molecule metabolic process;GO:0009056//catabolic process;GO:0044699//single-organism process;GO:0008150//biological_process;GO:0044238//primary metabolic process;GO:0044710//single-organism metabolic process
ENSSSCT00000010065	1	1.07	1.071	1.311	1.25	1.25	1.047	1.27033	0.278946	0.00220832	0.0616852	PDLIM5	PDZ and LIM domain 5 [Source:HGNC Symbol;Acc:HGNC:17468]	-	-	-	-	GO:0005488//binding;GO:0043167//ion binding;GO:0003674//molecular_function	-
ENSSSCT00000010304	1	0.781	0.941	1.189	1.123	1.266	0.907333	1.19267	0.394486	0.0276525	0.163737	SUCLA2	succinate-CoA ligase, ADP-forming, beta subunit [Source:HGNC Symbol;Acc:HGNC:11448]	Metabolism	Carbohydrate metabolism;Overview	ko01200//Carbon metabolism;ko00020//Citrate cycle (TCA cycle);ko00640//Propanoate metabolism	-	GO:0043167//ion binding;GO:0003824//catalytic activity;GO:0003674//molecular_function;GO:0016874//ligase activity;GO:0005488//binding	GO:0008150//biological_process
ENSSSCT00000010774	1	1.299	1.333	4.099	3.755	3.786	1.21067	3.88	1.68025	0.000258061	0.0337026	MYL2	myosin, light chain 2, regulatory, cardiac, slow [Source:HGNC Symbol;Acc:HGNC:7583]	Cellular Processes;Human Diseases;Organismal Systems	Immune system;Cell motility;Circulatory system;Cellular commiunity;Cardiovascular diseases	ko04810//Regulation of actin cytoskeleton;ko04510//Focal adhesion;ko04261//Adrenergic signaling in cardiomyocytes;ko04670//Leukocyte transendothelial migration;ko04530//Tight junction;ko05414//Dilated cardiomyopathy (DCM);ko05410//Hypertrophic cardiomyopathy (HCM);ko04260//Cardiac muscle contraction	-	GO:0005488//binding;GO:0003674//molecular_function;GO:0043167//ion binding	-
ENSSSCT00000010866	1	1.023	0.868	1.234	1.194	1.207	0.963667	1.21167	0.330387	0.0114563	0.113258	ACADS	acyl-CoA dehydrogenase, C-2 to C-3 short chain [Source:HGNC Symbol;Acc:HGNC:90]	Metabolism	Overview;Carbohydrate metabolism;Lipid metabolism;Amino acid metabolism	ko01200//Carbon metabolism;ko01212//Fatty acid metabolism;ko00280//Valine, leucine and isoleucine degradation;ko00071//Fatty acid degradation;ko00650//Butanoate metabolism	-	GO:0003674//molecular_function;GO:0003824//catalytic activity;GO:0005488//binding;GO:0043167//ion binding;GO:0016491//oxidoreductase activity	GO:0008150//biological_process
ENSSSCT00000011106	1	1.232	1.231	2.19	1.931	1.937	1.15433	2.01933	0.806819	0.00224674	0.0616852	ACTN2	-	Cellular Processes;Organismal Systems;Human Diseases	Cellular commiunity;Cancers;Infectious diseases;Cardiovascular diseases;Immune system;Immune diseases;Cell motility	ko04810//Regulation of actin cytoskeleton;ko04510//Focal adhesion;ko05203//Viral carcinogenesis;ko04670//Leukocyte transendothelial migration;ko04530//Tight junction;ko05322//Systemic lupus erythematosus;ko05146//Amoebiasis;ko04520//Adherens junction;ko05412//Arrhythmogenic right ventricular cardiomyopathy (ARVC)	-	GO:0003674//molecular_function;GO:0005515//protein binding;GO:0005488//binding;GO:0043167//ion binding;GO:0008092//cytoskeletal protein binding	-
ENSSSCT00000011262	1	1.049	1.06	1.657	1.522	1.451	1.03633	1.54333	0.574562	0.000748623	0.045666	MCU	mitochondrial calcium uniporter [Source:HGNC Symbol;Acc:HGNC:23526]	-	-	-	GO:0043227//membrane-bounded organelle;GO:0043234//protein complex;GO:0044464//cell part;GO:0005622//intracellular;GO:0043231//intracellular membrane-bounded organelle;GO:0044424//intracellular part;GO:0005737//cytoplasm;GO:0043229//intracellular organelle;GO:0043226//organelle;GO:0005739//mitochondrion;GO:0032991//macromolecular complex;GO:0005623//cell;GO:0044444//cytoplasmic part;GO:0005575//c…	GO:0005215//transporter activity;GO:0003674//molecular_function;GO:0022857//transmembrane transporter activity	GO:0006810//transport;GO:0065007//biological regulation;GO:1902578//single-organism localization;GO:0042592//homeostatic process;GO:0044699//single-organism process;GO:0044763//single-organism cellular process;GO:0044765//single-organism transport;GO:0051234//establishment of localization;GO:0009987//cellular process;GO:0055085//transmembrane transport;GO:0008150//biological_process;GO:0051179//l…
ENSSSCT00000011481	1	1.123	0.996	1.412	1.553	1.259	1.03967	1.408	0.437526	0.0140922	0.118565	-	-	-	-	-	GO:0005623//cell;GO:0043232//intracellular non-membrane-bounded organelle;GO:0044464//cell part;GO:0043229//intracellular organelle;GO:0005856//cytoskeleton;GO:0043228//non-membrane-bounded organelle;GO:0005622//intracellular;GO:0043226//organelle;GO:0044424//intracellular part;GO:0005575//cellular_component	GO:0003674//molecular_function;GO:0043167//ion binding;GO:0005488//binding	-
ENSSSCT00000011512	1	0.997	0.942	1.721	1.751	1.535	0.979667	1.669	0.768621	0.000311188	0.0337026	ANKRD2	ankyrin repeat domain 2 (stretch responsive muscle) [Source:HGNC Symbol;Acc:HGNC:495]	-	-	-	GO:0005737//cytoplasm;GO:0005575//cellular_component;GO:0005623//cell;GO:0044464//cell part;GO:0044424//intracellular part;GO:0005622//intracellular;GO:0043226//organelle	GO:0005515//protein binding;GO:0003674//molecular_function;GO:0005488//binding;GO:0008092//cytoskeletal protein binding	-
ENSSSCT00000011683	1	1.034	0.892	1.199	1.214	1.264	0.975333	1.22567	0.329599	0.00834978	0.103459	PRDX3	-	-	-	-	-	GO:0003674//molecular_function;GO:0016491//oxidoreductase activity;GO:0003824//catalytic activity	GO:0008150//biological_process
ENSSSCT00000011811	1	0.909	0.783	1.263	1.203	1.441	0.897333	1.30233	0.537383	0.0137588	0.118351	NDUFAB1	NADH dehydrogenase (ubiquinone) 1, alpha/beta subcomplex, 1, 8kDa [Source:HGNC Symbol;Acc:HGNC:7694]	Human Diseases;Metabolism	Energy metabolism;Endocrine and metabolic diseases;Neurodegenerative diseases	ko04932//Non-alcoholic fatty liver disease (NAFLD);ko05016//Huntington's disease;ko05010//Alzheimer's disease;ko05012//Parkinson's disease;ko00190//Oxidative phosphorylation	-	-	GO:0009058//biosynthetic process;GO:0044710//single-organism metabolic process;GO:0044699//single-organism process;GO:0008152//metabolic process;GO:0008150//biological_process;GO:0044238//primary metabolic process;GO:0044281//small molecule metabolic process;GO:0071704//organic substance metabolic process;GO:0006629//lipid metabolic process
ENSSSCT00000012340	1	1.21	0.976	0.59	0.727	0.749	1.062	0.688667	-0.624906	0.0127902	0.11544	RPL14	-	Genetic Information Processing	Translation	ko03010//Ribosome	GO:0005622//intracellular;GO:0043232//intracellular non-membrane-bounded organelle;GO:0005737//cytoplasm;GO:0005623//cell;GO:0005829//cytosol;GO:0043226//organelle;GO:0030529//ribonucleoprotein complex;GO:0032991//macromolecular complex;GO:0043229//intracellular organelle;GO:0043228//non-membrane-bounded organelle;GO:0044424//intracellular part;GO:0005575//cellular_component;GO:0044444//cytoplasm…	GO:0003723//RNA binding;GO:0005198//structural molecule activity;GO:0005488//binding;GO:0003735//structural constituent of ribosome;GO:0003674//molecular_function;GO:1901363//heterocyclic compound binding;GO:0097159//organic cyclic compound binding;GO:0003676//nucleic acid binding	GO:0009058//biosynthetic process;GO:0044260//cellular macromolecule metabolic process;GO:0034641//cellular nitrogen compound metabolic process;GO:0022613//ribonucleoprotein complex biogenesis;GO:0043170//macromolecule metabolic process;GO:0044237//cellular metabolic process;GO:0009987//cellular process;GO:0006412//translation;GO:0006807//nitrogen compound metabolic process;GO:0044249//cellular bi…
ENSSSCT00000012400	1	1.259	1.265	3.246	2.867	3.358	1.17467	3.157	1.4263	0.000406055	0.0337026	MYL3	-	Human Diseases;Organismal Systems	Circulatory system;Cardiovascular diseases	ko04261//Adrenergic signaling in cardiomyocytes;ko05414//Dilated cardiomyopathy (DCM);ko05410//Hypertrophic cardiomyopathy (HCM);ko04260//Cardiac muscle contraction	-	GO:0043167//ion binding;GO:0005488//binding;GO:0003674//molecular_function	-
ENSSSCT00000012441	1	0.96	0.893	1.186	1.202	1.157	0.951	1.18167	0.313306	0.00334993	0.0717971	PRKAR2A	-	Cellular Processes;Organismal Systems	Endocrine system;Cell growth and death	ko04910//Insulin signaling pathway;ko04210//Apoptosis	GO:0005634//nucleus;GO:0043231//intracellular membrane-bounded organelle;GO:0032991//macromolecular complex;GO:0043227//membrane-bounded organelle;GO:0044424//intracellular part;GO:0005737//cytoplasm;GO:0044464//cell part;GO:0043234//protein complex;GO:0005622//intracellular;GO:0043226//organelle;GO:0005575//cellular_component;GO:0005623//cell;GO:0043229//intracellular organelle	GO:0016772//transferase activity, transferring phosphorus-containing groups;GO:0016740//transferase activity;GO:0030234//enzyme regulator activity;GO:0098772//molecular function regulator;GO:0016301//kinase activity;GO:0003824//catalytic activity;GO:0003674//molecular_function	GO:0008150//biological_process
ENSSSCT00000012521	1	1.11	1.051	3.283	2.861	3.517	1.05367	3.22033	1.61179	7.99876e-05	0.0337026	TNNC1	Troponin C, slow skeletal and cardiac muscles [Source:UniProtKB/Swiss-Prot;Acc:P63317]	Human Diseases;Organismal Systems;Environmental Information Processing	Signal transduction;Cardiovascular diseases;Circulatory system	ko04020//Calcium signaling pathway;ko04261//Adrenergic signaling in cardiomyocytes;ko05414//Dilated cardiomyopathy (DCM);ko05410//Hypertrophic cardiomyopathy (HCM);ko04260//Cardiac muscle contraction	-	GO:0043167//ion binding;GO:0005488//binding;GO:0003674//molecular_function	-
ENSSSCT00000012628	1	1.19	1.284	1.653	1.543	1.488	1.158	1.56133	0.431143	0.019376	0.1427	LMCD1	LIM and cysteine-rich domains protein 1 [Source:RefSeq peptide;Acc:NP_001008692]	-	-	-	GO:0043229//intracellular organelle;GO:0043227//membrane-bounded organelle;GO:0044464//cell part;GO:0043226//organelle;GO:0043231//intracellular membrane-bounded organelle;GO:0005575//cellular_component;GO:0005634//nucleus;GO:0005623//cell;GO:0044424//intracellular part;GO:0005622//intracellular	GO:0005488//binding;GO:0043167//ion binding;GO:0003674//molecular_function;GO:0000988//protein binding transcription factor activity	-
ENSSSCT00000012911	1	1.247	1.156	0.875	0.912	0.867	1.13433	0.884667	-0.358639	0.0213171	0.147507	AHSG	alpha-2-HS-glycoprotein [Source:HGNC Symbol;Acc:HGNC:349]	-	-	-	GO:0005615//extracellular space;GO:0044421//extracellular region part;GO:0005576//extracellular region;GO:0005575//cellular_component	GO:0030234//enzyme regulator activity;GO:0098772//molecular function regulator;GO:0003674//molecular_function	GO:0008150//biological_process
ENSSSCT00000013838	1	0.934	0.917	1.312	1.387	1.116	0.950333	1.27167	0.420215	0.0149514	0.118565	AIFM1	apoptosis-inducing factor, mitochondrion-associated, 1 [Source:RefSeq peptide;Acc:NP_001284561]	Cellular Processes	Cell growth and death	ko04210//Apoptosis	GO:0005575//cellular_component;GO:0005623//cell	GO:0043167//ion binding;GO:0003674//molecular_function;GO:0003824//catalytic activity;GO:0005488//binding;GO:0016491//oxidoreductase activity	GO:0008150//biological_process;GO:0042592//homeostatic process;GO:0065007//biological regulation;GO:0065008//regulation of biological quality
ENSSSCT00000014391	1	1.163	1.253	1.629	1.441	1.644	1.13867	1.57133	0.464644	0.0146049	0.118565	LDHB	-	Organismal Systems;Metabolism	Endocrine system;Carbohydrate metabolism;Amino acid metabolism	ko04922//Glucagon signaling pathway;ko00010//Glycolysis / Gluconeogenesis;ko00620//Pyruvate metabolism;ko00270//Cysteine and methionine metabolism;ko00640//Propanoate metabolism	GO:0005737//cytoplasm;GO:0044464//cell part;GO:0044424//intracellular part;GO:0005575//cellular_component;GO:0005623//cell;GO:0005622//intracellular	GO:0016491//oxidoreductase activity;GO:0003674//molecular_function;GO:0003824//catalytic activity	GO:0005975//carbohydrate metabolic process;GO:0071704//organic substance metabolic process;GO:0008150//biological_process;GO:0044281//small molecule metabolic process;GO:0044238//primary metabolic process;GO:0044699//single-organism process;GO:0044710//single-organism metabolic process;GO:0008152//metabolic process
ENSSSCT00000014585	1	1.355	1.355	5.068	2.862	2.931	1.23667	3.62033	1.54967	0.00785725	0.0989015	CSRP3	-	-	-	-	-	GO:0003674//molecular_function;GO:0043167//ion binding;GO:0005488//binding	-
ENSSSCT00000015612	1	1.148	1.297	1.529	1.437	1.517	1.14833	1.49433	0.379961	0.025793	0.158557	UQCRQ	ubiquinol-cytochrome c reductase, complex III subunit VII, 9.5kDa [Source:HGNC Symbol;Acc:HGNC:29594]	Organismal Systems;Human Diseases;Metabolism	Energy metabolism;Circulatory system;Endocrine and metabolic diseases;Neurodegenerative diseases	ko04932//Non-alcoholic fatty liver disease (NAFLD);ko05016//Huntington's disease;ko05010//Alzheimer's disease;ko05012//Parkinson's disease;ko00190//Oxidative phosphorylation;ko04260//Cardiac muscle contraction	GO:0005575//cellular_component	GO:0005215//transporter activity;GO:0003824//catalytic activity;GO:0016491//oxidoreductase activity;GO:0022857//transmembrane transporter activity;GO:0003674//molecular_function	GO:0008150//biological_process;GO:0006810//transport;GO:0051179//localization;GO:0044765//single-organism transport;GO:1902578//single-organism localization;GO:0051234//establishment of localization;GO:0055085//transmembrane transport;GO:0009987//cellular process;GO:0044699//single-organism process;GO:0044763//single-organism cellular process
ENSSSCT00000015619	1	1.032	1.057	1.191	1.289	1.285	1.02967	1.255	0.28551	0.00290742	0.0658738	VDAC1	voltage-dependent anion channel 1 [Source:HGNC Symbol;Acc:HGNC:12669]	Environmental Information Processing;Human Diseases	Signal transduction;Infectious diseases;Neurodegenerative diseases	ko05166//HTLV-I infection;ko05164//Influenza A;ko04020//Calcium signaling pathway;ko05016//Huntington's disease;ko05012//Parkinson's disease;ko04022//cGMP - PKG signaling pathway	GO:0016020//membrane;GO:0005622//intracellular;GO:0043229//intracellular organelle;GO:0043234//protein complex;GO:0044444//cytoplasmic part;GO:0044424//intracellular part;GO:0043231//intracellular membrane-bounded organelle;GO:0005737//cytoplasm;GO:0044464//cell part;GO:0005886//plasma membrane;GO:0071944//cell periphery;GO:0005575//cellular_component;GO:0043227//membrane-bounded organelle;GO:000…	GO:0003674//molecular_function;GO:0022857//transmembrane transporter activity;GO:0005215//transporter activity	GO:0051179//localization;GO:0051234//establishment of localization;GO:0044699//single-organism process;GO:1902578//single-organism localization;GO:0009987//cellular process;GO:0006810//transport;GO:0008219//cell death;GO:0044765//single-organism transport;GO:0044763//single-organism cellular process;GO:0055085//transmembrane transport;GO:0016265//death;GO:0008150//biological_process
ENSSSCT00000015650	1	1.106	1.145	1.834	1.664	1.474	1.08367	1.65733	0.612943	0.00491586	0.0795566	MYOT	myotilin [Source:HGNC Symbol;Acc:HGNC:12399]	-	-	-	-	GO:0003674//molecular_function	-
ENSSSCT00000016389	1	1.459	1.404	2.881	2.429	2.067	1.28767	2.459	0.933313	0.0132472	0.11544	CRYAB	crystallin, alpha B [Source:HGNC Symbol;Acc:HGNC:2389]	Genetic Information Processing	Folding, sorting and degradation	ko04141//Protein processing in endoplasmic reticulum	GO:0043231//intracellular membrane-bounded organelle;GO:0043226//organelle;GO:0005575//cellular_component;GO:0044464//cell part;GO:0005737//cytoplasm;GO:0005622//intracellular;GO:0044424//intracellular part;GO:0005623//cell;GO:0043227//membrane-bounded organelle;GO:0005634//nucleus;GO:0043229//intracellular organelle	GO:0003674//molecular_function;GO:0043167//ion binding;GO:0005198//structural molecule activity;GO:0005488//binding	-
ENSSSCT00000016395	1	1.024	0.926	1.229	1.164	1.167	0.983333	1.18667	0.271162	0.00582603	0.0837219	DLAT	dihydrolipoyllysine-residue acetyltransferase component of pyruvate dehydrogenase complex, mitochondrial precursor [Source:RefSeq peptide;Acc:NP_999159]	Metabolism	Overview;Carbohydrate metabolism	ko01200//Carbon metabolism;ko00010//Glycolysis / Gluconeogenesis;ko00620//Pyruvate metabolism;ko00020//Citrate cycle (TCA cycle)	GO:0043234//protein complex;GO:0005575//cellular_component;GO:0005623//cell;GO:0005739//mitochondrion;GO:0043227//membrane-bounded organelle;GO:0032991//macromolecular complex;GO:0043231//intracellular membrane-bounded organelle;GO:0005622//intracellular;GO:0005737//cytoplasm;GO:0044464//cell part;GO:0044424//intracellular part;GO:0043226//organelle;GO:0044444//cytoplasmic part;GO:0043229//intrac…	GO:0003674//molecular_function;GO:0003824//catalytic activity;GO:0016740//transferase activity;GO:0016746//transferase activity, transferring acyl groups	GO:0008152//metabolic process;GO:0044281//small molecule metabolic process;GO:0044699//single-organism process;GO:0044710//single-organism metabolic process;GO:0008150//biological_process
ENSSSCT00000016699	1	0.98	1.093	0.774	0.893	0.697	1.02433	0.788	-0.378418	0.0282876	0.163737	COL1A2	-	Environmental Information Processing;Cellular Processes;Organismal Systems;Human Diseases	Infectious diseases;Digestive system;Endocrine and metabolic diseases;Signal transduction;Cellular commiunity;Signaling molecules and interaction;Immune system	ko04151//PI3K-Akt signaling pathway;ko04510//Focal adhesion;ko04933//AGE-RAGE signaling pathway in diabetic complications;ko04611//Platelet activation;ko05146//Amoebiasis;ko04512//ECM-receptor interaction;ko04974//Protein digestion and absorption	GO:0005575//cellular_component;GO:0005578//proteinaceous extracellular matrix;GO:0043234//protein complex;GO:0032991//macromolecular complex;GO:0005576//extracellular region;GO:0031012//extracellular matrix;GO:0044421//extracellular region part	GO:0003674//molecular_function;GO:0005198//structural molecule activity	-
ENSSSCT00000016777	1	1.014	0.997	0.826	0.877	0.773	1.00367	0.825333	-0.282231	0.00589464	0.0837219	CACNA2D1	calcium channel, voltage-dependent, alpha 2/delta subunit 1 [Source:HGNC Symbol;Acc:HGNC:1399]	Environmental Information Processing;Organismal Systems;Human Diseases	Circulatory system;Endocrine system;Signal transduction;Cardiovascular diseases	ko04010//MAPK signaling pathway;ko04261//Adrenergic signaling in cardiomyocytes;ko04921//Oxytocin signaling pathway;ko05414//Dilated cardiomyopathy (DCM);ko05410//Hypertrophic cardiomyopathy (HCM);ko05412//Arrhythmogenic right ventricular cardiomyopathy (ARVC);ko04260//Cardiac muscle contraction	GO:0071944//cell periphery;GO:0005623//cell;GO:0005575//cellular_component;GO:0032991//macromolecular complex;GO:0044464//cell part;GO:0043234//protein complex;GO:0016020//membrane;GO:0005886//plasma membrane	GO:0003674//molecular_function	GO:0044763//single-organism cellular process;GO:1902578//single-organism localization;GO:0044765//single-organism transport;GO:0008150//biological_process;GO:0051179//localization;GO:0009987//cellular process;GO:0006810//transport;GO:0055085//transmembrane transport;GO:0044699//single-organism process;GO:0051234//establishment of localization
ENSSSCT00000016824	1	0.944	0.942	1.216	1.202	1.167	0.962	1.195	0.312902	0.000712523	0.045666	DLD	-	Metabolism	Overview;Carbohydrate metabolism;Amino acid metabolism	ko01200//Carbon metabolism;ko00010//Glycolysis / Gluconeogenesis;ko00280//Valine, leucine and isoleucine degradation;ko00260//Glycine, serine and threonine metabolism;ko00620//Pyruvate metabolism;ko00020//Citrate cycle (TCA cycle);ko00630//Glyoxylate and dicarboxylate metabolism;ko00640//Propanoate metabolism	-	GO:0016491//oxidoreductase activity;GO:0003674//molecular_function;GO:0003824//catalytic activity;GO:0043167//ion binding;GO:0005488//binding	GO:1901360//organic cyclic compound metabolic process;GO:0034660//ncRNA metabolic process;GO:0009987//cellular process;GO:0090304//nucleic acid metabolic process;GO:0006399//tRNA metabolic process;GO:0042592//homeostatic process;GO:0016070//RNA metabolic process;GO:0065007//biological regulation;GO:0008150//biological_process;GO:0046483//heterocycle metabolic process;GO:0071704//organic substance…
ENSSSCT00000017187	1	1.101	1.195	1.455	1.301	1.554	1.09867	1.43667	0.386972	0.0213913	0.147507	ACSL1	acyl-CoA synthetase long-chain family member 1 [Source:HGNC Symbol;Acc:HGNC:3569]	Metabolism;Cellular Processes;Organismal Systems	Lipid metabolism;Transport and catabolism;Overview;Endocrine system	ko04920//Adipocytokine signaling pathway;ko04146//Peroxisome;ko03320//PPAR signaling pathway;ko01212//Fatty acid metabolism;ko00071//Fatty acid degradation;ko00061//Fatty acid biosynthesis	-	GO:0003674//molecular_function	GO:0008150//biological_process
ENSSSCT00000017193	1	1.116	1.071	1.283	1.179	1.422	1.06233	1.29467	0.285344	0.0357933	0.18079	SLC25A4	solute carrier family 25 (mitochondrial carrier; adenine nucleotide translocator), member 4 [Source:HGNC Symbol;Acc:HGNC:10990]	Human Diseases;Environmental Information Processing	Signal transduction;Infectious diseases;Neurodegenerative diseases	ko05166//HTLV-I infection;ko04020//Calcium signaling pathway;ko05016//Huntington's disease;ko05012//Parkinson's disease;ko04022//cGMP - PKG signaling pathway	GO:0005739//mitochondrion;GO:0044424//intracellular part;GO:0043227//membrane-bounded organelle;GO:0005737//cytoplasm;GO:0005575//cellular_component;GO:0043226//organelle;GO:0043229//intracellular organelle;GO:0005622//intracellular;GO:0044464//cell part;GO:0005623//cell;GO:0044444//cytoplasmic part;GO:0043231//intracellular membrane-bounded organelle	GO:0003674//molecular_function	GO:0044699//single-organism process;GO:0006810//transport;GO:0008150//biological_process;GO:0009987//cellular process;GO:0051179//localization;GO:0055085//transmembrane transport;GO:0051234//establishment of localization;GO:1902578//single-organism localization;GO:0044763//single-organism cellular process;GO:0044765//single-organism transport
ENSSSCT00000017347	1	0.9	1	1.125	1.09	1.288	0.966667	1.16767	0.272538	0.0391683	0.190637	-	-	-	-	-	GO:0043229//intracellular organelle;GO:0044446//intracellular organelle part;GO:0043234//protein complex;GO:0005856//cytoskeleton;GO:0042995//cell projection;GO:0005815//microtubule organizing center;GO:0015630//microtubule cytoskeleton;GO:0044464//cell part;GO:0043228//non-membrane-bounded organelle;GO:0044430//cytoskeletal part;GO:0043226//organelle;GO:0005575//cellular_component;GO:0032991//ma…	GO:0003674//molecular_function;GO:0008289//lipid binding;GO:0043167//ion binding;GO:0005488//binding	GO:0071840//cellular component organization or biogenesis;GO:0048856//anatomical structure development;GO:0009987//cellular process;GO:0006810//transport;GO:0051179//localization;GO:0009653//anatomical structure morphogenesis;GO:0044763//single-organism cellular process;GO:0000902//cell morphogenesis;GO:0048646//anatomical structure formation involved in morphogenesis;GO:0032502//developmental pr…
ENSSSCT00000017383	1	0.922	1.089	1.407	1.369	1.593	1.00367	1.45633	0.53706	0.00511974	0.0811991	-	-	-	-	-	GO:0005575//cellular_component;GO:0005623//cell	GO:0016787//hydrolase activity;GO:0003674//molecular_function;GO:0003824//catalytic activity;GO:0008233//peptidase activity	GO:0008150//biological_process;GO:0006810//transport;GO:0051179//localization;GO:0016192//vesicle-mediated transport;GO:0051234//establishment of localization
ENSSSCT00000017651	1	1.041	1.066	0.796	0.842	0.838	1.03567	0.825333	-0.327511	0.000936073	0.0494871	ABCB6	ATP-binding cassette, sub-family B (MDR/TAP), member 6 (Langereis blood group) [Source:HGNC Symbol;Acc:HGNC:47]	Environmental Information Processing	Membrane transport	ko02010//ABC transporters	GO:0044444//cytoplasmic part;GO:0043226//organelle;GO:0005622//intracellular;GO:0044464//cell part;GO:0005739//mitochondrion;GO:0005737//cytoplasm;GO:0043227//membrane-bounded organelle;GO:0043229//intracellular organelle;GO:0005575//cellular_component;GO:0043231//intracellular membrane-bounded organelle;GO:0005623//cell;GO:0044424//intracellular part	GO:0003824//catalytic activity;GO:0003674//molecular_function;GO:0016817//hydrolase activity, acting on acid anhydrides;GO:0016887//ATPase activity;GO:0005215//transporter activity;GO:0016787//hydrolase activity;GO:0016818//hydrolase activity, acting on acid anhydrides, in phosphorus-containing anhydrides;GO:0043167//ion binding;GO:0005488//binding;GO:0016462//pyrophosphatase activity;GO:0017111/…	GO:0055085//transmembrane transport;GO:0051234//establishment of localization;GO:1902578//single-organism localization;GO:0051179//localization;GO:0044765//single-organism transport;GO:0044699//single-organism process;GO:0044763//single-organism cellular process;GO:0006810//transport;GO:0009987//cellular process;GO:0008150//biological_process
ENSSSCT00000017854	1	0.98	0.957	0.669	0.741	0.744	0.979	0.718	-0.447325	0.00109667	0.0543535	-	-	-	-	-	-	GO:0005488//binding;GO:0005515//protein binding;GO:0008092//cytoskeletal protein binding;GO:0003674//molecular_function	-
ENSSSCT00000018048	1	1.12	1.243	1.569	1.422	1.334	1.121	1.44167	0.362951	0.0321651	0.170046	FLNC	filamin C, gamma [Source:HGNC Symbol;Acc:HGNC:3756]	Human Diseases;Cellular Processes;Environmental Information Processing	Infectious diseases;Signal transduction;Cellular commiunity;Cancers	ko05205//Proteoglycans in cancer;ko04010//MAPK signaling pathway;ko04510//Focal adhesion;ko05132//Salmonella infection	-	GO:0005488//binding;GO:0003674//molecular_function;GO:0005515//protein binding;GO:0008092//cytoskeletal protein binding	-
ENSSSCT00000018219	1	0.829	0.707	0.459	0.632	0.524	0.845333	0.538333	-0.651021	0.0300974	0.16461	-	Peptidyl-prolyl cis-trans isomerase A Peptidyl-prolyl cis-trans isomerase A, N-terminally processed [Source:UniProtKB/Swiss-Prot;Acc:P62936]	-	-	-	GO:0005737//cytoplasm;GO:0005576//extracellular region;GO:0043229//intracellular organelle;GO:0005829//cytosol;GO:0005623//cell;GO:0005634//nucleus;GO:0043226//organelle;GO:0044424//intracellular part;GO:0044464//cell part;GO:0005575//cellular_component;GO:0005622//intracellular;GO:0043231//intracellular membrane-bounded organelle;GO:0044444//cytoplasmic part;GO:0043227//membrane-bounded organelle	GO:0003824//catalytic activity;GO:0003674//molecular_function;GO:0016853//isomerase activity	GO:0044237//cellular metabolic process;GO:0006464//cellular protein modification process;GO:0044238//primary metabolic process;GO:0019538//protein metabolic process;GO:0006457//protein folding;GO:0044260//cellular macromolecule metabolic process;GO:0043412//macromolecule modification;GO:0008152//metabolic process;GO:0036211//protein modification process;GO:0043170//macromolecule metabolic process…
ENSSSCT00000019150	1	0.932	0.92	1.383	1.132	1.232	0.950667	1.249	0.393762	0.0131428	0.11544	NME2	Nucleoside diphosphate kinase B [Source:UniProtKB/Swiss-Prot;Acc:Q2EN76]	Metabolism	Nucleotide metabolism	ko00230//Purine metabolism;ko00240//Pyrimidine metabolism	GO:0071944//cell periphery;GO:0005737//cytoplasm;GO:0005829//cytosol;GO:0016020//membrane;GO:0005623//cell;GO:0005622//intracellular;GO:0005575//cellular_component;GO:0005886//plasma membrane;GO:0044444//cytoplasmic part;GO:0044424//intracellular part;GO:0044464//cell part	GO:0003824//catalytic activity;GO:0005488//binding;GO:0043167//ion binding;GO:0016740//transferase activity;GO:0016301//kinase activity;GO:0016772//transferase activity, transferring phosphorus-containing groups;GO:0003674//molecular_function	GO:0044763//single-organism cellular process;GO:0044267//cellular protein metabolic process;GO:0043412//macromolecule modification;GO:0044238//primary metabolic process;GO:0008152//metabolic process;GO:0050794//regulation of cellular process;GO:0007154//cell communication;GO:0036211//protein modification process;GO:0044710//single-organism metabolic process;GO:0009058//biosynthetic process;GO:004…
ENSSSCT00000019331	1	0.995	0.921	0.727	0.805	0.835	0.972	0.789	-0.300931	0.0131099	0.11544	ALDOC	aldolase C, fructose-bisphosphate [Source:HGNC Symbol;Acc:HGNC:418]	Metabolism	Carbohydrate metabolism;Overview	ko01200//Carbon metabolism;ko01230//Biosynthesis of amino acids;ko00010//Glycolysis / Gluconeogenesis;ko00051//Fructose and mannose metabolism;ko00030//Pentose phosphate pathway	-	GO:0003824//catalytic activity;GO:0016829//lyase activity;GO:0003674//molecular_function	GO:0051186//cofactor metabolic process;GO:0009987//cellular process;GO:0044710//single-organism metabolic process;GO:0071704//organic substance metabolic process;GO:0006807//nitrogen compound metabolic process;GO:0009056//catabolic process;GO:0008152//metabolic process;GO:0034641//cellular nitrogen compound metabolic process;GO:0006091//generation of precursor metabolites and energy;GO:0044237//c…
ENSSSCT00000019487	1	1.141	0.883	1.463	1.497	1.507	1.008	1.489	0.562848	0.00606429	0.0837219	SLC25A11	solute carrier family 25 (mitochondrial carrier; oxoglutarate carrier), member 11 [Source:HGNC Symbol;Acc:HGNC:10981]	-	-	-	GO:0005739//mitochondrion;GO:0043229//intracellular organelle;GO:0044444//cytoplasmic part;GO:0005623//cell;GO:0044424//intracellular part;GO:0005575//cellular_component;GO:0005622//intracellular;GO:0044464//cell part;GO:0043226//organelle;GO:0043231//intracellular membrane-bounded organelle;GO:0043227//membrane-bounded organelle;GO:0005737//cytoplasm	-	GO:0051179//localization;GO:0051234//establishment of localization;GO:0006810//transport;GO:0008150//biological_process
ENSSSCT00000019597	1	1.073	1.093	1.361	1.345	1.155	1.05533	1.287	0.286313	0.0297135	0.16461	MYH2	-	Cellular Processes	Cellular commiunity	ko04530//Tight junction	GO:0043229//intracellular organelle;GO:0005737//cytoplasm;GO:0043226//organelle;GO:0044444//cytoplasmic part;GO:0032991//macromolecular complex;GO:0043234//protein complex;GO:0005856//cytoskeleton;GO:0043232//intracellular non-membrane-bounded organelle;GO:0005575//cellular_component;GO:0043228//non-membrane-bounded organelle;GO:0044464//cell part;GO:0030529//ribonucleoprotein complex;GO:0005840/…	GO:0005488//binding;GO:0043167//ion binding;GO:0003735//structural constituent of ribosome;GO:0008092//cytoskeletal protein binding;GO:0003674//molecular_function;GO:0005198//structural molecule activity;GO:0005515//protein binding	GO:0009987//cellular process;GO:0009058//biosynthetic process;GO:0044267//cellular protein metabolic process;GO:0044238//primary metabolic process;GO:0006810//transport;GO:0051234//establishment of localization;GO:0044237//cellular metabolic process;GO:0010467//gene expression;GO:0006412//translation;GO:0071704//organic substance metabolic process;GO:0034645//cellular macromolecule biosynthetic p…
ENSSSCT00000019600	1	0.824	0.484	1.69	2.487	1.563	0.769333	1.91333	1.31441	0.0229682	0.147806	-	-	-	-	-	GO:0043228//non-membrane-bounded organelle;GO:0005623//cell;GO:0005622//intracellular;GO:0044464//cell part;GO:0043226//organelle;GO:0043234//protein complex;GO:0043229//intracellular organelle;GO:0005856//cytoskeleton;GO:0043232//intracellular non-membrane-bounded organelle;GO:0032991//macromolecular complex;GO:0005575//cellular_component;GO:0044424//intracellular part	GO:0043167//ion binding;GO:0008092//cytoskeletal protein binding;GO:0005515//protein binding;GO:0005488//binding;GO:0003674//molecular_function	GO:0008150//biological_process
ENSSSCT00000022277	1	1.154	1.313	1.681	1.738	1.919	1.15567	1.77933	0.622611	0.00776752	0.0989015	-	-	-	-	-	GO:0043229//intracellular organelle;GO:0043227//membrane-bounded organelle;GO:0043226//organelle;GO:0005575//cellular_component;GO:0005737//cytoplasm;GO:0005622//intracellular;GO:0005623//cell;GO:0005783//endoplasmic reticulum;GO:0044424//intracellular part;GO:0044464//cell part;GO:0043231//intracellular membrane-bounded organelle;GO:0012505//endomembrane system;GO:0044444//cytoplasmic part	GO:0005488//binding;GO:0022857//transmembrane transporter activity;GO:0003674//molecular_function;GO:0003824//catalytic activity;GO:0017111//nucleoside-triphosphatase activity;GO:0016818//hydrolase activity, acting on acid anhydrides, in phosphorus-containing anhydrides;GO:0016787//hydrolase activity;GO:0005215//transporter activity;GO:0043167//ion binding;GO:0016887//ATPase activity;GO:0016462//…	GO:0006810//transport;GO:0044699//single-organism process;GO:0051179//localization;GO:0044763//single-organism cellular process;GO:1902578//single-organism localization;GO:0055085//transmembrane transport;GO:0009987//cellular process;GO:0008150//biological_process;GO:0051234//establishment of localization;GO:0044765//single-organism transport
ENSSSCT00000022705	1	0.968	0.97	0.654	0.553	0.68	0.979333	0.629	-0.63874	0.00225583	0.0616852	-	-	-	-	-	GO:0044424//intracellular part;GO:0005575//cellular_component;GO:0043232//intracellular non-membrane-bounded organelle;GO:0005694//chromosome;GO:0043229//intracellular organelle;GO:0044464//cell part;GO:0032991//macromolecular complex;GO:0043234//protein complex;GO:0005622//intracellular;GO:0005634//nucleus;GO:0043231//intracellular membrane-bounded organelle;GO:0043226//organelle;GO:0005623//cel…	GO:0003677//DNA binding;GO:1901363//heterocyclic compound binding;GO:0003674//molecular_function;GO:0097159//organic cyclic compound binding;GO:0005488//binding;GO:0003676//nucleic acid binding	GO:0016043//cellular component organization;GO:0071822//protein complex subunit organization;GO:0006996//organelle organization;GO:0051276//chromosome organization;GO:0065003//macromolecular complex assembly;GO:0071840//cellular component organization or biogenesis;GO:0008150//biological_process;GO:0070271//protein complex biogenesis;GO:0043933//macromolecular complex subunit organization;GO:0044…
ENSSSCT00000023274	1	1.233	1.438	2.989	2.793	2.804	1.22367	2.862	1.22581	0.00132509	0.0568053	TNNT1	troponin T type 1 (skeletal, slow) [Source:HGNC Symbol;Acc:HGNC:11948]	-	-	-	GO:0005623//cell;GO:0043232//intracellular non-membrane-bounded organelle;GO:0005856//cytoskeleton;GO:0005575//cellular_component;GO:0005622//intracellular;GO:0043229//intracellular organelle;GO:0043234//protein complex;GO:0044424//intracellular part;GO:0005737//cytoplasm;GO:0043226//organelle;GO:0043228//non-membrane-bounded organelle;GO:0032991//macromolecular complex;GO:0044464//cell part	-	GO:0008150//biological_process
ENSSSCT00000023318	1	0.98	0.902	1.236	1.222	1.235	0.960667	1.231	0.357723	0.00143267	0.0568053	NDUFS7	NADH dehydrogenase (ubiquinone) Fe-S protein 7, 20kDa (NADH-coenzyme Q reductase) [Source:HGNC Symbol;Acc:HGNC:7714]	-	-	-	-	GO:0043167//ion binding;GO:0003824//catalytic activity;GO:0003674//molecular_function;GO:0005488//binding;GO:0016491//oxidoreductase activity	GO:0008150//biological_process
ENSSSCT00000023610	1	1.027	1.02	1.295	1.349	1.478	1.01567	1.374	0.435955	0.00165721	0.0600452	COX7A1	Cytochrome c oxidase subunit 7A1, mitochondrial [Source:UniProtKB/Swiss-Prot;Acc:Q8SPJ9]	Human Diseases;Organismal Systems;Metabolism	Energy metabolism;Circulatory system;Endocrine and metabolic diseases;Neurodegenerative diseases	ko04932//Non-alcoholic fatty liver disease (NAFLD);ko05016//Huntington's disease;ko05010//Alzheimer's disease;ko05012//Parkinson's disease;ko00190//Oxidative phosphorylation;ko04260//Cardiac muscle contraction	GO:0005739//mitochondrion;GO:0044464//cell part;GO:0005575//cellular_component;GO:0043231//intracellular membrane-bounded organelle;GO:0043227//membrane-bounded organelle;GO:0043226//organelle;GO:0005623//cell;GO:0005737//cytoplasm;GO:0043229//intracellular organelle;GO:0044424//intracellular part;GO:0044444//cytoplasmic part;GO:0005622//intracellular	GO:0016491//oxidoreductase activity;GO:0003824//catalytic activity;GO:0005215//transporter activity;GO:0022857//transmembrane transporter activity;GO:0003674//molecular_function	GO:0009987//cellular process;GO:0044763//single-organism cellular process;GO:0008150//biological_process;GO:0044765//single-organism transport;GO:0055085//transmembrane transport;GO:0051179//localization;GO:1902578//single-organism localization;GO:0006810//transport;GO:0051234//establishment of localization;GO:0044699//single-organism process
ENSSSCT00000024123	1	1.24	1.238	0.698	0.745	0.767	1.15933	0.736667	-0.654212	0.00423559	0.0763369	-	-	-	-	-	GO:0043227//membrane-bounded organelle;GO:0005783//endoplasmic reticulum;GO:0071944//cell periphery;GO:0044444//cytoplasmic part;GO:0043229//intracellular organelle;GO:0005623//cell;GO:0016020//membrane;GO:0044424//intracellular part;GO:0043231//intracellular membrane-bounded organelle;GO:0043226//organelle;GO:0005622//intracellular;GO:0012505//endomembrane system;GO:0005886//plasma membrane;GO:0…	GO:0003824//catalytic activity;GO:0017111//nucleoside-triphosphatase activity;GO:0022857//transmembrane transporter activity;GO:0043167//ion binding;GO:0016462//pyrophosphatase activity;GO:0005488//binding;GO:0016887//ATPase activity;GO:0003674//molecular_function;GO:0016817//hydrolase activity, acting on acid anhydrides;GO:0005215//transporter activity;GO:0016818//hydrolase activity, acting on a…	GO:0044699//single-organism process;GO:0006810//transport;GO:0042592//homeostatic process;GO:0055085//transmembrane transport;GO:0009987//cellular process;GO:0044765//single-organism transport;GO:0051179//localization;GO:0051234//establishment of localization;GO:0008150//biological_process;GO:0065008//regulation of biological quality;GO:0065007//biological regulation;GO:1902578//single-organism l…
ENSSSCT00000024604	1	1.061	1.057	2.638	2.281	2.826	1.03933	2.58167	1.31264	0.000162833	0.0337026	TNNI1	troponin I type 1 (skeletal, slow) [Source:HGNC Symbol;Acc:HGNC:11945]	-	-	-	GO:0005622//intracellular;GO:0032991//macromolecular complex;GO:0005575//cellular_component;GO:0043234//protein complex;GO:0043229//intracellular organelle;GO:0043228//non-membrane-bounded organelle;GO:0044424//intracellular part;GO:0044464//cell part;GO:0005623//cell;GO:0043226//organelle;GO:0005737//cytoplasm;GO:0043232//intracellular non-membrane-bounded organelle;GO:0005856//cytoskeleton	-	GO:0003008//system process;GO:0044699//single-organism process;GO:0003013//circulatory system process;GO:0008150//biological_process;GO:0032501//multicellular organismal process;GO:0044707//single-multicellular organism process
ENSSSCT00000024663	1	0.896	1.076	0.813	0.74	0.759	0.990667	0.770667	-0.362293	0.0143715	0.118565	REEP5	receptor accessory protein 5 [Source:HGNC Symbol;Acc:HGNC:30077]	-	-	-	GO:0005575//cellular_component	-	-
ENSSSCT00000025250	1	1.302	1.182	2.198	1.479	1.662	1.16133	1.77967	0.615825	0.0408182	0.192671	-	-	-	-	-	-	GO:0005198//structural molecule activity;GO:0003674//molecular_function	-
ENSSSCT00000025359	1	1.169	1.001	1.448	1.858	1.559	1.05667	1.62167	0.617957	0.00923233	0.104589	-	ATP synthase, H+ transporting, mitochondrial Fo complex, subunit d [Source:RefSeq peptide;Acc:NP_001231613]	-	-	-	GO:0044464//cell part;GO:0043229//intracellular organelle;GO:0043226//organelle;GO:0005623//cell;GO:0043231//intracellular membrane-bounded organelle;GO:0005739//mitochondrion;GO:0044444//cytoplasmic part;GO:0005737//cytoplasm;GO:0032991//macromolecular complex;GO:0043234//protein complex;GO:0005622//intracellular;GO:0044424//intracellular part;GO:0005575//cellular_component;GO:0043227//membrane-…	GO:0022857//transmembrane transporter activity;GO:0003674//molecular_function;GO:0005215//transporter activity	GO:0044281//small molecule metabolic process;GO:0044237//cellular metabolic process;GO:0009987//cellular process;GO:0051234//establishment of localization;GO:0044765//single-organism transport;GO:0034641//cellular nitrogen compound metabolic process;GO:0006807//nitrogen compound metabolic process;GO:0044699//single-organism process;GO:0008150//biological_process;GO:0051179//localization;GO:005508…
ENSSSCT00000026329	1	1.251	1.26	1.55	1.55	1.448	1.17033	1.516	0.37335	0.0290464	0.164527	-	-	-	-	-	-	GO:0003674//molecular_function;GO:0016491//oxidoreductase activity;GO:0003824//catalytic activity	GO:0044281//small molecule metabolic process;GO:0009058//biosynthetic process;GO:0071704//organic substance metabolic process;GO:0006629//lipid metabolic process;GO:0044699//single-organism process;GO:0044710//single-organism metabolic process;GO:0008152//metabolic process;GO:0008150//biological_process;GO:0044238//primary metabolic process
ENSSSCT00000026662	1	1.233	1.438	2.989	2.793	2.804	1.22367	2.862	1.22581	0.00132509	0.0568053	TNNT1	troponin T type 1 (skeletal, slow) [Source:HGNC Symbol;Acc:HGNC:11948]	-	-	-	GO:0005622//intracellular;GO:0043234//protein complex;GO:0005856//cytoskeleton;GO:0043226//organelle;GO:0044464//cell part;GO:0043228//non-membrane-bounded organelle;GO:0043229//intracellular organelle;GO:0005623//cell;GO:0005737//cytoplasm;GO:0044424//intracellular part;GO:0043232//intracellular non-membrane-bounded organelle;GO:0005575//cellular_component;GO:0032991//macromolecular complex	-	GO:0008150//biological_process
ENSSSCT00000026790	1	0.943	1.294	0.329	0.563	0.51	1.079	0.467333	-1.20717	0.0112286	0.113258	DNAJC3	dnaJ homolog subfamily C member 3 precursor [Source:RefSeq peptide;Acc:NP_001177113]	Genetic Information Processing;Human Diseases	Infectious diseases;Folding, sorting and degradation	ko05164//Influenza A;ko04141//Protein processing in endoplasmic reticulum	-	GO:0003674//molecular_function	-
ENSSSCT00000027161	1	0.972	0.881	1.238	1.361	1.238	0.951	1.279	0.427499	0.00395223	0.0746218	-	-	-	-	-	GO:0044464//cell part;GO:0005622//intracellular;GO:0005575//cellular_component;GO:0005623//cell	-	GO:0051179//localization;GO:0008150//biological_process;GO:0051234//establishment of localization;GO:0006810//transport
ENSSSCT00000027267	1	1.096	1.067	1.272	1.43	1.172	1.05433	1.29133	0.29253	0.0349844	0.178985	ACY1	Aminoacylase-1 [Source:UniProtKB/Swiss-Prot;Acc:P37111]	Metabolism	Amino acid metabolism;Overview	ko01230//Biosynthesis of amino acids;ko00220//Arginine biosynthesis;ko01210//2-Oxocarboxylic acid metabolism	GO:0044424//intracellular part;GO:0044464//cell part;GO:0005623//cell;GO:0005575//cellular_component;GO:0005737//cytoplasm;GO:0005622//intracellular	GO:0005488//binding;GO:0003674//molecular_function;GO:0008233//peptidase activity;GO:0016810//hydrolase activity, acting on carbon-nitrogen (but not peptide) bonds;GO:0003824//catalytic activity;GO:0016787//hydrolase activity;GO:0043167//ion binding	GO:0071704//organic substance metabolic process;GO:0044237//cellular metabolic process;GO:0006082//organic acid metabolic process;GO:0008150//biological_process;GO:0044710//single-organism metabolic process;GO:0008152//metabolic process;GO:0044281//small molecule metabolic process;GO:0006520//cellular amino acid metabolic process;GO:0044699//single-organism process;GO:1901564//organonitrogen comp…
ENSSSCT00000027467	1	0.968	0.97	0.654	0.553	0.68	0.979333	0.629	-0.63874	0.00225583	0.0616852	-	-	-	-	-	GO:0044464//cell part;GO:0043234//protein complex;GO:0005694//chromosome;GO:0032991//macromolecular complex;GO:0043226//organelle;GO:0044424//intracellular part;GO:0043232//intracellular non-membrane-bounded organelle;GO:0043228//non-membrane-bounded organelle;GO:0043229//intracellular organelle;GO:0005623//cell;GO:0005634//nucleus;GO:0043227//membrane-bounded organelle;GO:0005575//cellular_compo…	GO:0003677//DNA binding;GO:1901363//heterocyclic compound binding;GO:0003676//nucleic acid binding;GO:0005488//binding;GO:0003674//molecular_function;GO:0097159//organic cyclic compound binding	GO:0065003//macromolecular complex assembly;GO:0016043//cellular component organization;GO:0022607//cellular component assembly;GO:0070271//protein complex biogenesis;GO:0043933//macromolecular complex subunit organization;GO:0006461//protein complex assembly;GO:0008150//biological_process;GO:0006996//organelle organization;GO:0071840//cellular component organization or biogenesis;GO:0071822//pro…
ENSSSCT00000027674	1	0.904	1.101	0.66	0.826	0.778	1.00167	0.754667	-0.408491	0.0319062	0.16981	MYO1C	myosin IC [Source:HGNC Symbol;Acc:HGNC:7597]	-	-	-	GO:0032991//macromolecular complex;GO:0005623//cell;GO:0043234//protein complex;GO:0005575//cellular_component;GO:0043226//organelle;GO:0044424//intracellular part;GO:0005856//cytoskeleton;GO:0043229//intracellular organelle;GO:0005622//intracellular;GO:0044464//cell part;GO:0043228//non-membrane-bounded organelle;GO:0043232//intracellular non-membrane-bounded organelle	GO:0043167//ion binding;GO:0005488//binding;GO:0003674//molecular_function	GO:0008150//biological_process
ENSSSCT00000027696	1	1.188	1.174	0.902	0.868	0.758	1.12067	0.842667	-0.411323	0.0205133	0.145674	-	-	Genetic Information Processing	Translation	ko03010//Ribosome	GO:0043228//non-membrane-bounded organelle;GO:0030529//ribonucleoprotein complex;GO:0005622//intracellular;GO:0005829//cytosol;GO:0005840//ribosome;GO:0044464//cell part;GO:0005737//cytoplasm;GO:0005623//cell;GO:0043232//intracellular non-membrane-bounded organelle;GO:0005575//cellular_component;GO:0044424//intracellular part;GO:0043229//intracellular organelle;GO:0044444//cytoplasmic part;GO:004…	GO:0005488//binding;GO:0003735//structural constituent of ribosome;GO:1901363//heterocyclic compound binding;GO:0097159//organic cyclic compound binding;GO:0003723//RNA binding;GO:0003674//molecular_function;GO:0005198//structural molecule activity;GO:0003676//nucleic acid binding	GO:0010467//gene expression;GO:0044237//cellular metabolic process;GO:0019538//protein metabolic process;GO:0006412//translation;GO:0009059//macromolecule biosynthetic process;GO:0043170//macromolecule metabolic process;GO:0044238//primary metabolic process;GO:0009987//cellular process;GO:0044249//cellular biosynthetic process;GO:0008150//biological_process;GO:0008152//metabolic process;GO:000680…
ENSSSCT00000027731	1	0.883	0.743	1.428	1.056	1.375	0.875333	1.28633	0.55536	0.0402356	0.191059	MPI	-	Metabolism	Carbohydrate metabolism	ko00520//Amino sugar and nucleotide sugar metabolism;ko00051//Fructose and mannose metabolism	-	GO:0005488//binding;GO:0003674//molecular_function;GO:0043167//ion binding;GO:0003824//catalytic activity;GO:0016853//isomerase activity	GO:0071704//organic substance metabolic process;GO:0005975//carbohydrate metabolic process;GO:0008152//metabolic process;GO:0006807//nitrogen compound metabolic process;GO:0008150//biological_process;GO:0034641//cellular nitrogen compound metabolic process;GO:0044281//small molecule metabolic process;GO:0009987//cellular process;GO:0044710//single-organism metabolic process;GO:0009058//biosynthet…
ENSSSCT00000027931	1	1.192	1.129	1.385	1.443	1.393	1.107	1.407	0.345967	0.0105691	0.113258	COX5A	cytochrome c oxidase subunit Va [Source:HGNC Symbol;Acc:HGNC:2267]	Organismal Systems;Human Diseases;Metabolism	Energy metabolism;Circulatory system;Endocrine and metabolic diseases;Neurodegenerative diseases	ko04932//Non-alcoholic fatty liver disease (NAFLD);ko05016//Huntington's disease;ko05010//Alzheimer's disease;ko05012//Parkinson's disease;ko00190//Oxidative phosphorylation;ko04260//Cardiac muscle contraction	GO:0043227//membrane-bounded organelle;GO:0032991//macromolecular complex;GO:0043231//intracellular membrane-bounded organelle;GO:0043229//intracellular organelle;GO:0043226//organelle;GO:0005739//mitochondrion;GO:0005737//cytoplasm;GO:0005575//cellular_component;GO:0043234//protein complex;GO:0044464//cell part;GO:0044424//intracellular part;GO:0005623//cell;GO:0005622//intracellular;GO:0044444/…	GO:0022857//transmembrane transporter activity;GO:0003674//molecular_function;GO:0016491//oxidoreductase activity;GO:0003824//catalytic activity;GO:0005215//transporter activity	GO:0044281//small molecule metabolic process;GO:0008152//metabolic process;GO:0008150//biological_process;GO:0034641//cellular nitrogen compound metabolic process;GO:0051179//localization;GO:0044765//single-organism transport;GO:0044699//single-organism process;GO:0006091//generation of precursor metabolites and energy;GO:0044763//single-organism cellular process;GO:0044710//single-organism metab…
ENSSSCT00000028251	1	1.251	1.26	1.55	1.55	1.448	1.17033	1.516	0.37335	0.0290464	0.164527	-	-	-	-	-	-	GO:0003824//catalytic activity;GO:0003674//molecular_function;GO:0016491//oxidoreductase activity	GO:0009058//biosynthetic process;GO:0008150//biological_process;GO:0071704//organic substance metabolic process;GO:0044699//single-organism process;GO:0044238//primary metabolic process;GO:0044281//small molecule metabolic process;GO:0008152//metabolic process;GO:0006629//lipid metabolic process;GO:0044710//single-organism metabolic process
ENSSSCT00000028278	1	1.188	1.174	0.902	0.868	0.758	1.12067	0.842667	-0.411323	0.0205133	0.145674	RPL18	ribosomal protein L18 [Source:HGNC Symbol;Acc:HGNC:10310]	-	-	-	GO:0005623//cell;GO:0005829//cytosol;GO:0030529//ribonucleoprotein complex;GO:0005840//ribosome;GO:0043232//intracellular non-membrane-bounded organelle;GO:0005737//cytoplasm;GO:0043226//organelle;GO:0043228//non-membrane-bounded organelle;GO:0044444//cytoplasmic part;GO:0005622//intracellular;GO:0032991//macromolecular complex;GO:0044424//intracellular part;GO:0043229//intracellular organelle;GO…	GO:0005198//structural molecule activity;GO:0003674//molecular_function;GO:1901363//heterocyclic compound binding;GO:0003676//nucleic acid binding;GO:0005488//binding;GO:0097159//organic cyclic compound binding;GO:0003723//RNA binding;GO:0003735//structural constituent of ribosome	GO:0043170//macromolecule metabolic process;GO:1901576//organic substance biosynthetic process;GO:0044249//cellular biosynthetic process;GO:0034645//cellular macromolecule biosynthetic process;GO:0008152//metabolic process;GO:0044267//cellular protein metabolic process;GO:0009058//biosynthetic process;GO:0019538//protein metabolic process;GO:0009059//macromolecule biosynthetic process;GO:0071704/…
ENSSSCT00000028484	1	1.109	1.136	1.286	1.329	1.431	1.08167	1.34867	0.318278	0.0117114	0.113258	ACAT1	acetyl-CoA acetyltransferase 1 [Source:HGNC Symbol;Acc:HGNC:93]	Metabolism	Carbohydrate metabolism;Overview;Metabolism of terpenoids and polyketides;Amino acid metabolism;Lipid metabolism	ko01200//Carbon metabolism;ko01212//Fatty acid metabolism;ko00280//Valine, leucine and isoleucine degradation;ko00310//Lysine degradation;ko00620//Pyruvate metabolism;ko00380//Tryptophan metabolism;ko00071//Fatty acid degradation;ko00630//Glyoxylate and dicarboxylate metabolism;ko00640//Propanoate metabolism;ko00650//Butanoate metabolism;ko00900//Terpenoid backbone biosynthesis;ko00072//Synthesis…	-	GO:0003674//molecular_function;GO:0003824//catalytic activity;GO:0016740//transferase activity;GO:0016746//transferase activity, transferring acyl groups	GO:0008150//biological_process
ENSSSCT00000029154	1	0.995	0.995	1.168	1.28	1.421	0.996667	1.28967	0.371815	0.0108934	0.113258	-	-	-	-	-	-	GO:0016740//transferase activity;GO:0003674//molecular_function;GO:0003824//catalytic activity;GO:0016746//transferase activity, transferring acyl groups	GO:0044699//single-organism process;GO:0008150//biological_process;GO:0006091//generation of precursor metabolites and energy;GO:0008152//metabolic process;GO:0044281//small molecule metabolic process;GO:0009987//cellular process;GO:0044237//cellular metabolic process;GO:0044710//single-organism metabolic process
ENSSSCT00000029291	1	0.91	0.958	0.805	0.866	0.712	0.956	0.794333	-0.267266	0.0413084	0.192692	-	-	-	-	-	GO:0005622//intracellular;GO:0043226//organelle;GO:0043229//intracellular organelle;GO:0044464//cell part;GO:0044444//cytoplasmic part;GO:0044424//intracellular part;GO:0043227//membrane-bounded organelle;GO:0005737//cytoplasm;GO:0005575//cellular_component;GO:0043231//intracellular membrane-bounded organelle;GO:0005623//cell;GO:0005739//mitochondrion	GO:0003674//molecular_function;GO:0003824//catalytic activity;GO:0016491//oxidoreductase activity	GO:0051179//localization;GO:0008150//biological_process;GO:0065008//regulation of biological quality;GO:0006810//transport;GO:0065007//biological regulation;GO:0042592//homeostatic process;GO:0051234//establishment of localization
ENSSSCT00000029874	1	0.961	1.108	1.329	1.231	1.288	1.023	1.28267	0.32634	0.00895574	0.10444	ATPIF1	ATPase inhibitor, mitochondrial [Source:UniProtKB/Swiss-Prot;Acc:Q29307]	-	-	-	GO:0043226//organelle;GO:0043231//intracellular membrane-bounded organelle;GO:0005623//cell;GO:0043227//membrane-bounded organelle;GO:0043229//intracellular organelle;GO:0005575//cellular_component;GO:0044444//cytoplasmic part;GO:0005737//cytoplasm;GO:0044424//intracellular part;GO:0005739//mitochondrion;GO:0005622//intracellular;GO:0044464//cell part	GO:0005515//protein binding;GO:0030234//enzyme regulator activity;GO:0019899//enzyme binding;GO:0005488//binding;GO:0003674//molecular_function;GO:0098772//molecular function regulator	GO:0002376//immune system process;GO:0070271//protein complex biogenesis;GO:0051186//cofactor metabolic process;GO:0009058//biosynthetic process;GO:0071840//cellular component organization or biogenesis;GO:0043933//macromolecular complex subunit organization;GO:0065003//macromolecular complex assembly;GO:0008150//biological_process;GO:0032502//developmental process;GO:0071822//protein complex sub…
ENSSSCT00000030141	1	0.965	0.917	1.258	1.216	1.418	0.960667	1.29733	0.433441	0.0048545	0.0795566	-	-	Metabolism	Overview;Lipid metabolism	ko01212//Fatty acid metabolism;ko00071//Fatty acid degradation	GO:0005737//cytoplasm;GO:0005622//intracellular;GO:0044464//cell part;GO:0005739//mitochondrion;GO:0043227//membrane-bounded organelle;GO:0043231//intracellular membrane-bounded organelle;GO:0005623//cell;GO:0044444//cytoplasmic part;GO:0044424//intracellular part;GO:0005575//cellular_component;GO:0043226//organelle;GO:0043229//intracellular organelle	GO:0005488//binding;GO:0016491//oxidoreductase activity;GO:0003824//catalytic activity;GO:0003674//molecular_function;GO:0043167//ion binding	GO:0042592//homeostatic process;GO:0044710//single-organism metabolic process;GO:0008152//metabolic process;GO:0065008//regulation of biological quality;GO:0006629//lipid metabolic process;GO:0044699//single-organism process;GO:0044281//small molecule metabolic process;GO:0008150//biological_process;GO:0071704//organic substance metabolic process;GO:0065007//biological regulation;GO:0044238//prim…
ENSSSCT00000030683	1	0.978	1.063	1.296	1.191	1.277	1.01367	1.25467	0.307721	0.00408925	0.0754134	FH	fumarate hydratase [Source:RefSeq peptide;Acc:NP_001230517]	Human Diseases;Metabolism	Overview;Carbohydrate metabolism;Cancers	ko05200//Pathways in cancer;ko01200//Carbon metabolism;ko05211//Renal cell carcinoma;ko00620//Pyruvate metabolism;ko00020//Citrate cycle (TCA cycle)	GO:0032991//macromolecular complex;GO:0043234//protein complex;GO:0005622//intracellular;GO:0005737//cytoplasm;GO:0005623//cell;GO:0044424//intracellular part;GO:0044464//cell part;GO:0005575//cellular_component	GO:0016829//lyase activity;GO:0003824//catalytic activity;GO:0003674//molecular_function	GO:0009987//cellular process;GO:0008150//biological_process;GO:0008152//metabolic process;GO:0044710//single-organism metabolic process;GO:0044281//small molecule metabolic process;GO:0006091//generation of precursor metabolites and energy;GO:0044699//single-organism process;GO:0044237//cellular metabolic process
ENSSSCT00000031245	1	0.98	0.902	1.236	1.222	1.235	0.960667	1.231	0.357723	0.00143267	0.0568053	NDUFS7	NADH dehydrogenase (ubiquinone) Fe-S protein 7, 20kDa (NADH-coenzyme Q reductase) [Source:HGNC Symbol;Acc:HGNC:7714]	-	-	-	-	GO:0003824//catalytic activity;GO:0016491//oxidoreductase activity;GO:0003674//molecular_function;GO:0043167//ion binding;GO:0005488//binding	GO:0008150//biological_process
ENSSSCT00000031403	1	0.96	0.744	1.192	1.198	1.16	0.901333	1.18333	0.392724	0.0394256	0.190637	PHB2	-	-	-	-	GO:0005575//cellular_component	-	-
ENSSSCT00000031652	1	1.294	1.154	1.463	1.477	1.483	1.14933	1.47433	0.359265	0.0270526	0.16252	-	-	-	-	-	-	GO:0016746//transferase activity, transferring acyl groups;GO:0016740//transferase activity;GO:0003674//molecular_function;GO:0003824//catalytic activity	GO:0008150//biological_process
ENSSSCT00000031940	1	0.958	1.107	0.826	0.842	0.859	1.02167	0.842333	-0.278461	0.0124966	0.11544	CALM1	-	Human Diseases;Organismal Systems;Cellular Processes;Environmental Information Processing	Neurodegenerative diseases;Cell growth and death;Nervous system;Cancers;Environmental adaptation;Signal transduction;Infectious diseases;Sensory system;Substance dependence;Circulatory system;Endocrine system;Digestive system	ko04740//Olfactory transduction;ko04014//Ras signaling pathway;ko04015//Rap1 signaling pathway;ko05152//Tuberculosis;ko04024//cAMP signaling pathway;ko04020//Calcium signaling pathway;ko05010//Alzheimer's disease;ko04910//Insulin signaling pathway;ko04261//Adrenergic signaling in cardiomyocytes;ko05034//Alcoholism;ko04022//cGMP - PKG signaling pathway;ko04921//Oxytocin signaling pathway;ko04722//…	-	GO:0043167//ion binding;GO:0003674//molecular_function;GO:0005488//binding	-
ENSSSCT00000032072	1	0.923	0.908	1.222	1.086	1.517	0.943667	1.275	0.434148	0.0461455	0.205581	ATP5L	-	Metabolism	Energy metabolism	ko00190//Oxidative phosphorylation	GO:0043227//membrane-bounded organelle;GO:0044444//cytoplasmic part;GO:0044424//intracellular part;GO:0032991//macromolecular complex;GO:0043229//intracellular organelle;GO:0043234//protein complex;GO:0044464//cell part;GO:0005623//cell;GO:0005739//mitochondrion;GO:0005622//intracellular;GO:0043231//intracellular membrane-bounded organelle;GO:0005737//cytoplasm;GO:0005575//cellular_component;GO:0…	GO:0005215//transporter activity;GO:0022857//transmembrane transporter activity;GO:0003674//molecular_function	GO:0006810//transport;GO:0006807//nitrogen compound metabolic process;GO:0051234//establishment of localization;GO:0044699//single-organism process;GO:1902578//single-organism localization;GO:0044710//single-organism metabolic process;GO:0008150//biological_process;GO:0055085//transmembrane transport;GO:0044765//single-organism transport;GO:0009058//biosynthetic process;GO:0051179//localization;G…
ENSSSCT00000032084	1	0.958	1.107	0.826	0.842	0.859	1.02167	0.842333	-0.278461	0.0124966	0.11544	CALM3	-	Environmental Information Processing;Cellular Processes;Human Diseases;Organismal Systems	Digestive system;Substance dependence;Circulatory system;Endocrine system;Sensory system;Signal transduction;Infectious diseases;Cancers;Environmental adaptation;Cell growth and death;Neurodegenerative diseases;Nervous system	ko04740//Olfactory transduction;ko04014//Ras signaling pathway;ko04015//Rap1 signaling pathway;ko05152//Tuberculosis;ko04024//cAMP signaling pathway;ko04020//Calcium signaling pathway;ko05010//Alzheimer's disease;ko04910//Insulin signaling pathway;ko04261//Adrenergic signaling in cardiomyocytes;ko05034//Alcoholism;ko04022//cGMP - PKG signaling pathway;ko04921//Oxytocin signaling pathway;ko04722//…	-	GO:0003674//molecular_function;GO:0005488//binding;GO:0043167//ion binding	-
ENSSSCT00000032157	1	0.924	1.465	0.504	0.523	0.412	1.12967	0.479667	-1.23579	0.00633457	0.0837219	-	-	-	-	-	-	-	-
ENSSSCT00000032626	1	1.649	1.396	0.393	0.478	0.48	1.34833	0.450333	-1.58211	0.00258094	0.0629416	PVALB	parvalbumin [Source:HGNC Symbol;Acc:HGNC:9704]	-	-	-	-	GO:0043167//ion binding;GO:0003674//molecular_function;GO:0005488//binding	-
ENSSSCT00000033313	1	0.934	0.917	1.312	1.387	1.116	0.950333	1.27167	0.420215	0.0149514	0.118565	AIFM1	apoptosis-inducing factor, mitochondrion-associated, 1 [Source:RefSeq peptide;Acc:NP_001284561]	Cellular Processes	Cell growth and death	ko04210//Apoptosis	GO:0005575//cellular_component;GO:0005623//cell	GO:0003824//catalytic activity;GO:0016491//oxidoreductase activity;GO:0043167//ion binding;GO:0005488//binding;GO:0003674//molecular_function	GO:0065007//biological regulation;GO:0042592//homeostatic process;GO:0008150//biological_process;GO:0065008//regulation of biological quality
ENSSSCT00000035301	1	0.934	0.917	1.312	1.387	1.116	0.950333	1.27167	0.420215	0.0149514	0.118565	AIFM1	apoptosis-inducing factor, mitochondrion-associated, 1 [Source:RefSeq peptide;Acc:NP_001284561]	Cellular Processes	Cell growth and death	ko04210//Apoptosis	GO:0005575//cellular_component;GO:0005623//cell	GO:0003824//catalytic activity;GO:0005488//binding;GO:0043167//ion binding;GO:0003674//molecular_function;GO:0016491//oxidoreductase activity	GO:0042592//homeostatic process;GO:0065007//biological regulation;GO:0065008//regulation of biological quality;GO:0008150//biological_process
ENSSSCT00000035876	1	1.649	1.396	0.393	0.478	0.48	1.34833	0.450333	-1.58211	0.00258094	0.0629416	PVALB	parvalbumin [Source:HGNC Symbol;Acc:HGNC:9704]	-	-	-	-	GO:0005488//binding;GO:0003674//molecular_function;GO:0043167//ion binding	-
ENSSSCT00000036179	1	0.954	0.808	1.264	1.117	1.104	0.920667	1.16167	0.335445	0.0393068	0.190637	UBE2N	ubiquitin-conjugating enzyme E2N [Source:HGNC Symbol;Acc:HGNC:12492]	Genetic Information Processing	Folding, sorting and degradation	ko04120//Ubiquitin mediated proteolysis	GO:0005623//cell;GO:0043231//intracellular membrane-bounded organelle;GO:0005737//cytoplasm;GO:0044424//intracellular part;GO:0005622//intracellular;GO:0044464//cell part;GO:0043226//organelle;GO:0005634//nucleus;GO:0005575//cellular_component;GO:0043229//intracellular organelle;GO:0043227//membrane-bounded organelle	GO:0003674//molecular_function;GO:0016874//ligase activity;GO:0005488//binding;GO:0003824//catalytic activity;GO:0005515//protein binding;GO:0019899//enzyme binding;GO:0043167//ion binding	GO:0044267//cellular protein metabolic process;GO:0036211//protein modification process;GO:0044237//cellular metabolic process;GO:0006139//nucleobase-containing compound metabolic process;GO:0008150//biological_process;GO:0034641//cellular nitrogen compound metabolic process;GO:1901360//organic cyclic compound metabolic process;GO:0044238//primary metabolic process;GO:0009987//cellular process;GO…
