# Supplementary material for: A Combined Differential Proteome and Transcriptome Profiling of Fast- and Slow-Twitch Skeletal Muscle in Pigs
Source: Foods. 2022 Sep 14;11(18):2842. doi: 10.3390/foods11182842 (PMC9497725; doi:10.3390/foods11182842)
Supplement: Supplementary file 1 [file foods-11-02842-s001.zip › Supplementary materials/Table S5. GO and KEGG enrichment analysis of DAPs.xls]

## Sheet: GO enrichment
Ontology	GO ID	Description	GeneRatio (77)	BgRatio (770)	pvalue	qvalue	geneID
Cellular Component	GO:0005739	mitochondrion	21	79	5.72757e-06	0.0001869	ENSSSCT00000023610;ENSSSCT00000025359;ENSSSCT00000009377;ENSSSCT00000030141;ENSSSCT00000029291;ENSSSCT00000002639;ENSSSCT00000010020;ENSSSCT00000032072;ENSSSCT00000004081;ENSSSCT00000002087;ENSSSCT00000029874;ENSSSCT00000019487;ENSSSCT00000017651;ENSSSCT00000008595;ENSSSCT00000015619;ENSSSCT00000002618;ENSSSCT00000027931;ENSSSCT00000007695;ENSSSCT00000017193;ENSSSCT00000011262;ENSSSCT00000016395
Cellular Component	GO:0044444	cytoplasmic part	35	226	0.00116436	0.0189975	ENSSSCT00000008553;ENSSSCT00000023610;ENSSSCT00000025359;ENSSSCT00000009377;ENSSSCT00000030141;ENSSSCT00000029291;ENSSSCT00000005457;ENSSSCT00000002639;ENSSSCT00000010020;ENSSSCT00000032072;ENSSSCT00000004081;ENSSSCT00000003515;ENSSSCT00000002087;ENSSSCT00000024123;ENSSSCT00000029874;ENSSSCT00000019487;ENSSSCT00000017651;ENSSSCT00000008595;ENSSSCT00000015619;ENSSSCT00000005554;ENSSSCT00000002618;…
Cellular Component	GO:0043229	intracellular organelle	52	400	0.00263168	0.0278439	ENSSSCT00000027467;ENSSSCT00000019600;ENSSSCT00000008553;ENSSSCT00000023610;ENSSSCT00000025359;ENSSSCT00000009377;ENSSSCT00000030141;ENSSSCT00000029291;ENSSSCT00000005457;ENSSSCT00000002271;ENSSSCT00000002639;ENSSSCT00000026662;ENSSSCT00000027674;ENSSSCT00000010020;ENSSSCT00000032072;ENSSSCT00000004081;ENSSSCT00000002183;ENSSSCT00000003515;ENSSSCT00000002087;ENSSSCT00000024123;ENSSSCT00000029874;…
Cellular Component	GO:0043226	organelle	53	414	0.00341312	0.0278439	ENSSSCT00000027467;ENSSSCT00000019600;ENSSSCT00000008553;ENSSSCT00000023610;ENSSSCT00000025359;ENSSSCT00000009377;ENSSSCT00000030141;ENSSSCT00000029291;ENSSSCT00000005457;ENSSSCT00000002271;ENSSSCT00000002639;ENSSSCT00000026662;ENSSSCT00000011512;ENSSSCT00000027674;ENSSSCT00000010020;ENSSSCT00000032072;ENSSSCT00000004081;ENSSSCT00000002183;ENSSSCT00000003515;ENSSSCT00000002087;ENSSSCT00000024123;…
Cellular Component	GO:0005737	cytoplasm	52	415	0.00748723	0.0488641	ENSSSCT00000008491;ENSSSCT00000003145;ENSSSCT00000008553;ENSSSCT00000023610;ENSSSCT00000025359;ENSSSCT00000009377;ENSSSCT00000030141;ENSSSCT00000029291;ENSSSCT00000005457;ENSSSCT00000002639;ENSSSCT00000030683;ENSSSCT00000026662;ENSSSCT00000011512;ENSSSCT00000010020;ENSSSCT00000032072;ENSSSCT00000006187;ENSSSCT00000004081;ENSSSCT00000014391;ENSSSCT00000002183;ENSSSCT00000003515;ENSSSCT00000002087;…
Cellular Component	GO:0032991	macromolecular complex	37	291	0.0344804	0.14872	ENSSSCT00000027467;ENSSSCT00000008491;ENSSSCT00000003145;ENSSSCT00000019600;ENSSSCT00000025359;ENSSSCT00000009377;ENSSSCT00000005457;ENSSSCT00000002271;ENSSSCT00000002639;ENSSSCT00000030683;ENSSSCT00000026662;ENSSSCT00000016699;ENSSSCT00000027674;ENSSSCT00000032072;ENSSSCT00000004081;ENSSSCT00000002183;ENSSSCT00000016777;ENSSSCT00000003515;ENSSSCT00000001098;ENSSSCT00000017347;ENSSSCT00000008595;…
Cellular Component	GO:0043227	membrane-bounded organelle	37	294	0.0406682	0.14872	ENSSSCT00000027467;ENSSSCT00000008553;ENSSSCT00000023610;ENSSSCT00000025359;ENSSSCT00000009377;ENSSSCT00000030141;ENSSSCT00000029291;ENSSSCT00000002639;ENSSSCT00000010020;ENSSSCT00000032072;ENSSSCT00000004081;ENSSSCT00000002183;ENSSSCT00000002087;ENSSSCT00000024123;ENSSSCT00000029874;ENSSSCT00000019487;ENSSSCT00000017651;ENSSSCT00000008595;ENSSSCT00000015619;ENSSSCT00000005554;ENSSSCT00000002618;…
Cellular Component	GO:0043231	intracellular membrane-bounded organelle	37	294	0.0406682	0.14872	ENSSSCT00000027467;ENSSSCT00000008553;ENSSSCT00000023610;ENSSSCT00000025359;ENSSSCT00000009377;ENSSSCT00000030141;ENSSSCT00000029291;ENSSSCT00000002639;ENSSSCT00000010020;ENSSSCT00000032072;ENSSSCT00000004081;ENSSSCT00000002183;ENSSSCT00000002087;ENSSSCT00000024123;ENSSSCT00000029874;ENSSSCT00000019487;ENSSSCT00000017651;ENSSSCT00000008595;ENSSSCT00000015619;ENSSSCT00000005554;ENSSSCT00000002618;…
Cellular Component	GO:0044424	intracellular part	61	540	0.0410179	0.14872	ENSSSCT00000027467;ENSSSCT00000008491;ENSSSCT00000003145;ENSSSCT00000019600;ENSSSCT00000008553;ENSSSCT00000023610;ENSSSCT00000025359;ENSSSCT00000009377;ENSSSCT00000030141;ENSSSCT00000029291;ENSSSCT00000005457;ENSSSCT00000002271;ENSSSCT00000002639;ENSSSCT00000030683;ENSSSCT00000026662;ENSSSCT00000011512;ENSSSCT00000027674;ENSSSCT00000010020;ENSSSCT00000032072;ENSSSCT00000006187;ENSSSCT00000004081;…
Cellular Component	GO:0043234	protein complex	32	256	0.0677865	0.221198	ENSSSCT00000027467;ENSSSCT00000008491;ENSSSCT00000003145;ENSSSCT00000019600;ENSSSCT00000025359;ENSSSCT00000009377;ENSSSCT00000002271;ENSSSCT00000002639;ENSSSCT00000030683;ENSSSCT00000026662;ENSSSCT00000016699;ENSSSCT00000027674;ENSSSCT00000032072;ENSSSCT00000004081;ENSSSCT00000002183;ENSSSCT00000016777;ENSSSCT00000001098;ENSSSCT00000017347;ENSSSCT00000008595;ENSSSCT00000015619;ENSSSCT00000005554;…
Cellular Component	GO:0005623	cell	68	630	0.0758849	0.225113	ENSSSCT00000027467;ENSSSCT00000008491;ENSSSCT00000003145;ENSSSCT00000019600;ENSSSCT00000008553;ENSSSCT00000023610;ENSSSCT00000013838;ENSSSCT00000025359;ENSSSCT00000009377;ENSSSCT00000030141;ENSSSCT00000029291;ENSSSCT00000005457;ENSSSCT00000002271;ENSSSCT00000002639;ENSSSCT00000030683;ENSSSCT00000026662;ENSSSCT00000011512;ENSSSCT00000027674;ENSSSCT00000010020;ENSSSCT00000032072;ENSSSCT00000006187;…
Cellular Component	GO:0005840	ribosome	6	36	0.140404	0.327258	ENSSSCT00000005457;ENSSSCT00000003515;ENSSSCT00000027696;ENSSSCT00000019597;ENSSSCT00000028278;ENSSSCT00000012340
Cellular Component	GO:0030529	intracellular ribonucleoprotein complex	6	36	0.140404	0.327258	ENSSSCT00000005457;ENSSSCT00000003515;ENSSSCT00000027696;ENSSSCT00000019597;ENSSSCT00000028278;ENSSSCT00000012340
Cellular Component	GO:1990904	ribonucleoprotein complex	6	36	0.140404	0.327258	ENSSSCT00000005457;ENSSSCT00000003515;ENSSSCT00000027696;ENSSSCT00000019597;ENSSSCT00000028278;ENSSSCT00000012340
Cellular Component	GO:0005929	cilium	1	2	0.190117	0.387739	ENSSSCT00000017347
Cellular Component	GO:0042995	cell projection	1	2	0.190117	0.387739	ENSSSCT00000017347
Cellular Component	GO:0005856	cytoskeleton	10	78	0.242002	0.421594	ENSSSCT00000019600;ENSSSCT00000002271;ENSSSCT00000026662;ENSSSCT00000027674;ENSSSCT00000001098;ENSSSCT00000017347;ENSSSCT00000019597;ENSSSCT00000023274;ENSSSCT00000024604;ENSSSCT00000011481
Cellular Component	GO:0005622	intracellular	63	603	0.265123	0.421594	ENSSSCT00000027467;ENSSSCT00000008491;ENSSSCT00000003145;ENSSSCT00000019600;ENSSSCT00000008553;ENSSSCT00000023610;ENSSSCT00000025359;ENSSSCT00000009377;ENSSSCT00000030141;ENSSSCT00000029291;ENSSSCT00000005457;ENSSSCT00000002271;ENSSSCT00000002639;ENSSSCT00000030683;ENSSSCT00000026662;ENSSSCT00000011512;ENSSSCT00000027674;ENSSSCT00000010020;ENSSSCT00000032072;ENSSSCT00000006187;ENSSSCT00000004081;…
Cellular Component	GO:0005815	microtubule organizing center	1	3	0.271316	0.421594	ENSSSCT00000017347
Cellular Component	GO:0015630	microtubule cytoskeleton	1	3	0.271316	0.421594	ENSSSCT00000017347
Cellular Component	GO:0044430	cytoskeletal part	1	3	0.271316	0.421594	ENSSSCT00000017347
Cellular Component	GO:0044464	cell part	64	621	0.34292	0.508637	ENSSSCT00000027467;ENSSSCT00000008491;ENSSSCT00000003145;ENSSSCT00000019600;ENSSSCT00000008553;ENSSSCT00000023610;ENSSSCT00000025359;ENSSSCT00000009377;ENSSSCT00000030141;ENSSSCT00000029291;ENSSSCT00000005457;ENSSSCT00000002271;ENSSSCT00000002639;ENSSSCT00000030683;ENSSSCT00000026662;ENSSSCT00000011512;ENSSSCT00000027674;ENSSSCT00000010020;ENSSSCT00000032072;ENSSSCT00000006187;ENSSSCT00000004081;…
Cellular Component	GO:0005578	proteinaceous extracellular matrix	1	5	0.410365	0.516088	ENSSSCT00000016699
Cellular Component	GO:0031012	extracellular matrix	1	5	0.410365	0.516088	ENSSSCT00000016699
Cellular Component	GO:0043228	non-membrane-bounded organelle	18	168	0.411206	0.516088	ENSSSCT00000027467;ENSSSCT00000019600;ENSSSCT00000005457;ENSSSCT00000002271;ENSSSCT00000026662;ENSSSCT00000027674;ENSSSCT00000003515;ENSSSCT00000001098;ENSSSCT00000017347;ENSSSCT00000027696;ENSSSCT00000019597;ENSSSCT00000022705;ENSSSCT00000028278;ENSSSCT00000023274;ENSSSCT00000001233;ENSSSCT00000012340;ENSSSCT00000024604;ENSSSCT00000011481
Cellular Component	GO:0043232	intracellular non-membrane-bounded organelle	18	168	0.411206	0.516088	ENSSSCT00000027467;ENSSSCT00000019600;ENSSSCT00000005457;ENSSSCT00000002271;ENSSSCT00000026662;ENSSSCT00000027674;ENSSSCT00000003515;ENSSSCT00000001098;ENSSSCT00000017347;ENSSSCT00000027696;ENSSSCT00000019597;ENSSSCT00000022705;ENSSSCT00000028278;ENSSSCT00000023274;ENSSSCT00000001233;ENSSSCT00000012340;ENSSSCT00000024604;ENSSSCT00000011481
Cellular Component	GO:0005829	cytosol	8	74	0.46604	0.563245	ENSSSCT00000005457;ENSSSCT00000005554;ENSSSCT00000027696;ENSSSCT00000019150;ENSSSCT00000002703;ENSSSCT00000028278;ENSSSCT00000012340;ENSSSCT00000018219
Cellular Component	GO:0005783	endoplasmic reticulum	4	44	0.660443	0.769689	ENSSSCT00000008553;ENSSSCT00000024123;ENSSSCT00000022277;ENSSSCT00000009205
Cellular Component	GO:0005886	plasma membrane	5	61	0.753412	0.793066	ENSSSCT00000008553;ENSSSCT00000016777;ENSSSCT00000024123;ENSSSCT00000015619;ENSSSCT00000019150
Cellular Component	GO:0016020	membrane	5	61	0.753412	0.793066	ENSSSCT00000008553;ENSSSCT00000016777;ENSSSCT00000024123;ENSSSCT00000015619;ENSSSCT00000019150
Cellular Component	GO:0071944	cell periphery	5	61	0.753412	0.793066	ENSSSCT00000008553;ENSSSCT00000016777;ENSSSCT00000024123;ENSSSCT00000015619;ENSSSCT00000019150
Cellular Component	GO:0005634	nucleus	12	151	0.863284	0.815789	ENSSSCT00000027467;ENSSSCT00000002183;ENSSSCT00000005554;ENSSSCT00000012441;ENSSSCT00000012628;ENSSSCT00000036179;ENSSSCT00000022705;ENSSSCT00000002703;ENSSSCT00000000992;ENSSSCT00000001233;ENSSSCT00000016389;ENSSSCT00000018219
Cellular Component	GO:0005694	chromosome	3	52	0.911095	0.815789	ENSSSCT00000027467;ENSSSCT00000022705;ENSSSCT00000001233
Cellular Component	GO:0044421	extracellular region part	2	40	0.924911	0.815789	ENSSSCT00000016699;ENSSSCT00000012911
Cellular Component	GO:0012505	endomembrane system	4	69	0.9329	0.815789	ENSSSCT00000008553;ENSSSCT00000024123;ENSSSCT00000022277;ENSSSCT00000009205
Cellular Component	GO:0005576	extracellular region	3	57	0.940313	0.815789	ENSSSCT00000016699;ENSSSCT00000012911;ENSSSCT00000018219
Cellular Component	GO:0005615	extracellular space	1	39	0.9853	0.815789	ENSSSCT00000012911
Cellular Component	GO:0044422	organelle part	1	51	0.996175	0.815789	ENSSSCT00000017347
Cellular Component	GO:0044446	intracellular organelle part	1	51	0.996175	0.815789	ENSSSCT00000017347
Cellular Component	GO:0005575	cellular_component	77	770	1	0.815789	ENSSSCT00000027467;ENSSSCT00000008491;ENSSSCT00000003145;ENSSSCT00000024663;ENSSSCT00000019600;ENSSSCT00000008354;ENSSSCT00000008553;ENSSSCT00000023610;ENSSSCT00000013838;ENSSSCT00000025359;ENSSSCT00000009377;ENSSSCT00000008361;ENSSSCT00000030141;ENSSSCT00000029291;ENSSSCT00000005457;ENSSSCT00000002271;ENSSSCT00000002639;ENSSSCT00000030683;ENSSSCT00000026662;ENSSSCT00000011512;ENSSSCT00000016699;…
Ontology	GO ID	Description	GeneRatio (112)	BgRatio (1048)	pvalue	qvalue	geneID
Molecular Function	GO:0022857	transmembrane transporter activity	15	41	6.39319e-06	0.000222079	ENSSSCT00000008553;ENSSSCT00000023610;ENSSSCT00000025359;ENSSSCT00000032072;ENSSSCT00000006661;ENSSSCT00000024123;ENSSSCT00000015612;ENSSSCT00000017651;ENSSSCT00000015619;ENSSSCT00000027931;ENSSSCT00000000438;ENSSSCT00000007695;ENSSSCT00000003285;ENSSSCT00000022277;ENSSSCT00000011262
Molecular Function	GO:0005215	transporter activity	15	47	4.3252e-05	0.000751219	ENSSSCT00000008553;ENSSSCT00000023610;ENSSSCT00000025359;ENSSSCT00000032072;ENSSSCT00000006661;ENSSSCT00000024123;ENSSSCT00000015612;ENSSSCT00000017651;ENSSSCT00000015619;ENSSSCT00000027931;ENSSSCT00000000438;ENSSSCT00000007695;ENSSSCT00000003285;ENSSSCT00000022277;ENSSSCT00000011262
Molecular Function	GO:0016491	oxidoreductase activity	25	120	0.000355482	0.0041161	ENSSSCT00000023610;ENSSSCT00000013838;ENSSSCT00000009377;ENSSSCT00000030141;ENSSSCT00000029291;ENSSSCT00000002075;ENSSSCT00000006718;ENSSSCT00000010866;ENSSSCT00000010020;ENSSSCT00000026329;ENSSSCT00000004081;ENSSSCT00000014391;ENSSSCT00000009163;ENSSSCT00000006661;ENSSSCT00000031245;ENSSSCT00000002087;ENSSSCT00000035301;ENSSSCT00000015612;ENSSSCT00000028251;ENSSSCT00000016824;ENSSSCT00000002618;…
Molecular Function	GO:0016746	transferase activity, transferring acyl groups	7	16	0.000670052	0.00581887	ENSSSCT00000029154;ENSSSCT00000002639;ENSSSCT00000028484;ENSSSCT00000000416;ENSSSCT00000031652;ENSSSCT00000004982;ENSSSCT00000016395
Molecular Function	GO:0003824	catalytic activity	59	433	0.00682211	0.0473957	ENSSSCT00000008491;ENSSSCT00000029154;ENSSSCT00000003145;ENSSSCT00000008553;ENSSSCT00000023610;ENSSSCT00000013838;ENSSSCT00000009377;ENSSSCT00000030141;ENSSSCT00000029291;ENSSSCT00000002075;ENSSSCT00000002639;ENSSSCT00000028484;ENSSSCT00000030683;ENSSSCT00000006718;ENSSSCT00000010866;ENSSSCT00000010020;ENSSSCT00000026329;ENSSSCT00000006187;ENSSSCT00000004081;ENSSSCT00000014391;ENSSSCT00000010304;…
Molecular Function	GO:0043167	ion binding	56	411	0.00935968	0.0541876	ENSSSCT00000008491;ENSSSCT00000010065;ENSSSCT00000031940;ENSSSCT00000019600;ENSSSCT00000009234;ENSSSCT00000008553;ENSSSCT00000003289;ENSSSCT00000010774;ENSSSCT00000013838;ENSSSCT00000030141;ENSSSCT00000002075;ENSSSCT00000002271;ENSSSCT00000010866;ENSSSCT00000027674;ENSSSCT00000010020;ENSSSCT00000006187;ENSSSCT00000004081;ENSSSCT00000010304;ENSSSCT00000032626;ENSSSCT00000031245;ENSSSCT00000002087;…
Molecular Function	GO:0016887	ATPase activity	7	36	0.0799553	0.352323	ENSSSCT00000008553;ENSSSCT00000024123;ENSSSCT00000017651;ENSSSCT00000005554;ENSSSCT00000000438;ENSSSCT00000002703;ENSSSCT00000022277
Molecular Function	GO:0016829	lyase activity	4	16	0.0817951	0.352323	ENSSSCT00000009377;ENSSSCT00000030683;ENSSSCT00000006734;ENSSSCT00000019331
Molecular Function	GO:0008134	transcription factor binding	2	5	0.0912836	0.352323	ENSSSCT00000005554;ENSSSCT00000002703
Molecular Function	GO:0000988	transcription factor activity, protein binding	1	1	0.10687	0.371233	ENSSSCT00000012628
Molecular Function	GO:0016810	hydrolase activity, acting on carbon-nitrogen (but not peptide) bonds	2	6	0.127582	0.40289	ENSSSCT00000027267;ENSSSCT00000007399
Molecular Function	GO:0016740	transferase activity	13	89	0.142504	0.412511	ENSSSCT00000008491;ENSSSCT00000029154;ENSSSCT00000003145;ENSSSCT00000002639;ENSSSCT00000028484;ENSSSCT00000006187;ENSSSCT00000000416;ENSSSCT00000031652;ENSSSCT00000004982;ENSSSCT00000012441;ENSSSCT00000002159;ENSSSCT00000019150;ENSSSCT00000016395
Molecular Function	GO:0003735	structural constituent of ribosome	6	36	0.177918	0.475409	ENSSSCT00000005457;ENSSSCT00000003515;ENSSSCT00000027696;ENSSSCT00000019597;ENSSSCT00000028278;ENSSSCT00000012340
Molecular Function	GO:0005488	binding	67	592	0.257923	0.63996	ENSSSCT00000027467;ENSSSCT00000008491;ENSSSCT00000017854;ENSSSCT00000010065;ENSSSCT00000031940;ENSSSCT00000019600;ENSSSCT00000009234;ENSSSCT00000008553;ENSSSCT00000003289;ENSSSCT00000010774;ENSSSCT00000013838;ENSSSCT00000030141;ENSSSCT00000005457;ENSSSCT00000002075;ENSSSCT00000002271;ENSSSCT00000011512;ENSSSCT00000010866;ENSSSCT00000027674;ENSSSCT00000010020;ENSSSCT00000006187;ENSSSCT00000004081;…
Molecular Function	GO:0005198	structural molecule activity	10	77	0.301724	0.69873	ENSSSCT00000005457;ENSSSCT00000016699;ENSSSCT00000003515;ENSSSCT00000001098;ENSSSCT00000025250;ENSSSCT00000027696;ENSSSCT00000019597;ENSSSCT00000028278;ENSSSCT00000016389;ENSSSCT00000012340
Molecular Function	GO:0008092	cytoskeletal protein binding	8	65	0.391838	0.836474	ENSSSCT00000017854;ENSSSCT00000019600;ENSSSCT00000003289;ENSSSCT00000002271;ENSSSCT00000011512;ENSSSCT00000018048;ENSSSCT00000019597;ENSSSCT00000011106
Molecular Function	GO:0004386	helicase activity	2	13	0.412654	0.836474	ENSSSCT00000005554;ENSSSCT00000002703
Molecular Function	GO:0019899	enzyme binding	3	24	0.482203	0.836474	ENSSSCT00000029874;ENSSSCT00000036179;ENSSSCT00000000992
Molecular Function	GO:0005515	protein binding	13	118	0.500997	0.836474	ENSSSCT00000017854;ENSSSCT00000019600;ENSSSCT00000003289;ENSSSCT00000002271;ENSSSCT00000011512;ENSSSCT00000018048;ENSSSCT00000029874;ENSSSCT00000005554;ENSSSCT00000019597;ENSSSCT00000036179;ENSSSCT00000011106;ENSSSCT00000002703;ENSSSCT00000000992
Molecular Function	GO:0016301	kinase activity	6	54	0.527243	0.836474	ENSSSCT00000008491;ENSSSCT00000003145;ENSSSCT00000006187;ENSSSCT00000012441;ENSSSCT00000002159;ENSSSCT00000019150
Molecular Function	GO:0016772	transferase activity, transferring phosphorus-containing groups	6	55	0.546291	0.836474	ENSSSCT00000008491;ENSSSCT00000003145;ENSSSCT00000006187;ENSSSCT00000012441;ENSSSCT00000002159;ENSSSCT00000019150
Molecular Function	GO:0016462	pyrophosphatase activity	8	80	0.639912	0.836474	ENSSSCT00000008553;ENSSSCT00000024123;ENSSSCT00000017651;ENSSSCT00000001098;ENSSSCT00000005554;ENSSSCT00000000438;ENSSSCT00000002703;ENSSSCT00000022277
Molecular Function	GO:0016817	hydrolase activity, acting on acid anhydrides	8	80	0.639912	0.836474	ENSSSCT00000008553;ENSSSCT00000024123;ENSSSCT00000017651;ENSSSCT00000001098;ENSSSCT00000005554;ENSSSCT00000000438;ENSSSCT00000002703;ENSSSCT00000022277
Molecular Function	GO:0016818	hydrolase activity, acting on acid anhydrides, in phosphorus-containing anhydrides	8	80	0.639912	0.836474	ENSSSCT00000008553;ENSSSCT00000024123;ENSSSCT00000017651;ENSSSCT00000001098;ENSSSCT00000005554;ENSSSCT00000000438;ENSSSCT00000002703;ENSSSCT00000022277
Molecular Function	GO:0017111	nucleoside-triphosphatase activity	8	80	0.639912	0.836474	ENSSSCT00000008553;ENSSSCT00000024123;ENSSSCT00000017651;ENSSSCT00000001098;ENSSSCT00000005554;ENSSSCT00000000438;ENSSSCT00000002703;ENSSSCT00000022277
Molecular Function	GO:0016853	isomerase activity	2	22	0.700867	0.836474	ENSSSCT00000027731;ENSSSCT00000018219
Molecular Function	GO:0008233	peptidase activity	4	44	0.711415	0.836474	ENSSSCT00000002183;ENSSSCT00000027267;ENSSSCT00000008595;ENSSSCT00000017383
Molecular Function	GO:0030234	enzyme regulator activity	3	34	0.723767	0.836474	ENSSSCT00000029874;ENSSSCT00000012441;ENSSSCT00000012911
Molecular Function	GO:0098772	molecular function regulator	3	34	0.723767	0.836474	ENSSSCT00000029874;ENSSSCT00000012441;ENSSSCT00000012911
Molecular Function	GO:0016874	ligase activity	3	35	0.742372	0.836474	ENSSSCT00000010304;ENSSSCT00000036179;ENSSSCT00000000992
Molecular Function	GO:0008289	lipid binding	2	24	0.74649	0.836474	ENSSSCT00000017347;ENSSSCT00000003939
Molecular Function	GO:0003723	RNA binding	4	57	0.878285	0.890688	ENSSSCT00000005457;ENSSSCT00000027696;ENSSSCT00000028278;ENSSSCT00000012340
Molecular Function	GO:0016787	hydrolase activity	13	160	0.90289	0.890688	ENSSSCT00000008553;ENSSSCT00000002183;ENSSSCT00000024123;ENSSSCT00000027267;ENSSSCT00000017651;ENSSSCT00000001098;ENSSSCT00000008595;ENSSSCT00000005554;ENSSSCT00000000438;ENSSSCT00000007399;ENSSSCT00000002703;ENSSSCT00000017383;ENSSSCT00000022277
Molecular Function	GO:0003677	DNA binding	3	71	0.98753	0.890688	ENSSSCT00000027467;ENSSSCT00000022705;ENSSSCT00000001233
Molecular Function	GO:0003676	nucleic acid binding	7	127	0.98988	0.890688	ENSSSCT00000027467;ENSSSCT00000005457;ENSSSCT00000027696;ENSSSCT00000022705;ENSSSCT00000028278;ENSSSCT00000001233;ENSSSCT00000012340
Molecular Function	GO:0097159	organic cyclic compound binding	7	127	0.98988	0.890688	ENSSSCT00000027467;ENSSSCT00000005457;ENSSSCT00000027696;ENSSSCT00000022705;ENSSSCT00000028278;ENSSSCT00000001233;ENSSSCT00000012340
Molecular Function	GO:1901363	heterocyclic compound binding	7	127	0.98988	0.890688	ENSSSCT00000027467;ENSSSCT00000005457;ENSSSCT00000027696;ENSSSCT00000022705;ENSSSCT00000028278;ENSSSCT00000001233;ENSSSCT00000012340
Molecular Function	GO:0003924	GTPase activity	1	44	0.993807	0.890688	ENSSSCT00000001098
Molecular Function	GO:0003674	molecular_function	112	1048	1	0.890688	ENSSSCT00000027467;ENSSSCT00000008491;ENSSSCT00000029154;ENSSSCT00000017854;ENSSSCT00000010065;ENSSSCT00000031940;ENSSSCT00000003145;ENSSSCT00000019600;ENSSSCT00000009234;ENSSSCT00000008553;ENSSSCT00000003289;ENSSSCT00000010774;ENSSSCT00000026790;ENSSSCT00000023610;ENSSSCT00000013838;ENSSSCT00000025359;ENSSSCT00000009377;ENSSSCT00000030141;ENSSSCT00000029291;ENSSSCT00000005457;ENSSSCT00000015650;…
Ontology	GO ID	Description	GeneRatio (91)	BgRatio (865)	pvalue	qvalue	geneID
Biological Process	GO:0055085	transmembrane transport	17	43	2.47601e-07	2.34569e-05	ENSSSCT00000008553;ENSSSCT00000023610;ENSSSCT00000025359;ENSSSCT00000032072;ENSSSCT00000016777;ENSSSCT00000006661;ENSSSCT00000024123;ENSSSCT00000015612;ENSSSCT00000017651;ENSSSCT00000015619;ENSSSCT00000027931;ENSSSCT00000000438;ENSSSCT00000007695;ENSSSCT00000003285;ENSSSCT00000017193;ENSSSCT00000022277;ENSSSCT00000011262
Biological Process	GO:0044765	single-organism transport	17	54	1.05024e-05	0.000331654	ENSSSCT00000008553;ENSSSCT00000023610;ENSSSCT00000025359;ENSSSCT00000032072;ENSSSCT00000016777;ENSSSCT00000006661;ENSSSCT00000024123;ENSSSCT00000015612;ENSSSCT00000017651;ENSSSCT00000015619;ENSSSCT00000027931;ENSSSCT00000000438;ENSSSCT00000007695;ENSSSCT00000003285;ENSSSCT00000017193;ENSSSCT00000022277;ENSSSCT00000011262
Biological Process	GO:1902578	single-organism localization	17	54	1.05024e-05	0.000331654	ENSSSCT00000008553;ENSSSCT00000023610;ENSSSCT00000025359;ENSSSCT00000032072;ENSSSCT00000016777;ENSSSCT00000006661;ENSSSCT00000024123;ENSSSCT00000015612;ENSSSCT00000017651;ENSSSCT00000015619;ENSSSCT00000027931;ENSSSCT00000000438;ENSSSCT00000007695;ENSSSCT00000003285;ENSSSCT00000017193;ENSSSCT00000022277;ENSSSCT00000011262
Biological Process	GO:0044281	small molecule metabolic process	30	139	1.74953e-05	0.000414362	ENSSSCT00000029154;ENSSSCT00000025359;ENSSSCT00000009377;ENSSSCT00000030141;ENSSSCT00000002075;ENSSSCT00000002639;ENSSSCT00000030683;ENSSSCT00000010020;ENSSSCT00000026329;ENSSSCT00000032072;ENSSSCT00000006187;ENSSSCT00000004081;ENSSSCT00000014391;ENSSSCT00000009163;ENSSSCT00000002087;ENSSSCT00000027267;ENSSSCT00000011811;ENSSSCT00000027731;ENSSSCT00000028251;ENSSSCT00000000416;ENSSSCT00000008595;…
Biological Process	GO:0044710	single-organism metabolic process	30	151	0.000102773	0.00194727	ENSSSCT00000029154;ENSSSCT00000025359;ENSSSCT00000009377;ENSSSCT00000030141;ENSSSCT00000002075;ENSSSCT00000002639;ENSSSCT00000030683;ENSSSCT00000010020;ENSSSCT00000026329;ENSSSCT00000032072;ENSSSCT00000006187;ENSSSCT00000004081;ENSSSCT00000014391;ENSSSCT00000009163;ENSSSCT00000002087;ENSSSCT00000027267;ENSSSCT00000011811;ENSSSCT00000027731;ENSSSCT00000028251;ENSSSCT00000000416;ENSSSCT00000008595;…
Biological Process	GO:0042592	homeostatic process	12	39	0.000320878	0.00434271	ENSSSCT00000008553;ENSSSCT00000013838;ENSSSCT00000030141;ENSSSCT00000029291;ENSSSCT00000002087;ENSSSCT00000035301;ENSSSCT00000024123;ENSSSCT00000029874;ENSSSCT00000016824;ENSSSCT00000033313;ENSSSCT00000003285;ENSSSCT00000011262
Biological Process	GO:0065008	regulation of biological quality	12	39	0.000320878	0.00434271	ENSSSCT00000008553;ENSSSCT00000013838;ENSSSCT00000030141;ENSSSCT00000029291;ENSSSCT00000002087;ENSSSCT00000035301;ENSSSCT00000024123;ENSSSCT00000029874;ENSSSCT00000016824;ENSSSCT00000033313;ENSSSCT00000003285;ENSSSCT00000011262
Biological Process	GO:0044699	single-organism process	47	323	0.00232712	0.027558	ENSSSCT00000029154;ENSSSCT00000008553;ENSSSCT00000003289;ENSSSCT00000023610;ENSSSCT00000025359;ENSSSCT00000009377;ENSSSCT00000030141;ENSSSCT00000002075;ENSSSCT00000002639;ENSSSCT00000030683;ENSSSCT00000010020;ENSSSCT00000026329;ENSSSCT00000032072;ENSSSCT00000006187;ENSSSCT00000004081;ENSSSCT00000014391;ENSSSCT00000009163;ENSSSCT00000016777;ENSSSCT00000006661;ENSSSCT00000002087;ENSSSCT00000024123;…
Biological Process	GO:0006810	transport	24	142	0.00720644	0.0682715	ENSSSCT00000008553;ENSSSCT00000023610;ENSSSCT00000025359;ENSSSCT00000029291;ENSSSCT00000032072;ENSSSCT00000016777;ENSSSCT00000006661;ENSSSCT00000024123;ENSSSCT00000015612;ENSSSCT00000019487;ENSSSCT00000017651;ENSSSCT00000017347;ENSSSCT00000027161;ENSSSCT00000015619;ENSSSCT00000027931;ENSSSCT00000019597;ENSSSCT00000000438;ENSSSCT00000007695;ENSSSCT00000003285;ENSSSCT00000017193;ENSSSCT00000003939;…
Biological Process	GO:0051234	establishment of localization	24	142	0.00720644	0.0682715	ENSSSCT00000008553;ENSSSCT00000023610;ENSSSCT00000025359;ENSSSCT00000029291;ENSSSCT00000032072;ENSSSCT00000016777;ENSSSCT00000006661;ENSSSCT00000024123;ENSSSCT00000015612;ENSSSCT00000019487;ENSSSCT00000017651;ENSSSCT00000017347;ENSSSCT00000027161;ENSSSCT00000015619;ENSSSCT00000027931;ENSSSCT00000019597;ENSSSCT00000000438;ENSSSCT00000007695;ENSSSCT00000003285;ENSSSCT00000017193;ENSSSCT00000003939;…
Biological Process	GO:0051179	localization	24	148	0.012426	0.107019	ENSSSCT00000008553;ENSSSCT00000023610;ENSSSCT00000025359;ENSSSCT00000029291;ENSSSCT00000032072;ENSSSCT00000016777;ENSSSCT00000006661;ENSSSCT00000024123;ENSSSCT00000015612;ENSSSCT00000019487;ENSSSCT00000017651;ENSSSCT00000017347;ENSSSCT00000027161;ENSSSCT00000015619;ENSSSCT00000027931;ENSSSCT00000019597;ENSSSCT00000000438;ENSSSCT00000007695;ENSSSCT00000003285;ENSSSCT00000017193;ENSSSCT00000003939;…
Biological Process	GO:0006091	generation of precursor metabolites and energy	11	55	0.0223782	0.17667	ENSSSCT00000008491;ENSSSCT00000029154;ENSSSCT00000003145;ENSSSCT00000002639;ENSSSCT00000030683;ENSSSCT00000004081;ENSSSCT00000000416;ENSSSCT00000008595;ENSSSCT00000027931;ENSSSCT00000002159;ENSSSCT00000019331
Biological Process	GO:0006629	lipid metabolic process	7	33	0.0491119	0.357901	ENSSSCT00000009377;ENSSSCT00000030141;ENSSSCT00000010020;ENSSSCT00000026329;ENSSSCT00000002087;ENSSSCT00000011811;ENSSSCT00000028251
Biological Process	GO:0006807	nitrogen compound metabolic process	26	193	0.0856376	0.579503	ENSSSCT00000025359;ENSSSCT00000005457;ENSSSCT00000002639;ENSSSCT00000032072;ENSSSCT00000006187;ENSSSCT00000004081;ENSSSCT00000003515;ENSSSCT00000027267;ENSSSCT00000029874;ENSSSCT00000027731;ENSSSCT00000008595;ENSSSCT00000005554;ENSSSCT00000016824;ENSSSCT00000027931;ENSSSCT00000027696;ENSSSCT00000019597;ENSSSCT00000000438;ENSSSCT00000036179;ENSSSCT00000002159;ENSSSCT00000019150;ENSSSCT00000007399;…
Biological Process	GO:0034641	cellular nitrogen compound metabolic process	24	184	0.131827	0.832593	ENSSSCT00000025359;ENSSSCT00000005457;ENSSSCT00000032072;ENSSSCT00000006187;ENSSSCT00000004081;ENSSSCT00000003515;ENSSSCT00000029874;ENSSSCT00000027731;ENSSSCT00000008595;ENSSSCT00000005554;ENSSSCT00000016824;ENSSSCT00000027931;ENSSSCT00000027696;ENSSSCT00000019597;ENSSSCT00000000438;ENSSSCT00000036179;ENSSSCT00000002159;ENSSSCT00000019150;ENSSSCT00000007399;ENSSSCT00000019331;ENSSSCT00000002703;…
Biological Process	GO:0006259	DNA metabolic process	4	20	0.149967	0.887962	ENSSSCT00000005554;ENSSSCT00000036179;ENSSSCT00000002703;ENSSSCT00000000992
Biological Process	GO:0008152	metabolic process	46	394	0.183621	0.919775	ENSSSCT00000008491;ENSSSCT00000029154;ENSSSCT00000003145;ENSSSCT00000025359;ENSSSCT00000009377;ENSSSCT00000030141;ENSSSCT00000005457;ENSSSCT00000002075;ENSSSCT00000002639;ENSSSCT00000030683;ENSSSCT00000010020;ENSSSCT00000026329;ENSSSCT00000032072;ENSSSCT00000006187;ENSSSCT00000004081;ENSSSCT00000014391;ENSSSCT00000009163;ENSSSCT00000002183;ENSSSCT00000003515;ENSSSCT00000002087;ENSSSCT00000027267;…
Biological Process	GO:0009058	biosynthetic process	19	148	0.192386	0.919775	ENSSSCT00000008491;ENSSSCT00000025359;ENSSSCT00000005457;ENSSSCT00000026329;ENSSSCT00000032072;ENSSSCT00000006187;ENSSSCT00000003515;ENSSSCT00000029874;ENSSSCT00000011811;ENSSSCT00000027731;ENSSSCT00000028251;ENSSSCT00000002618;ENSSSCT00000027696;ENSSSCT00000019597;ENSSSCT00000000438;ENSSSCT00000019150;ENSSSCT00000007399;ENSSSCT00000028278;ENSSSCT00000012340
Biological Process	GO:0019748	secondary metabolic process	1	2	0.199446	0.919775	ENSSSCT00000002618
Biological Process	GO:0034330	cell junction organization	1	2	0.199446	0.919775	ENSSSCT00000003289
Biological Process	GO:0051186	cofactor metabolic process	5	34	0.282158	0.919775	ENSSSCT00000002639;ENSSSCT00000029874;ENSSSCT00000002618;ENSSSCT00000002159;ENSSSCT00000019331
Biological Process	GO:0005975	carbohydrate metabolic process	7	53	0.319023	0.919775	ENSSSCT00000008491;ENSSSCT00000003145;ENSSSCT00000014391;ENSSSCT00000009163;ENSSSCT00000027731;ENSSSCT00000002159;ENSSSCT00000019331
Biological Process	GO:0044763	single-organism cellular process	24	207	0.322202	0.919775	ENSSSCT00000008553;ENSSSCT00000003289;ENSSSCT00000023610;ENSSSCT00000025359;ENSSSCT00000002639;ENSSSCT00000032072;ENSSSCT00000016777;ENSSSCT00000006661;ENSSSCT00000024123;ENSSSCT00000015612;ENSSSCT00000027267;ENSSSCT00000029874;ENSSSCT00000017651;ENSSSCT00000017347;ENSSSCT00000015619;ENSSSCT00000027931;ENSSSCT00000000438;ENSSSCT00000007695;ENSSSCT00000003285;ENSSSCT00000019150;ENSSSCT00000017193;…
Biological Process	GO:0003013	circulatory system process	1	4	0.359463	0.919775	ENSSSCT00000024604
Biological Process	GO:0051604	protein maturation	1	4	0.359463	0.919775	ENSSSCT00000008595
Biological Process	GO:0090304	nucleic acid metabolic process	5	40	0.414344	0.919775	ENSSSCT00000005554;ENSSSCT00000016824;ENSSSCT00000036179;ENSSSCT00000002703;ENSSSCT00000000992
Biological Process	GO:0006139	nucleobase-containing compound metabolic process	5	41	0.436416	0.919775	ENSSSCT00000005554;ENSSSCT00000016824;ENSSSCT00000036179;ENSSSCT00000002703;ENSSSCT00000000992
Biological Process	GO:0006725	cellular aromatic compound metabolic process	5	41	0.436416	0.919775	ENSSSCT00000005554;ENSSSCT00000016824;ENSSSCT00000036179;ENSSSCT00000002703;ENSSSCT00000000992
Biological Process	GO:0046483	heterocycle metabolic process	5	41	0.436416	0.919775	ENSSSCT00000005554;ENSSSCT00000016824;ENSSSCT00000036179;ENSSSCT00000002703;ENSSSCT00000000992
Biological Process	GO:1901360	organic cyclic compound metabolic process	5	41	0.436416	0.919775	ENSSSCT00000005554;ENSSSCT00000016824;ENSSSCT00000036179;ENSSSCT00000002703;ENSSSCT00000000992
Biological Process	GO:0044238	primary metabolic process	30	275	0.441709	0.919775	ENSSSCT00000008491;ENSSSCT00000003145;ENSSSCT00000009377;ENSSSCT00000030141;ENSSSCT00000005457;ENSSSCT00000002639;ENSSSCT00000010020;ENSSSCT00000026329;ENSSSCT00000014391;ENSSSCT00000009163;ENSSSCT00000003515;ENSSSCT00000002087;ENSSSCT00000027267;ENSSSCT00000011811;ENSSSCT00000027731;ENSSSCT00000028251;ENSSSCT00000008595;ENSSSCT00000005554;ENSSSCT00000016824;ENSSSCT00000027696;ENSSSCT00000019597;…
Biological Process	GO:0071704	organic substance metabolic process	30	275	0.441709	0.919775	ENSSSCT00000008491;ENSSSCT00000003145;ENSSSCT00000009377;ENSSSCT00000030141;ENSSSCT00000005457;ENSSSCT00000002639;ENSSSCT00000010020;ENSSSCT00000026329;ENSSSCT00000014391;ENSSSCT00000009163;ENSSSCT00000003515;ENSSSCT00000002087;ENSSSCT00000027267;ENSSSCT00000011811;ENSSSCT00000027731;ENSSSCT00000028251;ENSSSCT00000008595;ENSSSCT00000005554;ENSSSCT00000016824;ENSSSCT00000027696;ENSSSCT00000019597;…
Biological Process	GO:0009056	catabolic process	10	92	0.510527	0.919775	ENSSSCT00000009377;ENSSSCT00000030141;ENSSSCT00000002639;ENSSSCT00000010020;ENSSSCT00000002183;ENSSSCT00000002087;ENSSSCT00000005554;ENSSSCT00000002159;ENSSSCT00000019331;ENSSSCT00000002703
Biological Process	GO:0048646	anatomical structure formation involved in morphogenesis	1	7	0.54204	0.919775	ENSSSCT00000017347
Biological Process	GO:0000902	cell morphogenesis	2	17	0.54899	0.919775	ENSSSCT00000017347;ENSSSCT00000009205
Biological Process	GO:0032989	cellular component morphogenesis	2	17	0.54899	0.919775	ENSSSCT00000017347;ENSSSCT00000009205
Biological Process	GO:1901564	organonitrogen compound metabolic process	8	76	0.560265	0.919775	ENSSSCT00000005457;ENSSSCT00000002639;ENSSSCT00000003515;ENSSSCT00000027267;ENSSSCT00000027696;ENSSSCT00000019597;ENSSSCT00000028278;ENSSSCT00000012340
Biological Process	GO:0065007	biological regulation	13	125	0.569841	0.919775	ENSSSCT00000008553;ENSSSCT00000013838;ENSSSCT00000030141;ENSSSCT00000029291;ENSSSCT00000002087;ENSSSCT00000035301;ENSSSCT00000024123;ENSSSCT00000029874;ENSSSCT00000016824;ENSSSCT00000033313;ENSSSCT00000003285;ENSSSCT00000019150;ENSSSCT00000011262
Biological Process	GO:0008219	cell death	1	8	0.590611	0.919775	ENSSSCT00000015619
Biological Process	GO:0016265	death	1	8	0.590611	0.919775	ENSSSCT00000015619
Biological Process	GO:0044237	cellular metabolic process	33	319	0.593153	0.919775	ENSSSCT00000008491;ENSSSCT00000029154;ENSSSCT00000003145;ENSSSCT00000025359;ENSSSCT00000005457;ENSSSCT00000002639;ENSSSCT00000030683;ENSSSCT00000032072;ENSSSCT00000006187;ENSSSCT00000004081;ENSSSCT00000003515;ENSSSCT00000027267;ENSSSCT00000029874;ENSSSCT00000027731;ENSSSCT00000000416;ENSSSCT00000008595;ENSSSCT00000005554;ENSSSCT00000016824;ENSSSCT00000002618;ENSSSCT00000027931;ENSSSCT00000027696;…
Biological Process	GO:0010467	gene expression	7	74	0.682664	0.919775	ENSSSCT00000005457;ENSSSCT00000003515;ENSSSCT00000008595;ENSSSCT00000027696;ENSSSCT00000019597;ENSSSCT00000028278;ENSSSCT00000012340
Biological Process	GO:0006412	translation	6	64	0.686207	0.919775	ENSSSCT00000005457;ENSSSCT00000003515;ENSSSCT00000027696;ENSSSCT00000019597;ENSSSCT00000028278;ENSSSCT00000012340
Biological Process	GO:0006518	peptide metabolic process	6	64	0.686207	0.919775	ENSSSCT00000005457;ENSSSCT00000003515;ENSSSCT00000027696;ENSSSCT00000019597;ENSSSCT00000028278;ENSSSCT00000012340
Biological Process	GO:0009059	macromolecule biosynthetic process	6	64	0.686207	0.919775	ENSSSCT00000005457;ENSSSCT00000003515;ENSSSCT00000027696;ENSSSCT00000019597;ENSSSCT00000028278;ENSSSCT00000012340
Biological Process	GO:0034645	cellular macromolecule biosynthetic process	6	64	0.686207	0.919775	ENSSSCT00000005457;ENSSSCT00000003515;ENSSSCT00000027696;ENSSSCT00000019597;ENSSSCT00000028278;ENSSSCT00000012340
Biological Process	GO:0043043	peptide biosynthetic process	6	64	0.686207	0.919775	ENSSSCT00000005457;ENSSSCT00000003515;ENSSSCT00000027696;ENSSSCT00000019597;ENSSSCT00000028278;ENSSSCT00000012340
Biological Process	GO:0043603	cellular amide metabolic process	6	64	0.686207	0.919775	ENSSSCT00000005457;ENSSSCT00000003515;ENSSSCT00000027696;ENSSSCT00000019597;ENSSSCT00000028278;ENSSSCT00000012340
Biological Process	GO:0043604	amide biosynthetic process	6	64	0.686207	0.919775	ENSSSCT00000005457;ENSSSCT00000003515;ENSSSCT00000027696;ENSSSCT00000019597;ENSSSCT00000028278;ENSSSCT00000012340
Biological Process	GO:0044249	cellular biosynthetic process	6	64	0.686207	0.919775	ENSSSCT00000005457;ENSSSCT00000003515;ENSSSCT00000027696;ENSSSCT00000019597;ENSSSCT00000028278;ENSSSCT00000012340
Biological Process	GO:0044271	cellular nitrogen compound biosynthetic process	6	64	0.686207	0.919775	ENSSSCT00000005457;ENSSSCT00000003515;ENSSSCT00000027696;ENSSSCT00000019597;ENSSSCT00000028278;ENSSSCT00000012340
Biological Process	GO:1901566	organonitrogen compound biosynthetic process	6	64	0.686207	0.919775	ENSSSCT00000005457;ENSSSCT00000003515;ENSSSCT00000027696;ENSSSCT00000019597;ENSSSCT00000028278;ENSSSCT00000012340
Biological Process	GO:1901576	organic substance biosynthetic process	6	64	0.686207	0.919775	ENSSSCT00000005457;ENSSSCT00000003515;ENSSSCT00000027696;ENSSSCT00000019597;ENSSSCT00000028278;ENSSSCT00000012340
Biological Process	GO:0009653	anatomical structure morphogenesis	2	22	0.69282	0.919775	ENSSSCT00000017347;ENSSSCT00000009205
Biological Process	GO:0006461	protein complex assembly	5	57	0.738303	0.919775	ENSSSCT00000027467;ENSSSCT00000029874;ENSSSCT00000001098;ENSSSCT00000022705;ENSSSCT00000001233
Biological Process	GO:0070271	protein complex biogenesis	5	57	0.738303	0.919775	ENSSSCT00000027467;ENSSSCT00000029874;ENSSSCT00000001098;ENSSSCT00000022705;ENSSSCT00000001233
Biological Process	GO:0071822	protein complex subunit organization	5	57	0.738303	0.919775	ENSSSCT00000027467;ENSSSCT00000029874;ENSSSCT00000001098;ENSSSCT00000022705;ENSSSCT00000001233
Biological Process	GO:0006082	organic acid metabolic process	2	24	0.738932	0.919775	ENSSSCT00000002639;ENSSSCT00000027267
Biological Process	GO:0006520	cellular amino acid metabolic process	2	24	0.738932	0.919775	ENSSSCT00000002639;ENSSSCT00000027267
Biological Process	GO:0019752	carboxylic acid metabolic process	2	24	0.738932	0.919775	ENSSSCT00000002639;ENSSSCT00000027267
Biological Process	GO:0043436	oxoacid metabolic process	2	24	0.738932	0.919775	ENSSSCT00000002639;ENSSSCT00000027267
Biological Process	GO:0048856	anatomical structure development	4	47	0.750172	0.919775	ENSSSCT00000029874;ENSSSCT00000017347;ENSSSCT00000003939;ENSSSCT00000009205
Biological Process	GO:0048869	cellular developmental process	3	36	0.751086	0.919775	ENSSSCT00000029874;ENSSSCT00000017347;ENSSSCT00000009205
Biological Process	GO:0032502	developmental process	4	48	0.765337	0.919775	ENSSSCT00000029874;ENSSSCT00000017347;ENSSSCT00000003939;ENSSSCT00000009205
Biological Process	GO:0030154	cell differentiation	2	26	0.779083	0.919775	ENSSSCT00000029874;ENSSSCT00000009205
Biological Process	GO:0044767	single-organism developmental process	3	38	0.784066	0.919775	ENSSSCT00000029874;ENSSSCT00000017347;ENSSSCT00000009205
Biological Process	GO:0003008	system process	1	14	0.791687	0.919775	ENSSSCT00000024604
Biological Process	GO:0006399	tRNA metabolic process	1	14	0.791687	0.919775	ENSSSCT00000016824
Biological Process	GO:0034660	ncRNA metabolic process	1	14	0.791687	0.919775	ENSSSCT00000016824
Biological Process	GO:0016192	vesicle-mediated transport	2	27	0.797083	0.919775	ENSSSCT00000019597;ENSSSCT00000017383
Biological Process	GO:0006790	sulfur compound metabolic process	1	15	0.813963	0.919775	ENSSSCT00000002639
Biological Process	GO:0032501	multicellular organismal process	1	16	0.833879	0.919775	ENSSSCT00000024604
Biological Process	GO:0022607	cellular component assembly	7	87	0.835769	0.919775	ENSSSCT00000027467;ENSSSCT00000003289;ENSSSCT00000029874;ENSSSCT00000001098;ENSSSCT00000017347;ENSSSCT00000022705;ENSSSCT00000001233
Biological Process	GO:0044085	cellular component biogenesis	8	98	0.837097	0.919775	ENSSSCT00000027467;ENSSSCT00000003289;ENSSSCT00000029874;ENSSSCT00000001098;ENSSSCT00000017347;ENSSSCT00000022705;ENSSSCT00000001233;ENSSSCT00000012340
Biological Process	GO:0002376	immune system process	1	17	0.851685	0.919775	ENSSSCT00000029874
Biological Process	GO:0051276	chromosome organization	3	45	0.872503	0.919775	ENSSSCT00000027467;ENSSSCT00000022705;ENSSSCT00000001233
Biological Process	GO:0042254	ribosome biogenesis	1	19	0.881826	0.919775	ENSSSCT00000012340
Biological Process	GO:0043170	macromolecule metabolic process	16	191	0.892364	0.919775	ENSSSCT00000008491;ENSSSCT00000003145;ENSSSCT00000005457;ENSSSCT00000003515;ENSSSCT00000008595;ENSSSCT00000005554;ENSSSCT00000016824;ENSSSCT00000027696;ENSSSCT00000019597;ENSSSCT00000036179;ENSSSCT00000019150;ENSSSCT00000002703;ENSSSCT00000028278;ENSSSCT00000000992;ENSSSCT00000012340;ENSSSCT00000018219
Biological Process	GO:0016070	RNA metabolic process	1	20	0.894537	0.919775	ENSSSCT00000016824
Biological Process	GO:0043933	macromolecular complex subunit organization	5	72	0.897116	0.919775	ENSSSCT00000027467;ENSSSCT00000029874;ENSSSCT00000001098;ENSSSCT00000022705;ENSSSCT00000001233
Biological Process	GO:0065003	macromolecular complex assembly	5	72	0.897116	0.919775	ENSSSCT00000027467;ENSSSCT00000029874;ENSSSCT00000001098;ENSSSCT00000022705;ENSSSCT00000001233
Biological Process	GO:0044260	cellular macromolecule metabolic process	15	187	0.921506	0.919775	ENSSSCT00000008491;ENSSSCT00000003145;ENSSSCT00000005457;ENSSSCT00000003515;ENSSSCT00000005554;ENSSSCT00000016824;ENSSSCT00000027696;ENSSSCT00000019597;ENSSSCT00000036179;ENSSSCT00000019150;ENSSSCT00000002703;ENSSSCT00000028278;ENSSSCT00000000992;ENSSSCT00000012340;ENSSSCT00000018219
Biological Process	GO:0022613	ribonucleoprotein complex biogenesis	1	23	0.925104	0.919775	ENSSSCT00000012340
Biological Process	GO:0009987	cellular process	53	560	0.930352	0.919775	ENSSSCT00000027467;ENSSSCT00000008491;ENSSSCT00000029154;ENSSSCT00000003145;ENSSSCT00000008553;ENSSSCT00000003289;ENSSSCT00000023610;ENSSSCT00000025359;ENSSSCT00000005457;ENSSSCT00000002639;ENSSSCT00000030683;ENSSSCT00000032072;ENSSSCT00000006187;ENSSSCT00000004081;ENSSSCT00000016777;ENSSSCT00000003515;ENSSSCT00000006661;ENSSSCT00000024123;ENSSSCT00000015612;ENSSSCT00000027267;ENSSSCT00000029874;…
Biological Process	GO:0006950	response to stress	4	66	0.934155	0.919775	ENSSSCT00000005554;ENSSSCT00000036179;ENSSSCT00000002703;ENSSSCT00000000992
Biological Process	GO:0019538	protein metabolic process	13	172	0.944246	0.919775	ENSSSCT00000008491;ENSSSCT00000003145;ENSSSCT00000005457;ENSSSCT00000003515;ENSSSCT00000008595;ENSSSCT00000027696;ENSSSCT00000019597;ENSSSCT00000036179;ENSSSCT00000019150;ENSSSCT00000028278;ENSSSCT00000000992;ENSSSCT00000012340;ENSSSCT00000018219
Biological Process	GO:0044267	cellular protein metabolic process	12	168	0.962909	0.919775	ENSSSCT00000008491;ENSSSCT00000003145;ENSSSCT00000005457;ENSSSCT00000003515;ENSSSCT00000027696;ENSSSCT00000019597;ENSSSCT00000036179;ENSSSCT00000019150;ENSSSCT00000028278;ENSSSCT00000000992;ENSSSCT00000012340;ENSSSCT00000018219
Biological Process	GO:0006464	cellular protein modification process	6	104	0.975439	0.919775	ENSSSCT00000008491;ENSSSCT00000003145;ENSSSCT00000036179;ENSSSCT00000019150;ENSSSCT00000000992;ENSSSCT00000018219
Biological Process	GO:0036211	protein modification process	6	104	0.975439	0.919775	ENSSSCT00000008491;ENSSSCT00000003145;ENSSSCT00000036179;ENSSSCT00000019150;ENSSSCT00000000992;ENSSSCT00000018219
Biological Process	GO:0043412	macromolecule modification	6	104	0.975439	0.919775	ENSSSCT00000008491;ENSSSCT00000003145;ENSSSCT00000036179;ENSSSCT00000019150;ENSSSCT00000000992;ENSSSCT00000018219
Biological Process	GO:0006457	protein folding	1	40	0.989495	0.919775	ENSSSCT00000018219
Biological Process	GO:0071840	cellular component organization or biogenesis	9	167	0.99672	0.919775	ENSSSCT00000027467;ENSSSCT00000003289;ENSSSCT00000029874;ENSSSCT00000001098;ENSSSCT00000017347;ENSSSCT00000022705;ENSSSCT00000001233;ENSSSCT00000012340;ENSSSCT00000009205
Biological Process	GO:0016043	cellular component organization	8	156	0.997108	0.919775	ENSSSCT00000027467;ENSSSCT00000003289;ENSSSCT00000029874;ENSSSCT00000001098;ENSSSCT00000017347;ENSSSCT00000022705;ENSSSCT00000001233;ENSSSCT00000009205
Biological Process	GO:0006996	organelle organization	3	90	0.997921	0.919775	ENSSSCT00000027467;ENSSSCT00000022705;ENSSSCT00000001233
Biological Process	GO:0050896	response to stimulus	5	137	0.999605	0.919775	ENSSSCT00000005554;ENSSSCT00000036179;ENSSSCT00000019150;ENSSSCT00000002703;ENSSSCT00000000992
Biological Process	GO:0007165	signal transduction	1	89	0.999972	0.919775	ENSSSCT00000019150
Biological Process	GO:0050789	regulation of biological process	1	89	0.999972	0.919775	ENSSSCT00000019150
Biological Process	GO:0050794	regulation of cellular process	1	89	0.999972	0.919775	ENSSSCT00000019150
Biological Process	GO:0051716	cellular response to stimulus	1	89	0.999972	0.919775	ENSSSCT00000019150
Biological Process	GO:0007154	cell communication	1	91	0.999978	0.919775	ENSSSCT00000019150
Biological Process	GO:0023052	signaling	1	91	0.999978	0.919775	ENSSSCT00000019150
Biological Process	GO:0044700	single organism signaling	1	91	0.999978	0.919775	ENSSSCT00000019150
Biological Process	GO:0008150	biological_process	91	865	1	0.919775	ENSSSCT00000027467;ENSSSCT00000008491;ENSSSCT00000029154;ENSSSCT00000003145;ENSSSCT00000019600;ENSSSCT00000008553;ENSSSCT00000003289;ENSSSCT00000023610;ENSSSCT00000013838;ENSSSCT00000025359;ENSSSCT00000009377;ENSSSCT00000030141;ENSSSCT00000029291;ENSSSCT00000005457;ENSSSCT00000002075;ENSSSCT00000002639;ENSSSCT00000028484;ENSSSCT00000030683;ENSSSCT00000026662;ENSSSCT00000017187;ENSSSCT00000006718;…

## Sheet: KEGG enrichment
KEGG_A_class	KEGG_B_class	Pathway	Bf-VS-Sol (71)	All (610)	Pvalue	Qvalue	Pathway ID	Genes	K_IDs
Organismal Systems	Circulatory system	Cardiac muscle contraction	10	26	0.000282682	0.0308124	ko04260	ENSSSCT00000002271;ENSSSCT00000006661;ENSSSCT00000008595;ENSSSCT00000010774;ENSSSCT00000012400;ENSSSCT00000012521;ENSSSCT00000015612;ENSSSCT00000016777;ENSSSCT00000023610;ENSSSCT00000027931	K17751+K02268+K00415+K10351+K12749+K05865+K00418+K04858+K02270+K02264
Metabolism	Global and Overview	Fatty acid metabolism	7	15	0.000651867	0.0355268	ko01212	ENSSSCT00000004982;ENSSSCT00000009377;ENSSSCT00000010020;ENSSSCT00000010866;ENSSSCT00000017187;ENSSSCT00000028484;ENSSSCT00000030141	K07508+K07515+K00022+K00248+K01897+K00626+K09479
Environmental Information Processing	Signal transduction	Calcium signaling pathway	11	37	0.00175566	0.0577841	ko04020	ENSSSCT00000003145;ENSSSCT00000003285;ENSSSCT00000007695;ENSSSCT00000008491;ENSSSCT00000008553;ENSSSCT00000009234;ENSSSCT00000012521;ENSSSCT00000015619;ENSSSCT00000017193;ENSSSCT00000031940;ENSSSCT00000032084	K07190+K04961+K15041+K00871+K05853+K02183+K05865+K05862+K05863+K02183+K02183
Metabolism	Carbohydrate metabolism	Butanoate metabolism	4	6	0.00212052	0.0577841	ko00650	ENSSSCT00000009377;ENSSSCT00000010020;ENSSSCT00000010866;ENSSSCT00000028484	K07515+K00022+K00248+K00626
Metabolism	Lipid metabolism	Fatty acid degradation	7	19	0.00346097	0.0754492	ko00071	ENSSSCT00000004982;ENSSSCT00000009377;ENSSSCT00000010020;ENSSSCT00000010866;ENSSSCT00000017187;ENSSSCT00000028484;ENSSSCT00000030141	K07508+K07515+K00022+K00248+K01897+K00626+K09479
Organismal Systems	Sensory system	Phototransduction	3	4	0.00556289	0.101059	ko04744	ENSSSCT00000009234;ENSSSCT00000031940;ENSSSCT00000032084	K02183+K02183+K02183
Environmental Information Processing	Signal transduction	cGMP - PKG signaling pathway	7	21	0.00657913	0.102447	ko04022	ENSSSCT00000007695;ENSSSCT00000008553;ENSSSCT00000009234;ENSSSCT00000015619;ENSSSCT00000017193;ENSSSCT00000031940;ENSSSCT00000032084	K15041+K05853+K02183+K05862+K05863+K02183+K02183
Metabolism	Carbohydrate metabolism	Propanoate metabolism	5	12	0.00766842	0.104482	ko00640	ENSSSCT00000009377;ENSSSCT00000010304;ENSSSCT00000014391;ENSSSCT00000016824;ENSSSCT00000028484	K07515+K01900+K00016+K00382+K00626
Metabolism	Amino acid metabolism	Valine, leucine and isoleucine degradation	6	17	0.00879815	0.106555	ko00280	ENSSSCT00000004982;ENSSSCT00000009377;ENSSSCT00000010020;ENSSSCT00000010866;ENSSSCT00000016824;ENSSSCT00000028484	K07508+K07515+K00022+K00248+K00382+K00626
Metabolism	Carbohydrate metabolism	Citrate cycle (TCA cycle)	6	18	0.0119929	0.118839	ko00020	ENSSSCT00000002075;ENSSSCT00000002639;ENSSSCT00000010304;ENSSSCT00000016395;ENSSSCT00000016824;ENSSSCT00000030683	K00031+K00658+K01900+K00627+K00382+K01679
Metabolism	Carbohydrate metabolism	Pyruvate metabolism	6	18	0.0119929	0.118839	ko00620	ENSSSCT00000002159;ENSSSCT00000014391;ENSSSCT00000016395;ENSSSCT00000016824;ENSSSCT00000028484;ENSSSCT00000030683	K00873+K00016+K00627+K00382+K00626+K01679
Metabolism	Amino acid metabolism	Lysine degradation	4	9	0.0135249	0.122851	ko00310	ENSSSCT00000002639;ENSSSCT00000009377;ENSSSCT00000010020;ENSSSCT00000028484	K00658+K07515+K00022+K00626
Metabolism	Global and Overview	Carbon metabolism	11	50	0.0213987	0.159196	ko01200	ENSSSCT00000002075;ENSSSCT00000002159;ENSSSCT00000002639;ENSSSCT00000009377;ENSSSCT00000010304;ENSSSCT00000010866;ENSSSCT00000016395;ENSSSCT00000016824;ENSSSCT00000019331;ENSSSCT00000028484;ENSSSCT00000030683	K00031+K00873+K00658+K07515+K01900+K00248+K00627+K00382+K01623+K00626+K01679
Human Diseases	Neurodegenerative diseases	Alzheimer's disease	12	57	0.022943	0.159196	ko05010	ENSSSCT00000000438;ENSSSCT00000004081;ENSSSCT00000006661;ENSSSCT00000008553;ENSSSCT00000008595;ENSSSCT00000009234;ENSSSCT00000011811;ENSSSCT00000015612;ENSSSCT00000023610;ENSSSCT00000027931;ENSSSCT00000031940;ENSSSCT00000032084	K02133+K03943+K02268+K05853+K00415+K02183+K03955+K00418+K02270+K02264+K02183+K02183
Metabolism	Lipid metabolism	Fatty acid elongation	3	6	0.0233683	0.159196	ko00062	ENSSSCT00000004982;ENSSSCT00000009377;ENSSSCT00000010020	K07508+K07515+K00022
Environmental Information Processing	Signal transduction	Phosphatidylinositol signaling system	3	6	0.0233683	0.159196	ko04070	ENSSSCT00000009234;ENSSSCT00000031940;ENSSSCT00000032084	K02183+K02183+K02183
Cellular Processes	Cell growth and death	Apoptosis	4	11	0.029526	0.189314	ko04210	ENSSSCT00000012441;ENSSSCT00000013838;ENSSSCT00000033313;ENSSSCT00000035301	K04739+K04727+K04727+K04727
Human Diseases	Neurodegenerative diseases	Huntington's disease	11	54	0.0370021	0.212275	ko05016	ENSSSCT00000000438;ENSSSCT00000004081;ENSSSCT00000006661;ENSSSCT00000007695;ENSSSCT00000008595;ENSSSCT00000011811;ENSSSCT00000015612;ENSSSCT00000015619;ENSSSCT00000017193;ENSSSCT00000023610;ENSSSCT00000027931	K02133+K03943+K02268+K15041+K00415+K03955+K00418+K05862+K05863+K02270+K02264
Metabolism	Energy metabolism	Oxidative phosphorylation	11	54	0.0370021	0.212275	ko00190	ENSSSCT00000000438;ENSSSCT00000004081;ENSSSCT00000006661;ENSSSCT00000008354;ENSSSCT00000008361;ENSSSCT00000008595;ENSSSCT00000011811;ENSSSCT00000015612;ENSSSCT00000023610;ENSSSCT00000027931;ENSSSCT00000032072	K02133+K03943+K02268+K02130+K02130+K00415+K03955+K00418+K02270+K02264+K02140
Metabolism	Nucleotide metabolism	Purine metabolism	4	12	0.0404547	0.220478	ko00230	ENSSSCT00000002159;ENSSSCT00000006187;ENSSSCT00000007399;ENSSSCT00000019150	K00873+K00939+K01490+K00940
Human Diseases	Neurodegenerative diseases	Parkinson's disease	11	57	0.0531026	0.250136	ko05012	ENSSSCT00000000438;ENSSSCT00000004081;ENSSSCT00000006661;ENSSSCT00000007695;ENSSSCT00000008595;ENSSSCT00000011811;ENSSSCT00000015612;ENSSSCT00000015619;ENSSSCT00000017193;ENSSSCT00000023610;ENSSSCT00000027931	K02133+K03943+K02268+K15041+K00415+K03955+K00418+K05862+K05863+K02270+K02264
Organismal Systems	Circulatory system	Adrenergic signaling in cardiomyocytes	8	37	0.0535261	0.250136	ko04261	ENSSSCT00000002271;ENSSSCT00000009234;ENSSSCT00000010774;ENSSSCT00000012400;ENSSSCT00000012521;ENSSSCT00000016777;ENSSSCT00000031940;ENSSSCT00000032084	K17751+K02183+K10351+K12749+K05865+K04858+K02183+K02183
Organismal Systems	Sensory system	Olfactory transduction	3	8	0.0550758	0.250136	ko04740	ENSSSCT00000009234;ENSSSCT00000031940;ENSSSCT00000032084	K02183+K02183+K02183
Human Diseases	Cancers	Glioma	3	8	0.0550758	0.250136	ko05214	ENSSSCT00000009234;ENSSSCT00000031940;ENSSSCT00000032084	K02183+K02183+K02183
Human Diseases	Infectious diseases	Pertussis	3	9	0.0758512	0.330711	ko05133	ENSSSCT00000009234;ENSSSCT00000031940;ENSSSCT00000032084	K02183+K02183+K02183
Metabolism	Amino acid metabolism	Tryptophan metabolism	3	10	0.0995403	0.417304	ko00380	ENSSSCT00000009377;ENSSSCT00000010020;ENSSSCT00000028484	K07515+K00022+K00626
Metabolism	Carbohydrate metabolism	Fructose and mannose metabolism	2	5	0.105896	0.422896	ko00051	ENSSSCT00000019331;ENSSSCT00000027731	K01623+K01809
Metabolism	Metabolism of cofactors and vitamins	Ubiquinone and other terpenoid-quinone biosynthesis	1	1	0.116393	0.422896	ko00130	ENSSSCT00000002618	K06126
Human Diseases	Endocrine and metabolic diseases	Type II diabetes mellitus	1	1	0.116393	0.422896	ko04930	ENSSSCT00000002159	K00873
Environmental Information Processing	Membrane transport	ABC transporters	1	1	0.116393	0.422896	ko02010	ENSSSCT00000017651	K05661
Metabolism	Carbohydrate metabolism	Glycolysis / Gluconeogenesis	5	24	0.135059	0.474885	ko00010	ENSSSCT00000002159;ENSSSCT00000014391;ENSSSCT00000016395;ENSSSCT00000016824;ENSSSCT00000019331	K00873+K00016+K00627+K00382+K01623
Organismal Systems	Nervous system	Neurotrophin signaling pathway	3	12	0.154243	0.500322	ko04722	ENSSSCT00000009234;ENSSSCT00000031940;ENSSSCT00000032084	K02183+K02183+K02183
Organismal Systems	Endocrine system	Glucagon signaling pathway	7	39	0.154933	0.500322	ko04922	ENSSSCT00000002159;ENSSSCT00000003145;ENSSSCT00000008491;ENSSSCT00000009234;ENSSSCT00000014391;ENSSSCT00000031940;ENSSSCT00000032084	K00873+K07190+K00871+K02183+K00016+K02183+K02183
Organismal Systems	Endocrine system	Insulin signaling pathway	6	32	0.156064	0.500322	ko04910	ENSSSCT00000003145;ENSSSCT00000008491;ENSSSCT00000009234;ENSSSCT00000012441;ENSSSCT00000031940;ENSSSCT00000032084	K07190+K00871+K02183+K04739+K02183+K02183
Human Diseases	Infectious diseases	HTLV-I infection	3	13	0.184497	0.571323	ko05166	ENSSSCT00000007695;ENSSSCT00000015619;ENSSSCT00000017193	K15041+K05862+K05863
Metabolism	Carbohydrate metabolism	Glyoxylate and dicarboxylate metabolism	2	7	0.19102	0.571323	ko00630	ENSSSCT00000016824;ENSSSCT00000028484	K00382+K00626
Environmental Information Processing	Signal transduction	Ras signaling pathway	3	14	0.21618	0.571323	ko04014	ENSSSCT00000009234;ENSSSCT00000031940;ENSSSCT00000032084	K02183+K02183+K02183
Organismal Systems	Nervous system	Long-term potentiation	3	14	0.21618	0.571323	ko04720	ENSSSCT00000009234;ENSSSCT00000031940;ENSSSCT00000032084	K02183+K02183+K02183
Cellular Processes	Cellular commiunity	Tight junction	5	28	0.217338	0.571323	ko04530	ENSSSCT00000002271;ENSSSCT00000003289;ENSSSCT00000010774;ENSSSCT00000011106;ENSSSCT00000019597	K17751+K05699+K10351+K05699+K10352
Metabolism	Lipid metabolism	Synthesis and degradation of ketone bodies	1	2	0.219408	0.571323	ko00072	ENSSSCT00000028484	K00626
Metabolism	Lipid metabolism	Biosynthesis of unsaturated fatty acids	1	2	0.219408	0.571323	ko01040	ENSSSCT00000009377	K07515
Metabolism	Global and Overview	Biosynthesis of amino acids	4	21	0.220143	0.571323	ko01230	ENSSSCT00000002075;ENSSSCT00000002159;ENSSSCT00000019331;ENSSSCT00000027267	K00031+K00873+K01623+K14677
Organismal Systems	Environmental adaptation	Circadian entrainment	4	22	0.246732	0.625437	ko04713	ENSSSCT00000003285;ENSSSCT00000009234;ENSSSCT00000031940;ENSSSCT00000032084	K04961+K02183+K02183+K02183
Human Diseases	Cardiovascular diseases	Hypertrophic cardiomyopathy (HCM)	4	23	0.274011	0.654909	ko05410	ENSSSCT00000010774;ENSSSCT00000012400;ENSSSCT00000012521;ENSSSCT00000016777	K10351+K12749+K05865+K04858
Human Diseases	Cardiovascular diseases	Arrhythmogenic right ventricular cardiomyopathy (ARVC)	3	16	0.282392	0.654909	ko05412	ENSSSCT00000003289;ENSSSCT00000011106;ENSSSCT00000016777	K05699+K05699+K04858
Organismal Systems	Endocrine system	Aldosterone synthesis and secretion	3	16	0.282392	0.654909	ko04925	ENSSSCT00000009234;ENSSSCT00000031940;ENSSSCT00000032084	K02183+K02183+K02183
Organismal Systems	Digestive system	Salivary secretion	3	16	0.282392	0.654909	ko04970	ENSSSCT00000009234;ENSSSCT00000031940;ENSSSCT00000032084	K02183+K02183+K02183
Metabolism	Nucleotide metabolism	Pyrimidine metabolism	1	3	0.310563	0.663752	ko00240	ENSSSCT00000019150	K00940
Metabolism	Energy metabolism	Nitrogen metabolism	1	3	0.310563	0.663752	ko00910	ENSSSCT00000006734	K01672
Metabolism	Metabolism of other amino acids	Glutathione metabolism	1	3	0.310563	0.663752	ko00480	ENSSSCT00000002075	K00031
Metabolism	Metabolism of terpenoids and polyketides	Terpenoid backbone biosynthesis	1	3	0.310563	0.663752	ko00900	ENSSSCT00000028484	K00626
Human Diseases	Endocrine and metabolic diseases	Non-alcoholic fatty liver disease (NAFLD)	7	48	0.319502	0.669725	ko04932	ENSSSCT00000004081;ENSSSCT00000006661;ENSSSCT00000008595;ENSSSCT00000011811;ENSSSCT00000015612;ENSSSCT00000023610;ENSSSCT00000027931	K03943+K02268+K00415+K03955+K00418+K02270+K02264
Metabolism	Global and Overview	2-Oxocarboxylic acid metabolism	2	10	0.327848	0.674253	ko01210	ENSSSCT00000002075;ENSSSCT00000027267	K00031+K14677
Organismal Systems	Endocrine system	Estrogen signaling pathway	3	18	0.350242	0.694117	ko04915	ENSSSCT00000009234;ENSSSCT00000031940;ENSSSCT00000032084	K02183+K02183+K02183
Organismal Systems	Endocrine system	Melanogenesis	3	18	0.350242	0.694117	ko04916	ENSSSCT00000009234;ENSSSCT00000031940;ENSSSCT00000032084	K02183+K02183+K02183
Cellular Processes	Transport and catabolism	Peroxisome	2	11	0.372748	0.71069	ko04146	ENSSSCT00000002075;ENSSSCT00000017187	K00031+K01897
Cellular Processes	Cell growth and death	Oocyte meiosis	3	19	0.384081	0.71069	ko04114	ENSSSCT00000009234;ENSSSCT00000031940;ENSSSCT00000032084	K02183+K02183+K02183
Organismal Systems	Endocrine system	Renin secretion	3	19	0.384081	0.71069	ko04924	ENSSSCT00000009234;ENSSSCT00000031940;ENSSSCT00000032084	K02183+K02183+K02183
Metabolism	Amino acid metabolism	Glycine, serine and threonine metabolism	1	4	0.391205	0.71069	ko00260	ENSSSCT00000016824	K00382
Metabolism	Lipid metabolism	Fatty acid biosynthesis	1	4	0.391205	0.71069	ko00061	ENSSSCT00000017187	K01897
Human Diseases	Cardiovascular diseases	Dilated cardiomyopathy (DCM)	4	28	0.414763	0.72023	ko05414	ENSSSCT00000010774;ENSSSCT00000012400;ENSSSCT00000012521;ENSSSCT00000016777	K10351+K12749+K05865+K04858
Genetic Information Processing	Folding, sorting and degradation	Ubiquitin mediated proteolysis	2	12	0.416449	0.72023	ko04120	ENSSSCT00000000992;ENSSSCT00000036179	K10580+K10580
Genetic Information Processing	Folding, sorting and degradation	Proteasome	3	20	0.41755	0.72023	ko03050	ENSSSCT00000002183;ENSSSCT00000002703;ENSSSCT00000005554	K02730+K03062+K03064
Human Diseases	Cancers	Viral carcinogenesis	5	37	0.435572	0.72023	ko05203	ENSSSCT00000002159;ENSSSCT00000002703;ENSSSCT00000003289;ENSSSCT00000007695;ENSSSCT00000011106	K00873+K03062+K05699+K15041+K05699
Organismal Systems	Sensory system	Inflammatory mediator regulation of TRP channels	3	21	0.450451	0.72023	ko04750	ENSSSCT00000009234;ENSSSCT00000031940;ENSSSCT00000032084	K02183+K02183+K02183
Organismal Systems	Endocrine system	GnRH signaling pathway	3	21	0.450451	0.72023	ko04912	ENSSSCT00000009234;ENSSSCT00000031940;ENSSSCT00000032084	K02183+K02183+K02183
Human Diseases	Infectious diseases	Tuberculosis	3	21	0.450451	0.72023	ko05152	ENSSSCT00000009234;ENSSSCT00000031940;ENSSSCT00000032084	K02183+K02183+K02183
Human Diseases	Infectious diseases	Influenza A	2	13	0.458623	0.72023	ko05164	ENSSSCT00000015619;ENSSSCT00000026790	K05862+K09523
Metabolism	Amino acid metabolism	Arginine biosynthesis	1	5	0.462533	0.72023	ko00220	ENSSSCT00000027267	K14677
Human Diseases	Endocrine and metabolic diseases	AGE-RAGE signaling pathway in diabetic complications	1	5	0.462533	0.72023	ko04933	ENSSSCT00000016699	K06236
Human Diseases	Substance dependence	Amphetamine addiction	3	22	0.482617	0.730628	ko05031	ENSSSCT00000009234;ENSSSCT00000031940;ENSSSCT00000032084	K02183+K02183+K02183
Organismal Systems	Circulatory system	Vascular smooth muscle contraction	3	22	0.482617	0.730628	ko04270	ENSSSCT00000009234;ENSSSCT00000031940;ENSSSCT00000032084	K02183+K02183+K02183
Cellular Processes	Cellular commiunity	Adherens junction	2	14	0.49903	0.734503	ko04520	ENSSSCT00000003289;ENSSSCT00000011106	K05699+K05699
Human Diseases	Infectious diseases	Amoebiasis	3	23	0.513908	0.734503	ko05146	ENSSSCT00000003289;ENSSSCT00000011106;ENSSSCT00000016699	K05699+K05699+K06236
Organismal Systems	Immune system	Leukocyte transendothelial migration	3	23	0.513908	0.734503	ko04670	ENSSSCT00000003289;ENSSSCT00000010774;ENSSSCT00000011106	K05699+K10351+K05699
Organismal Systems	Digestive system	Gastric acid secretion	3	23	0.513908	0.734503	ko04971	ENSSSCT00000009234;ENSSSCT00000031940;ENSSSCT00000032084	K02183+K02183+K02183
Genetic Information Processing	Translation	Ribosome	4	32	0.52394	0.734503	ko03010	ENSSSCT00000003515;ENSSSCT00000005457;ENSSSCT00000012340;ENSSSCT00000027696	K02949+K02930+K02875+K02883
Metabolism	Carbohydrate metabolism	Amino sugar and nucleotide sugar metabolism	1	6	0.525608	0.734503	ko00520	ENSSSCT00000027731	K01809
Organismal Systems	Endocrine system	Oxytocin signaling pathway	5	42	0.554922	0.756081	ko04921	ENSSSCT00000003285;ENSSSCT00000009234;ENSSSCT00000016777;ENSSSCT00000031940;ENSSSCT00000032084	K04961+K02183+K04858+K02183+K02183
Cellular Processes	Cellular commiunity	Focal adhesion	5	42	0.554922	0.756081	ko04510	ENSSSCT00000003289;ENSSSCT00000010774;ENSSSCT00000011106;ENSSSCT00000016699;ENSSSCT00000018048	K05699+K10351+K05699+K06236+K04437
Organismal Systems	Digestive system	Protein digestion and absorption	1	7	0.581372	0.763489	ko04974	ENSSSCT00000016699	K06236
Human Diseases	Cancers	Renal cell carcinoma	1	7	0.581372	0.763489	ko05211	ENSSSCT00000030683	K01679
Metabolism	Metabolism of other amino acids	beta-Alanine metabolism	1	7	0.581372	0.763489	ko00410	ENSSSCT00000009377	K07515
Environmental Information Processing	Signal transduction	cAMP signaling pathway	3	26	0.601497	0.771331	ko04024	ENSSSCT00000009234;ENSSSCT00000031940;ENSSSCT00000032084	K02183+K02183+K02183
Environmental Information Processing	Signal transduction	Rap1 signaling pathway	3	26	0.601497	0.771331	ko04015	ENSSSCT00000009234;ENSSSCT00000031940;ENSSSCT00000032084	K02183+K02183+K02183
Human Diseases	Infectious diseases	Hepatitis B	1	8	0.630663	0.772386	ko05161	ENSSSCT00000007695	K15041
Human Diseases	Cancers	Central carbon metabolism in cancer	1	8	0.630663	0.772386	ko05230	ENSSSCT00000002159	K00873
Metabolism	Amino acid metabolism	Cysteine and methionine metabolism	1	8	0.630663	0.772386	ko00270	ENSSSCT00000014391	K00016
Human Diseases	Infectious diseases	Salmonella infection	1	8	0.630663	0.772386	ko05132	ENSSSCT00000018048	K04437
Environmental Information Processing	Signal transduction	MAPK signaling pathway	2	18	0.64057	0.775801	ko04010	ENSSSCT00000016777;ENSSSCT00000018048	K04858+K04437
Human Diseases	Cardiovascular diseases	Viral myocarditis	1	9	0.674223	0.803727	ko05416	ENSSSCT00000002271	K17751
Organismal Systems	Nervous system	Dopaminergic synapse	3	29	0.678375	0.803727	ko04728	ENSSSCT00000009234;ENSSSCT00000031940;ENSSSCT00000032084	K02183+K02183+K02183
Metabolism	Carbohydrate metabolism	Pentose phosphate pathway	1	10	0.712709	0.835326	ko00030	ENSSSCT00000019331	K01623
Cellular Processes	Cell motility	Regulation of actin cytoskeleton	3	33	0.763408	0.885228	ko04810	ENSSSCT00000003289;ENSSSCT00000010774;ENSSSCT00000011106	K05699+K10351+K05699
Human Diseases	Infectious diseases	Epstein-Barr virus infection	2	24	0.792364	0.893397	ko05169	ENSSSCT00000002703;ENSSSCT00000005554	K03062+K03064
Organismal Systems	Endocrine system	Adipocytokine signaling pathway	1	13	0.803237	0.893397	ko04920	ENSSSCT00000017187	K01897
Organismal Systems	Nervous system	Long-term depression	1	13	0.803237	0.893397	ko04730	ENSSSCT00000003285	K04961
Environmental Information Processing	Signaling molecules and interaction	ECM-receptor interaction	1	13	0.803237	0.893397	ko04512	ENSSSCT00000016699	K06236
Organismal Systems	Digestive system	Pancreatic secretion	1	16	0.865513	0.951416	ko04972	ENSSSCT00000008553	K05853
Cellular Processes	Cellular commiunity	Gap junction	1	17	0.881588	0.951416	ko04540	ENSSSCT00000001098	K07375
Organismal Systems	Endocrine system	PPAR signaling pathway	1	17	0.881588	0.951416	ko03320	ENSSSCT00000017187	K01897
Human Diseases	Immune diseases	Systemic lupus erythematosus	2	37	0.945007	0.976221	ko05322	ENSSSCT00000003289;ENSSSCT00000011106	K05699+K05699
Cellular Processes	Transport and catabolism	Phagosome	1	23	0.945098	0.976221	ko04145	ENSSSCT00000001098	K07375
Genetic Information Processing	Folding, sorting and degradation	Protein processing in endoplasmic reticulum	2	38	0.950646	0.976221	ko04141	ENSSSCT00000016389;ENSSSCT00000026790	K09542+K09523
Human Diseases	Substance dependence	Alcoholism	3	52	0.957185	0.976221	ko05034	ENSSSCT00000009234;ENSSSCT00000031940;ENSSSCT00000032084	K02183+K02183+K02183
Environmental Information Processing	Signal transduction	PI3K-Akt signaling pathway	1	25	0.957586	0.976221	ko04151	ENSSSCT00000016699	K06236
Organismal Systems	Immune system	Platelet activation	1	26	0.962734	0.976221	ko04611	ENSSSCT00000016699	K06236
Human Diseases	Cancers	Proteoglycans in cancer	1	27	0.967264	0.976221	ko05205	ENSSSCT00000018048	K04437
Human Diseases	Cancers	Pathways in cancer	1	34	0.986877	0.986877	ko05200	ENSSSCT00000030683	K01679
