# Supplementary material for: A Combined Differential Proteome and Transcriptome Profiling of Fast- and Slow-Twitch Skeletal Muscle in Pigs
Source: Foods. 2022 Sep 14;11(18):2842. doi: 10.3390/foods11182842 (PMC9497725; doi:10.3390/foods11182842)
Supplement: Supplementary file 1 [file foods-11-02842-s001.zip › Supplementary materials/Table S6. Annotation information of nine quadrant associate analysis of mRNA and proteins.xls]

## Sheet: The first quadrant
GeneID	log2(Ratio_of_Protein)	log2(Ratio_of_Transcript)	Symbol	Description	KEGG_A_class	KEGG_B_class	Pathway	K_ID	GO Component	GO Function	GO Process
ENSSSCG00000016605	-0.544398	1.41261	LMOD2	leiomodin 2 (cardiac) [Source:HGNC Symbol;Acc:HGNC:6648]	-	-	-	-	GO:0043232//intracellular non-membrane-bounded organelle;GO:0043229//intracellular organelle;GO:0043226//organelle;GO:0044464//cell part;GO:0005575//cellular_component;GO:0005737//cytoplasm;GO:0005622//intracellular;GO:0005623//cell;GO:0043228//non-membrane-bounded organelle;GO:0005856//cytoskeleton;GO:0044424//intracellular part	GO:0008092//cytoskeletal protein binding;GO:0003674//molecular_function;GO:0005515//protein binding;GO:0005488//binding	GO:0071840//cellular component organization or biogenesis;GO:0016043//cellular component organization;GO:0032502//developmental process;GO:0048856//anatomical structure development;GO:0030154//cell differentiation;GO:0048646//anatomical structure formation involved in morphogenesis;GO:0009653//anatomical structure morphogenesis;GO:0044763//single-organism cellular process;GO:0009987//cellular pro…

## Sheet: The second quadrant
GeneID	log2(Ratio_of_Protein)	log2(Ratio_of_Transcript)	Symbol	Description	KEGG_A_class	KEGG_B_class	Pathway	K_ID	GO Component	GO Function	GO Process
ENSSSCG00000006556	0.117557	1.96647	-	-	-	-	-	-	-	-	GO:0065007//biological regulation;GO:0007154//cell communication;GO:0009987//cellular process;GO:0050794//regulation of cellular process;GO:0050789//regulation of biological process;GO:0044763//single-organism cellular process;GO:0044700//single organism signaling;GO:0051716//cellular response to stimulus;GO:0023052//signaling;GO:0007165//signal transduction;GO:0050896//response to stimulus;GO:00…
ENSSSCG00000004803	-0.108589	1.48716	ACTC1	-	Organismal Systems	Circulatory system	ko04261//Adrenergic signaling in cardiomyocytes;ko04260//Cardiac muscle contraction	K12314	GO:0044424//intracellular part;GO:0005575//cellular_component;GO:0044464//cell part;GO:0005623//cell;GO:0005737//cytoplasm;GO:0005622//intracellular	GO:0005488//binding;GO:0003674//molecular_function;GO:0043167//ion binding	GO:0048856//anatomical structure development;GO:0008150//biological_process;GO:0032502//developmental process

## Sheet: The third quadrant
GeneID	log2(Ratio_of_Protein)	log2(Ratio_of_Transcript)	Symbol	Description	KEGG_A_class	KEGG_B_class	Pathway	K_ID	GO Component	GO Function	GO Process
ENSSSCG00000028808	3.02474	2.91885	-	-	-	-	-	-	-	GO:0043167//ion binding;GO:0005488//binding;GO:0003674//molecular_function	-
ENSSSCG00000009110	1.18382	2.78602	MYOZ2	myozenin 2 [Source:HGNC Symbol;Acc:HGNC:1330]	-	-	-	-	-	-	-
ENSSSCG00000024061	1.31264	2.38098	TNNI1	troponin I type 1 (skeletal, slow) [Source:HGNC Symbol;Acc:HGNC:11945]	-	-	-	-	GO:0005737//cytoplasm;GO:0044424//intracellular part;GO:0005575//cellular_component;GO:0005622//intracellular;GO:0043226//organelle;GO:0005623//cell;GO:0005856//cytoskeleton;GO:0043228//non-membrane-bounded organelle;GO:0043232//intracellular non-membrane-bounded organelle;GO:0043234//protein complex;GO:0032991//macromolecular complex;GO:0043229//intracellular organelle;GO:0044464//cell part	-	GO:0003008//system process;GO:0044707//single-multicellular organism process;GO:0032501//multicellular organismal process;GO:0008150//biological_process;GO:0044699//single-organism process;GO:0003013//circulatory system process
ENSSSCG00000009830	1.68025	2.15935	MYL2	myosin, light chain 2, regulatory, cardiac, slow [Source:HGNC Symbol;Acc:HGNC:7583]	-	-	-	-	-	GO:0043167//ion binding;GO:0003674//molecular_function;GO:0005488//binding	-
ENSSSCG00000011325	1.4263	2.25916	MYL3	-	Organismal Systems	Circulatory system	ko04261//Adrenergic signaling in cardiomyocytes;ko04260//Cardiac muscle contraction	K12749	-	GO:0005488//binding;GO:0003674//molecular_function;GO:0043167//ion binding	-
ENSSSCG00000025353	1.22581	2.07288	TNNT1	troponin T type 1 (skeletal, slow) [Source:HGNC Symbol;Acc:HGNC:11948]	-	-	-	-	GO:0043234//protein complex;GO:0043232//intracellular non-membrane-bounded organelle;GO:0005856//cytoskeleton;GO:0043228//non-membrane-bounded organelle;GO:0044464//cell part;GO:0043226//organelle;GO:0043229//intracellular organelle;GO:0005575//cellular_component;GO:0044424//intracellular part;GO:0005737//cytoplasm;GO:0032991//macromolecular complex;GO:0005623//cell;GO:0005622//intracellular	-	GO:0008150//biological_process
ENSSSCG00000023498	0.615825	1.44865	-	-	-	-	-	-	-	GO:0003674//molecular_function;GO:0005198//structural molecule activity	-
ENSSSCG00000011441	1.61179	2.25374	TNNC1	Troponin C, slow skeletal and cardiac muscles [Source:UniProtKB/Swiss-Prot;Acc:P63317]	Organismal Systems;Environmental Information Processing	Circulatory system;Signal transduction	ko04020//Calcium signaling pathway;ko04261//Adrenergic signaling in cardiomyocytes;ko04260//Cardiac muscle contraction	K05865	-	GO:0003674//molecular_function;GO:0005488//binding;GO:0043167//ion binding	-
ENSSSCG00000023287	3.02474	3.05046	-	-	-	-	-	-	-	GO:0003674//molecular_function;GO:0005488//binding;GO:0043167//ion binding	-
ENSSSCG00000027344	0.622611	1.70844	-	-	-	-	-	-	GO:0043229//intracellular organelle;GO:0005575//cellular_component;GO:0043227//membrane-bounded organelle;GO:0044444//cytoplasmic part;GO:0044424//intracellular part;GO:0005783//endoplasmic reticulum;GO:0043231//intracellular membrane-bounded organelle;GO:0012505//endomembrane system;GO:0043226//organelle;GO:0005622//intracellular;GO:0044464//cell part;GO:0005623//cell;GO:0005737//cytoplasm	GO:0016787//hydrolase activity;GO:0016818//hydrolase activity, acting on acid anhydrides, in phosphorus-containing anhydrides;GO:0017111//nucleoside-triphosphatase activity;GO:0022857//transmembrane transporter activity;GO:0005215//transporter activity;GO:0003824//catalytic activity;GO:0016462//pyrophosphatase activity;GO:0016817//hydrolase activity, acting on acid anhydrides;GO:0016887//ATPase a…	GO:1902578//single-organism localization;GO:0044765//single-organism transport;GO:0051234//establishment of localization;GO:0044699//single-organism process;GO:0008150//biological_process;GO:0006810//transport;GO:0055085//transmembrane transport;GO:0044763//single-organism cellular process;GO:0009987//cellular process;GO:0051179//localization
ENSSSCG00000002029	1.51679	2.04423	MYH7	myosin-7 [Source:RefSeq peptide;Acc:NP_999020]	Cellular Processes;Organismal Systems	Cellular commiunity;Circulatory system	ko04261//Adrenergic signaling in cardiomyocytes;ko04530//Tight junction;ko04260//Cardiac muscle contraction	K17751	GO:0005622//intracellular;GO:0043228//non-membrane-bounded organelle;GO:0043232//intracellular non-membrane-bounded organelle;GO:0043229//intracellular organelle;GO:0043234//protein complex;GO:0043226//organelle;GO:0044464//cell part;GO:0044424//intracellular part;GO:0005856//cytoskeleton;GO:0005623//cell;GO:0032991//macromolecular complex;GO:0005575//cellular_component	GO:0003674//molecular_function;GO:0005488//binding;GO:0005515//protein binding;GO:0043167//ion binding;GO:0008092//cytoskeletal protein binding	-
ENSSSCG00000011538	0.431143	1.25737	LMCD1	LIM and cysteine-rich domains protein 1 [Source:RefSeq peptide;Acc:NP_001008692]	-	-	-	-	GO:0005622//intracellular;GO:0044464//cell part;GO:0043226//organelle;GO:0005575//cellular_component;GO:0005623//cell;GO:0043231//intracellular membrane-bounded organelle;GO:0043229//intracellular organelle;GO:0044424//intracellular part;GO:0043227//membrane-bounded organelle;GO:0005634//nucleus	GO:0005488//binding;GO:0000988//protein binding transcription factor activity;GO:0043167//ion binding;GO:0003674//molecular_function	-
ENSSSCG00000015025	0.933313	1.19618	CRYAB	crystallin, alpha B [Source:HGNC Symbol;Acc:HGNC:2389]	Genetic Information Processing	Folding, sorting and degradation	ko04141//Protein processing in endoplasmic reticulum	K09542	GO:0005634//nucleus;GO:0044464//cell part;GO:0043229//intracellular organelle;GO:0005737//cytoplasm;GO:0043227//membrane-bounded organelle;GO:0005622//intracellular;GO:0044424//intracellular part;GO:0005623//cell;GO:0043231//intracellular membrane-bounded organelle;GO:0005575//cellular_component;GO:0043226//organelle	GO:0005198//structural molecule activity;GO:0003674//molecular_function;GO:0005488//binding;GO:0043167//ion binding	-
ENSSSCG00000002780	0.338445	1.08872	TPPP3	tubulin polymerization-promoting protein family member 3 [Source:HGNC Symbol;Acc:HGNC:24162]	-	-	-	-	-	GO:0008092//cytoskeletal protein binding;GO:0003674//molecular_function;GO:0005488//binding;GO:0005515//protein binding	GO:0006461//protein complex assembly;GO:0043933//macromolecular complex subunit organization;GO:0065003//macromolecular complex assembly;GO:0071840//cellular component organization or biogenesis;GO:0008150//biological_process;GO:0006996//organelle organization;GO:0009987//cellular process;GO:0070271//protein complex biogenesis;GO:0016043//cellular component organization;GO:0071822//protein comple…
ENSSSCG00000010144	0.806819	1.06448	ACTN2	-	Organismal Systems;Cellular Processes	Cellular commiunity;Immune system;Cell motility	ko04810//Regulation of actin cytoskeleton;ko04510//Focal adhesion;ko04530//Tight junction;ko04670//Leukocyte transendothelial migration;ko04520//Adherens junction	K05699	-	GO:0005515//protein binding;GO:0008092//cytoskeletal protein binding;GO:0005488//binding;GO:0003674//molecular_function;GO:0043167//ion binding	-
ENSSSCG00000012699	0.317301	1.11688	FHL1	four and a half LIM domains 1 [Source:HGNC Symbol;Acc:HGNC:3702]	-	-	-	-	-	GO:0043167//ion binding;GO:0005488//binding;GO:0003674//molecular_function	-
ENSSSCG00000010522	0.768621	1.80752	ANKRD2	ankyrin repeat domain 2 (stretch responsive muscle) [Source:HGNC Symbol;Acc:HGNC:495]	-	-	-	-	GO:0044424//intracellular part;GO:0005622//intracellular;GO:0043226//organelle;GO:0005737//cytoplasm;GO:0005575//cellular_component;GO:0044464//cell part;GO:0005623//cell	GO:0008092//cytoskeletal protein binding;GO:0005488//binding;GO:0003674//molecular_function;GO:0005515//protein binding	-
ENSSSCG00000000866	0.824675	1.09402	MYBPC1	myosin binding protein C, slow type [Source:HGNC Symbol;Acc:HGNC:7549]	-	-	-	-	-	GO:0003674//molecular_function	-
ENSSSCG00000006745	0.268769	1.0296	CASQ2	calsequestrin 2 (cardiac muscle) [Source:HGNC Symbol;Acc:HGNC:1513]	-	-	-	-	-	GO:0005488//binding;GO:0043167//ion binding;GO:0003674//molecular_function	-
ENSSSCG00000013354	1.54967	1.84553	CSRP3	-	-	-	-	-	-	GO:0043167//ion binding;GO:0005488//binding;GO:0003674//molecular_function	-

## Sheet: The fourth quadrant
GeneID	log2(Ratio_of_Protein)	log2(Ratio_of_Transcript)	Symbol	Description	KEGG_A_class	KEGG_B_class	Pathway	K_ID	GO Component	GO Function	GO Process
ENSSSCG00000016737	-0.651021	-0.758324	-	Peptidyl-prolyl cis-trans isomerase A Peptidyl-prolyl cis-trans isomerase A, N-terminally processed [Source:UniProtKB/Swiss-Prot;Acc:P62936]	-	-	-	-	GO:0005634//nucleus;GO:0043226//organelle;GO:0005576//extracellular region;GO:0044464//cell part;GO:0043229//intracellular organelle;GO:0043227//membrane-bounded organelle;GO:0005829//cytosol;GO:0005622//intracellular;GO:0005575//cellular_component;GO:0005737//cytoplasm;GO:0005623//cell;GO:0044444//cytoplasmic part;GO:0043231//intracellular membrane-bounded organelle;GO:0044424//intracellular part	GO:0003824//catalytic activity;GO:0016853//isomerase activity;GO:0003674//molecular_function	GO:0036211//protein modification process;GO:0006464//cellular protein modification process;GO:0006457//protein folding;GO:0008152//metabolic process;GO:0044267//cellular protein metabolic process;GO:0071704//organic substance metabolic process;GO:0044260//cellular macromolecule metabolic process;GO:0044238//primary metabolic process;GO:0043412//macromolecule modification;GO:0019538//protein metab…
ENSSSCG00000015326	-0.378418	-0.604632	COL1A2	-	Organismal Systems;Cellular Processes;Environmental Information Processing	Cellular commiunity;Digestive system;Signaling molecules and interaction;Immune system;Signal transduction	ko04151//PI3K-Akt signaling pathway;ko04510//Focal adhesion;ko04611//Platelet activation;ko04974//Protein digestion and absorption;ko04512//ECM-receptor interaction	K06236	GO:0032991//macromolecular complex;GO:0044421//extracellular region part;GO:0005575//cellular_component;GO:0005576//extracellular region;GO:0005578//proteinaceous extracellular matrix;GO:0043234//protein complex;GO:0031012//extracellular matrix	GO:0005198//structural molecule activity;GO:0003674//molecular_function	-
ENSSSCG00000027593	-1.23579	-0.486513	-	-	-	-	-	-	-	-	-
ENSSSCG00000001137	-0.608941	-0.585156	HIST1H1D	histone cluster 1, H1d [Source:HGNC Symbol;Acc:HGNC:4717]	-	-	-	-	GO:0044464//cell part;GO:0005622//intracellular;GO:0032991//macromolecular complex;GO:0043227//membrane-bounded organelle;GO:0043231//intracellular membrane-bounded organelle;GO:0005634//nucleus;GO:0044424//intracellular part;GO:0043232//intracellular non-membrane-bounded organelle;GO:0043226//organelle;GO:0043228//non-membrane-bounded organelle;GO:0043234//protein complex;GO:0005623//cell;GO:000…	GO:1901363//heterocyclic compound binding;GO:0003677//DNA binding;GO:0003674//molecular_function;GO:0003676//nucleic acid binding;GO:0005488//binding;GO:0097159//organic cyclic compound binding	GO:0044085//cellular component biogenesis;GO:0008150//biological_process;GO:0070271//protein complex biogenesis;GO:0051276//chromosome organization;GO:0071840//cellular component organization or biogenesis;GO:0043933//macromolecular complex subunit organization;GO:0016043//cellular component organization;GO:0071822//protein complex subunit organization;GO:0006996//organelle organization;GO:006500…
ENSSSCG00000004425	-0.270533	-0.52234	-	-	-	-	-	-	GO:0005575//cellular_component	GO:0003674//molecular_function	GO:0022610//biological adhesion;GO:0008150//biological_process;GO:0007155//cell adhesion
ENSSSCG00000005030	-0.305823	-0.594886	NID2	nidogen 2 (osteonidogen) [Source:HGNC Symbol;Acc:HGNC:13389]	-	-	-	-	GO:0005575//cellular_component	GO:0003674//molecular_function;GO:0043167//ion binding;GO:0005488//binding	GO:0022610//biological adhesion;GO:0008150//biological_process;GO:0007155//cell adhesion
ENSSSCG00000009888	-0.273313	-0.486316	ERP29	endoplasmic reticulum protein 29 [Source:HGNC Symbol;Acc:HGNC:13799]	Genetic Information Processing	Folding, sorting and degradation	ko04141//Protein processing in endoplasmic reticulum	K09586	GO:0043226//organelle;GO:0043231//intracellular membrane-bounded organelle;GO:0012505//endomembrane system;GO:0005623//cell;GO:0005737//cytoplasm;GO:0005575//cellular_component;GO:0043227//membrane-bounded organelle;GO:0005783//endoplasmic reticulum;GO:0044424//intracellular part;GO:0044464//cell part;GO:0043229//intracellular organelle;GO:0044444//cytoplasmic part;GO:0005622//intracellular	-	GO:0051234//establishment of localization;GO:0044237//cellular metabolic process;GO:0044238//primary metabolic process;GO:0008150//biological_process;GO:0009987//cellular process;GO:0008152//metabolic process;GO:0006810//transport;GO:0044260//cellular macromolecule metabolic process;GO:0043170//macromolecule metabolic process;GO:0051179//localization;GO:0071704//organic substance metabolic proces…
ENSSSCG00000004945	-0.536961	-0.423311	RPL4	ribosomal protein L4 [Source:HGNC Symbol;Acc:HGNC:10353]	Genetic Information Processing	Translation	ko03010//Ribosome	K02930	GO:0043232//intracellular non-membrane-bounded organelle;GO:0030529//ribonucleoprotein complex;GO:0005829//cytosol;GO:0005840//ribosome;GO:0005737//cytoplasm;GO:0043229//intracellular organelle;GO:0044444//cytoplasmic part;GO:0043226//organelle;GO:0005575//cellular_component;GO:0044464//cell part;GO:0043228//non-membrane-bounded organelle;GO:0044424//intracellular part;GO:0005622//intracellular;G…	GO:0005198//structural molecule activity;GO:0005488//binding;GO:0003735//structural constituent of ribosome;GO:0003723//RNA binding;GO:1901363//heterocyclic compound binding;GO:0003674//molecular_function;GO:0003676//nucleic acid binding;GO:0097159//organic cyclic compound binding	GO:0044267//cellular protein metabolic process;GO:0008150//biological_process;GO:0009987//cellular process;GO:0044260//cellular macromolecule metabolic process;GO:0009058//biosynthetic process;GO:0010467//gene expression;GO:0043170//macromolecule metabolic process;GO:0044238//primary metabolic process;GO:0034641//cellular nitrogen compound metabolic process;GO:0034645//cellular macromolecule bios…
ENSSSCG00000024784	-0.322511	-0.572649	CACNA1S	calcium channel, voltage-dependent, L type, alpha 1S subunit [Source:HGNC Symbol;Acc:HGNC:1397]	Organismal Systems;Environmental Information Processing	Nervous system;Circulatory system;Endocrine system;Signal transduction	ko04010//MAPK signaling pathway;ko04024//cAMP signaling pathway;ko04020//Calcium signaling pathway;ko04022//cGMP - PKG signaling pathway;ko04921//Oxytocin signaling pathway;ko04261//Adrenergic signaling in cardiomyocytes;ko04270//Vascular smooth muscle contraction;ko04726//Serotonergic synapse;ko04725//Cholinergic synapse;ko04723//Retrograde endocannabinoid signaling;ko04912//GnRH signaling pathw…	K04857	GO:0005575//cellular_component;GO:0071944//cell periphery;GO:0005886//plasma membrane;GO:0016020//membrane;GO:0043234//protein complex;GO:0005623//cell;GO:0044464//cell part;GO:0032991//macromolecular complex	GO:0005215//transporter activity;GO:0022857//transmembrane transporter activity;GO:0003674//molecular_function	GO:0008150//biological_process;GO:0051179//localization;GO:0044699//single-organism process;GO:0044763//single-organism cellular process;GO:0044765//single-organism transport;GO:0006810//transport;GO:1902578//single-organism localization;GO:0055085//transmembrane transport;GO:0009987//cellular process;GO:0051234//establishment of localization
ENSSSCG00000006140	-0.34677	-0.76559	CA2	carbonic anhydrase II [Source:HGNC Symbol;Acc:HGNC:1373]	Organismal Systems;Metabolism	Excretory system;Digestive system;Energy metabolism	ko04972//Pancreatic secretion;ko04971//Gastric acid secretion;ko04976//Bile secretion;ko04966//Collecting duct acid secretion;ko04964//Proximal tubule bicarbonate reclamation;ko00910//Nitrogen metabolism	K18245	-	GO:0016829//lyase activity;GO:0003824//catalytic activity;GO:0003674//molecular_function;GO:0043167//ion binding;GO:0005488//binding	GO:0008150//biological_process;GO:0044281//small molecule metabolic process;GO:0044699//single-organism process;GO:0044710//single-organism metabolic process;GO:0008152//metabolic process
ENSSSCG00000025688	-0.638901	0.394719	COX6A2	cytochrome c oxidase subunit VIa polypeptide 2 [Source:HGNC Symbol;Acc:HGNC:2279]	Organismal Systems;Metabolism	Circulatory system;Energy metabolism	ko00190//Oxidative phosphorylation;ko04260//Cardiac muscle contraction	K02266	GO:0043226//organelle;GO:0044444//cytoplasmic part;GO:0043227//membrane-bounded organelle;GO:0005623//cell;GO:0043229//intracellular organelle;GO:0005575//cellular_component;GO:0032991//macromolecular complex;GO:0005739//mitochondrion;GO:0044464//cell part;GO:0044424//intracellular part;GO:0005737//cytoplasm;GO:0005622//intracellular;GO:0043231//intracellular membrane-bounded organelle;GO:0043234…	GO:0003824//catalytic activity;GO:0005215//transporter activity;GO:0022857//transmembrane transporter activity;GO:0003674//molecular_function;GO:0016491//oxidoreductase activity	GO:0044763//single-organism cellular process;GO:0055085//transmembrane transport;GO:0044699//single-organism process;GO:0044765//single-organism transport;GO:0051179//localization;GO:0051234//establishment of localization;GO:0009987//cellular process;GO:0006810//transport;GO:0008150//biological_process;GO:1902578//single-organism localization
ENSSSCG00000011612	-0.290504	-0.341095	RPN1	-	Genetic Information Processing;Metabolism	Glycan biosynthesis and metabolism;Folding, sorting and degradation	ko04141//Protein processing in endoplasmic reticulum;ko00510//N-Glycan biosynthesis	K12666	GO:0044444//cytoplasmic part;GO:0005783//endoplasmic reticulum;GO:0043226//organelle;GO:0044464//cell part;GO:0012505//endomembrane system;GO:0043231//intracellular membrane-bounded organelle;GO:0005622//intracellular;GO:0005623//cell;GO:0043229//intracellular organelle;GO:0005575//cellular_component;GO:0005737//cytoplasm;GO:0044424//intracellular part;GO:0043227//membrane-bounded organelle	GO:0016757//transferase activity, transferring glycosyl groups;GO:0003674//molecular_function;GO:0016740//transferase activity;GO:0003824//catalytic activity	GO:0044260//cellular macromolecule metabolic process;GO:0008150//biological_process;GO:0019538//protein metabolic process;GO:0009987//cellular process;GO:0043412//macromolecule modification;GO:0043170//macromolecule metabolic process;GO:0071704//organic substance metabolic process;GO:0008152//metabolic process;GO:0005975//carbohydrate metabolic process;GO:0009058//biosynthetic process;GO:0044267/…
ENSSSCG00000026507	-0.654212	0.758774	-	-	-	-	-	-	GO:0005737//cytoplasm;GO:0044424//intracellular part;GO:0043226//organelle;GO:0005623//cell;GO:0043231//intracellular membrane-bounded organelle;GO:0005783//endoplasmic reticulum;GO:0016020//membrane;GO:0005575//cellular_component;GO:0043227//membrane-bounded organelle;GO:0043229//intracellular organelle;GO:0044444//cytoplasmic part;GO:0012505//endomembrane system;GO:0044464//cell part;GO:0005886…	GO:0016818//hydrolase activity, acting on acid anhydrides, in phosphorus-containing anhydrides;GO:0022857//transmembrane transporter activity;GO:0005488//binding;GO:0016462//pyrophosphatase activity;GO:0005215//transporter activity;GO:0016787//hydrolase activity;GO:0043167//ion binding;GO:0016817//hydrolase activity, acting on acid anhydrides;GO:0016887//ATPase activity;GO:0003674//molecular_func…	GO:0042592//homeostatic process;GO:0009987//cellular process;GO:0051179//localization;GO:0044763//single-organism cellular process;GO:0051234//establishment of localization;GO:0008150//biological_process;GO:0055085//transmembrane transport;GO:1902578//single-organism localization;GO:0065008//regulation of biological quality;GO:0065007//biological regulation;GO:0044699//single-organism process;GO:…
ENSSSCG00000014020	-0.39438	-0.34509	CANX	calnexin [Source:HGNC Symbol;Acc:HGNC:1473]	Genetic Information Processing;Organismal Systems;Cellular Processes	Transport and catabolism;Endocrine system;Immune system;Folding, sorting and degradation	ko04141//Protein processing in endoplasmic reticulum;ko04145//Phagosome;ko04612//Antigen processing and presentation;ko04918//Thyroid hormone synthesis	K08054	GO:0044424//intracellular part;GO:0044464//cell part;GO:0005622//intracellular;GO:0005623//cell;GO:0043231//intracellular membrane-bounded organelle;GO:0012505//endomembrane system;GO:0005575//cellular_component;GO:0044444//cytoplasmic part;GO:0043227//membrane-bounded organelle;GO:0043226//organelle;GO:0005737//cytoplasm;GO:0005783//endoplasmic reticulum;GO:0043229//intracellular organelle	GO:0043167//ion binding;GO:0005488//binding;GO:0003674//molecular_function;GO:0005515//protein binding;GO:0051082//unfolded protein binding	GO:0044237//cellular metabolic process;GO:0019538//protein metabolic process;GO:0071704//organic substance metabolic process;GO:0006457//protein folding;GO:0043170//macromolecule metabolic process;GO:0008150//biological_process;GO:0044260//cellular macromolecule metabolic process;GO:0044267//cellular protein metabolic process;GO:0044238//primary metabolic process;GO:0008152//metabolic process;GO:…
ENSSSCG00000016210	-0.327511	0.471262	ABCB6	ATP-binding cassette, sub-family B (MDR/TAP), member 6 (Langereis blood group) [Source:HGNC Symbol;Acc:HGNC:47]	Environmental Information Processing	Membrane transport	ko02010//ABC transporters	K05661	GO:0043226//organelle;GO:0005623//cell;GO:0044424//intracellular part;GO:0043229//intracellular organelle;GO:0005739//mitochondrion;GO:0044464//cell part;GO:0044444//cytoplasmic part;GO:0043231//intracellular membrane-bounded organelle;GO:0005575//cellular_component;GO:0005622//intracellular;GO:0043227//membrane-bounded organelle;GO:0005737//cytoplasm	GO:0005215//transporter activity;GO:0016787//hydrolase activity;GO:0016817//hydrolase activity, acting on acid anhydrides;GO:0017111//nucleoside-triphosphatase activity;GO:0005488//binding;GO:0022857//transmembrane transporter activity;GO:0003824//catalytic activity;GO:0043167//ion binding;GO:0016818//hydrolase activity, acting on acid anhydrides, in phosphorus-containing anhydrides;GO:0003674//m…	GO:0051179//localization;GO:0044699//single-organism process;GO:0044765//single-organism transport;GO:1902578//single-organism localization;GO:0044763//single-organism cellular process;GO:0051234//establishment of localization;GO:0009987//cellular process;GO:0055085//transmembrane transport;GO:0006810//transport;GO:0008150//biological_process
ENSSSCG00000022048	-0.362293	-0.300569	REEP5	receptor accessory protein 5 [Source:HGNC Symbol;Acc:HGNC:30077]	-	-	-	-	GO:0005575//cellular_component	-	-
ENSSSCG00000006754	-0.305034	-0.580467	AMPD1	adenosine monophosphate deaminase 1 [Source:HGNC Symbol;Acc:HGNC:468]	Metabolism	Nucleotide metabolism	ko00230//Purine metabolism	K01490	-	GO:0003674//molecular_function;GO:0003824//catalytic activity;GO:0016810//hydrolase activity, acting on carbon-nitrogen (but not peptide) bonds;GO:0016787//hydrolase activity	GO:0009058//biosynthetic process;GO:0008150//biological_process;GO:0006807//nitrogen compound metabolic process;GO:0044699//single-organism process;GO:0044237//cellular metabolic process;GO:0009987//cellular process;GO:0008152//metabolic process;GO:0034641//cellular nitrogen compound metabolic process;GO:0044710//single-organism metabolic process;GO:0044281//small molecule metabolic process
ENSSSCG00000030134	-0.570277	-0.970495	IGFN1	immunoglobulin-like and fibronectin type III domain containing 1 [Source:HGNC Symbol;Acc:HGNC:24607]	-	-	-	-	-	GO:0003674//molecular_function	-
ENSSSCG00000008074	-0.332046	-0.362261	-	-	-	-	-	-	-	-	-
ENSSSCG00000025928	-0.411323	-0.246044	-	-	-	-	-	-	GO:0044444//cytoplasmic part;GO:0043232//intracellular non-membrane-bounded organelle;GO:0030529//ribonucleoprotein complex;GO:0044464//cell part;GO:0005737//cytoplasm;GO:0005829//cytosol;GO:0005840//ribosome;GO:0005575//cellular_component;GO:0005623//cell;GO:0005622//intracellular;GO:0044424//intracellular part;GO:0043229//intracellular organelle;GO:0032991//macromolecular complex;GO:0043226//or…	GO:0003674//molecular_function;GO:0003735//structural constituent of ribosome;GO:0097159//organic cyclic compound binding;GO:0003723//RNA binding;GO:0005488//binding;GO:0005198//structural molecule activity;GO:1901363//heterocyclic compound binding;GO:0003676//nucleic acid binding	GO:0008150//biological_process;GO:0044238//primary metabolic process;GO:0019538//protein metabolic process;GO:0006807//nitrogen compound metabolic process;GO:0009059//macromolecule biosynthetic process;GO:0044267//cellular protein metabolic process;GO:0071704//organic substance metabolic process;GO:0044260//cellular macromolecule metabolic process;GO:0009058//biosynthetic process;GO:0034645//cell…
ENSSSCG00000029546	-0.267266	0.549625	-	-	-	-	-	-	GO:0044464//cell part;GO:0044424//intracellular part;GO:0043227//membrane-bounded organelle;GO:0043226//organelle;GO:0005623//cell;GO:0044444//cytoplasmic part;GO:0043229//intracellular organelle;GO:0005737//cytoplasm;GO:0005739//mitochondrion;GO:0005622//intracellular;GO:0005575//cellular_component;GO:0043231//intracellular membrane-bounded organelle	GO:0003824//catalytic activity;GO:0016491//oxidoreductase activity;GO:0003674//molecular_function	GO:0051179//localization;GO:0008150//biological_process;GO:0006810//transport;GO:0065008//regulation of biological quality;GO:0042592//homeostatic process;GO:0051234//establishment of localization;GO:0065007//biological regulation
ENSSSCG00000007744	-0.295336	-0.375816	PHKG1	Sus scrofa phosphorylase kinase gamma subunit (PHGK), mRNA. [Source:RefSeq mRNA;Acc:NM_001293144]	-	-	-	-	GO:0043234//protein complex;GO:0044464//cell part;GO:0005622//intracellular;GO:0044424//intracellular part;GO:0005737//cytoplasm;GO:0032991//macromolecular complex;GO:0005575//cellular_component;GO:0005623//cell	GO:0003824//catalytic activity;GO:0003674//molecular_function;GO:0016740//transferase activity;GO:0005488//binding;GO:0043167//ion binding;GO:0016772//transferase activity, transferring phosphorus-containing groups;GO:0016301//kinase activity	GO:0043412//macromolecule modification;GO:0044260//cellular macromolecule metabolic process;GO:0006464//cellular protein modification process;GO:0044238//primary metabolic process;GO:0036211//protein modification process;GO:0006091//generation of precursor metabolites and energy;GO:0043170//macromolecule metabolic process;GO:0044267//cellular protein metabolic process;GO:0071704//organic substanc…
ENSSSCG00000007805	-0.522911	-0.418237	ATP2A1	-	Organismal Systems;Environmental Information Processing	Digestive system;Signal transduction	ko04020//Calcium signaling pathway;ko04022//cGMP - PKG signaling pathway;ko04972//Pancreatic secretion	K05853	GO:0071944//cell periphery;GO:0016020//membrane;GO:0043231//intracellular membrane-bounded organelle;GO:0005783//endoplasmic reticulum;GO:0005623//cell;GO:0044424//intracellular part;GO:0005886//plasma membrane;GO:0005575//cellular_component;GO:0005622//intracellular;GO:0044444//cytoplasmic part;GO:0005737//cytoplasm;GO:0044464//cell part;GO:0012505//endomembrane system;GO:0043229//intracellular …	GO:0003824//catalytic activity;GO:0043167//ion binding;GO:0005215//transporter activity;GO:0003674//molecular_function;GO:0016818//hydrolase activity, acting on acid anhydrides, in phosphorus-containing anhydrides;GO:0016462//pyrophosphatase activity;GO:0017111//nucleoside-triphosphatase activity;GO:0016787//hydrolase activity;GO:0016887//ATPase activity;GO:0022857//transmembrane transporter acti…	GO:0044765//single-organism transport;GO:0009987//cellular process;GO:0065008//regulation of biological quality;GO:0065007//biological regulation;GO:1902578//single-organism localization;GO:0044699//single-organism process;GO:0042592//homeostatic process;GO:0044763//single-organism cellular process;GO:0051179//localization;GO:0006810//transport;GO:0051234//establishment of localization;GO:0055085…
ENSSSCG00000003165	-0.290408	-0.266364	RPS11	ribosomal protein S11 [Source:HGNC Symbol;Acc:HGNC:10384]	Genetic Information Processing	Translation	ko03010//Ribosome	K02949	GO:0005575//cellular_component;GO:0005623//cell;GO:0005737//cytoplasm;GO:0044424//intracellular part;GO:0032991//macromolecular complex;GO:0043229//intracellular organelle;GO:0005622//intracellular;GO:0005840//ribosome;GO:0030529//ribonucleoprotein complex;GO:0044464//cell part;GO:0043226//organelle;GO:0043228//non-membrane-bounded organelle;GO:0044444//cytoplasmic part;GO:0043232//intracellular …	GO:0003674//molecular_function;GO:0003735//structural constituent of ribosome;GO:0005198//structural molecule activity	GO:0010467//gene expression;GO:0044260//cellular macromolecule metabolic process;GO:0006807//nitrogen compound metabolic process;GO:0008150//biological_process;GO:1901576//organic substance biosynthetic process;GO:0019538//protein metabolic process;GO:0034641//cellular nitrogen compound metabolic process;GO:0034645//cellular macromolecule biosynthetic process;GO:0044249//cellular biosynthetic pro…
ENSSSCG00000024260	-0.300222	-0.192066	RPL11	60S ribosomal protein L11 [Source:RefSeq peptide;Acc:NP_001001638]	Genetic Information Processing	Translation	ko03010//Ribosome	K02868	GO:0044444//cytoplasmic part;GO:0005623//cell;GO:0043232//intracellular non-membrane-bounded organelle;GO:0043228//non-membrane-bounded organelle;GO:0005575//cellular_component;GO:0032991//macromolecular complex;GO:0005622//intracellular;GO:0030529//ribonucleoprotein complex;GO:0044424//intracellular part;GO:0044464//cell part;GO:0005737//cytoplasm;GO:0005829//cytosol;GO:0043226//organelle;GO:004…	GO:0003674//molecular_function;GO:0003676//nucleic acid binding;GO:0097159//organic cyclic compound binding;GO:0005488//binding;GO:0005198//structural molecule activity;GO:0003723//RNA binding;GO:0003735//structural constituent of ribosome;GO:1901363//heterocyclic compound binding	GO:0044237//cellular metabolic process;GO:0071826//ribonucleoprotein complex subunit organization;GO:0044260//cellular macromolecule metabolic process;GO:0034645//cellular macromolecule biosynthetic process;GO:0016043//cellular component organization;GO:0006412//translation;GO:1901576//organic substance biosynthetic process;GO:0009987//cellular process;GO:0008152//metabolic process;GO:0034641//ce…
ENSSSCG00000030143	-0.309475	-0.230072	OGN	osteoglycin [Source:HGNC Symbol;Acc:HGNC:8126]	-	-	-	-	GO:0031012//extracellular matrix;GO:0005575//cellular_component;GO:0044421//extracellular region part;GO:0005615//extracellular space;GO:0005578//proteinaceous extracellular matrix;GO:0005576//extracellular region	GO:0003674//molecular_function;GO:0043167//ion binding;GO:0005488//binding	GO:0008152//metabolic process;GO:0044710//single-organism metabolic process;GO:0008150//biological_process;GO:0006790//sulfur compound metabolic process;GO:0009056//catabolic process;GO:0044699//single-organism process;GO:0044281//small molecule metabolic process;GO:0009058//biosynthetic process;GO:0009987//cellular process;GO:0044237//cellular metabolic process
ENSSSCG00000027353	-0.297319	-0.19731	-	-	Genetic Information Processing	Translation	ko03010//Ribosome	K02993	GO:0005623//cell;GO:0030529//ribonucleoprotein complex;GO:0043229//intracellular organelle;GO:0043228//non-membrane-bounded organelle;GO:0044444//cytoplasmic part;GO:0043226//organelle;GO:0044464//cell part;GO:0043232//intracellular non-membrane-bounded organelle;GO:0044424//intracellular part;GO:0005737//cytoplasm;GO:0032991//macromolecular complex;GO:0005575//cellular_component;GO:0005829//cyto…	GO:0003674//molecular_function;GO:0003735//structural constituent of ribosome;GO:0005198//structural molecule activity	GO:0044238//primary metabolic process;GO:0008152//metabolic process;GO:0008150//biological_process;GO:0043170//macromolecule metabolic process;GO:0006412//translation;GO:0019538//protein metabolic process;GO:0071840//cellular component organization or biogenesis;GO:0044267//cellular protein metabolic process;GO:0034641//cellular nitrogen compound metabolic process;GO:0044237//cellular metabolic p…
ENSSSCG00000011272	-0.624906	-0.188852	RPL14	-	Genetic Information Processing	Translation	ko03010//Ribosome	K02875	GO:0005622//intracellular;GO:0030529//ribonucleoprotein complex;GO:0044444//cytoplasmic part;GO:0032991//macromolecular complex;GO:0043232//intracellular non-membrane-bounded organelle;GO:0005829//cytosol;GO:0044464//cell part;GO:0044424//intracellular part;GO:0043226//organelle;GO:0043228//non-membrane-bounded organelle;GO:0005840//ribosome;GO:0005623//cell;GO:0005575//cellular_component;GO:0043…	GO:0003735//structural constituent of ribosome;GO:0003723//RNA binding;GO:0005488//binding;GO:0005198//structural molecule activity;GO:0003676//nucleic acid binding;GO:0097159//organic cyclic compound binding;GO:1901363//heterocyclic compound binding;GO:0003674//molecular_function	GO:0006412//translation;GO:0009059//macromolecule biosynthetic process;GO:0010467//gene expression;GO:0034641//cellular nitrogen compound metabolic process;GO:0071840//cellular component organization or biogenesis;GO:0022613//ribonucleoprotein complex biogenesis;GO:0044238//primary metabolic process;GO:0019538//protein metabolic process;GO:0008150//biological_process;GO:0044249//cellular biosynth…
ENSSSCG00000010947	-0.428864	-0.389927	FBP2	-	Organismal Systems;Environmental Information Processing;Metabolism	Endocrine system;Signal transduction;Carbohydrate metabolism;Overview	ko04910//Insulin signaling pathway;ko04152//AMPK signaling pathway;ko01200//Carbon metabolism;ko00010//Glycolysis / Gluconeogenesis;ko00051//Fructose and mannose metabolism;ko00030//Pentose phosphate pathway	K03841	-	GO:0016787//hydrolase activity;GO:0016791//phosphatase activity;GO:0003824//catalytic activity;GO:0042578//phosphoric ester hydrolase activity;GO:0016788//hydrolase activity, acting on ester bonds;GO:0003674//molecular_function	GO:0044699//single-organism process;GO:0005975//carbohydrate metabolic process;GO:0071704//organic substance metabolic process;GO:0006629//lipid metabolic process;GO:0008150//biological_process;GO:0044710//single-organism metabolic process;GO:0044238//primary metabolic process;GO:0008152//metabolic process
ENSSSCG00000000915	-0.465455	-0.200996	DCN	decorin [Source:HGNC Symbol;Acc:HGNC:2705]	Environmental Information Processing	Signal transduction	ko04350//TGF-beta signaling pathway	K04660	-	GO:0003674//molecular_function	-
ENSSSCG00000007330	-0.574764	-0.267331	-	-	-	-	-	-	GO:0043231//intracellular membrane-bounded organelle;GO:0044444//cytoplasmic part;GO:0005623//cell;GO:0005737//cytoplasm;GO:0044424//intracellular part;GO:0032991//macromolecular complex;GO:0005622//intracellular;GO:0044464//cell part;GO:0043227//membrane-bounded organelle;GO:0012505//endomembrane system;GO:0005783//endoplasmic reticulum;GO:0005575//cellular_component;GO:0043226//organelle;GO:004…	-	GO:0005975//carbohydrate metabolic process;GO:0008152//metabolic process;GO:0019538//protein metabolic process;GO:0009987//cellular process;GO:0044260//cellular macromolecule metabolic process;GO:0043412//macromolecule modification;GO:0008150//biological_process;GO:0071704//organic substance metabolic process;GO:0036211//protein modification process;GO:0009058//biosynthetic process;GO:0044238//pr…
ENSSSCG00000003520	-0.271276	0.20939	CDC42	cell division cycle 42 [Source:HGNC Symbol;Acc:HGNC:1736]	Organismal Systems;Cellular Processes;Environmental Information Processing	Nervous system;Cellular commiunity;Transport and catabolism;Endocrine system;Immune system;Cell motility;Signal transduction;Development	ko04010//MAPK signaling pathway;ko04144//Endocytosis;ko04014//Ras signaling pathway;ko04015//Rap1 signaling pathway;ko04810//Regulation of actin cytoskeleton;ko04510//Focal adhesion;ko04062//Chemokine signaling pathway;ko04530//Tight junction;ko04722//Neurotrophin signaling pathway;ko04360//Axon guidance;ko04670//Leukocyte transendothelial migration;ko04660//T cell receptor signaling pathway;ko04…	K04393	GO:0005737//cytoplasm;GO:0015630//microtubule cytoskeleton;GO:0005623//cell;GO:0005622//intracellular;GO:0071944//cell periphery;GO:0043232//intracellular non-membrane-bounded organelle;GO:0044446//intracellular organelle part;GO:0044424//intracellular part;GO:0005575//cellular_component;GO:0044422//organelle part;GO:0043228//non-membrane-bounded organelle;GO:0005856//cytoskeleton;GO:0043229//int…	GO:0005488//binding;GO:0003674//molecular_function;GO:0043167//ion binding	GO:0050794//regulation of cellular process;GO:0032502//developmental process;GO:0050896//response to stimulus;GO:0048856//anatomical structure development;GO:0044700//single organism signaling;GO:0044763//single-organism cellular process;GO:0009987//cellular process;GO:0030154//cell differentiation;GO:0065007//biological regulation;GO:0044767//single-organism developmental process;GO:0023052//sig…
ENSSSCG00000015402	-0.282231	-0.291806	CACNA2D1	calcium channel, voltage-dependent, alpha 2/delta subunit 1 [Source:HGNC Symbol;Acc:HGNC:1399]	Organismal Systems;Environmental Information Processing	Circulatory system;Endocrine system;Signal transduction	ko04010//MAPK signaling pathway;ko04921//Oxytocin signaling pathway;ko04261//Adrenergic signaling in cardiomyocytes;ko04260//Cardiac muscle contraction	K04858	GO:0071944//cell periphery;GO:0032991//macromolecular complex;GO:0005623//cell;GO:0016020//membrane;GO:0005575//cellular_component;GO:0043234//protein complex;GO:0044464//cell part;GO:0005886//plasma membrane	GO:0003674//molecular_function	GO:0051179//localization;GO:1902578//single-organism localization;GO:0044699//single-organism process;GO:0006810//transport;GO:0055085//transmembrane transport;GO:0008150//biological_process;GO:0051234//establishment of localization;GO:0044763//single-organism cellular process;GO:0009987//cellular process;GO:0044765//single-organism transport
ENSSSCG00000000660	-0.335265	-0.419373	A2M	alpha-2-macroglobulin [Source:HGNC Symbol;Acc:HGNC:7]	Organismal Systems	Immune system	ko04610//Complement and coagulation cascades	K03910	GO:0005615//extracellular space;GO:0005575//cellular_component;GO:0005576//extracellular region;GO:0044421//extracellular region part	GO:0003674//molecular_function;GO:0098772//molecular function regulator;GO:0030234//enzyme regulator activity	GO:0008150//biological_process
ENSSSCG00000011033	-0.274828	-0.30043	VIM	vimentin [Source:HGNC Symbol;Acc:HGNC:12692]	-	-	-	-	GO:0005622//intracellular;GO:0044464//cell part;GO:0043226//organelle;GO:0044424//intracellular part;GO:0043228//non-membrane-bounded organelle;GO:0005856//cytoskeleton;GO:0043234//protein complex;GO:0043229//intracellular organelle;GO:0043232//intracellular non-membrane-bounded organelle;GO:0005575//cellular_component;GO:0032991//macromolecular complex;GO:0005623//cell	GO:0003674//molecular_function;GO:0005198//structural molecule activity	-
ENSSSCG00000005627	-0.272457	-0.371861	AK1	adenylate kinase 1 [Source:HGNC Symbol;Acc:HGNC:361]	Metabolism	Nucleotide metabolism	ko00230//Purine metabolism	K00939	GO:0044424//intracellular part;GO:0005623//cell;GO:0005575//cellular_component;GO:0005622//intracellular;GO:0005737//cytoplasm;GO:0044464//cell part	GO:0016772//transferase activity, transferring phosphorus-containing groups;GO:0003674//molecular_function;GO:0003824//catalytic activity;GO:0016301//kinase activity;GO:0043167//ion binding;GO:0005488//binding;GO:0016740//transferase activity	GO:0044699//single-organism process;GO:0008152//metabolic process;GO:0008150//biological_process;GO:0034641//cellular nitrogen compound metabolic process;GO:0009987//cellular process;GO:0044710//single-organism metabolic process;GO:0006807//nitrogen compound metabolic process;GO:0044281//small molecule metabolic process;GO:0009058//biosynthetic process;GO:0044237//cellular metabolic process
ENSSSCG00000012911	-0.261921	-0.492528	CARNS1	carnosine synthase 1 [Source:HGNC Symbol;Acc:HGNC:29268]	Metabolism	Amino acid metabolism;Metabolism of other amino acids	ko00330//Arginine and proline metabolism;ko00410//beta-Alanine metabolism;ko00340//Histidine metabolism	K14755	-	GO:0003824//catalytic activity;GO:0017111//nucleoside-triphosphatase activity;GO:0016817//hydrolase activity, acting on acid anhydrides;GO:0016887//ATPase activity;GO:0016462//pyrophosphatase activity;GO:0016818//hydrolase activity, acting on acid anhydrides, in phosphorus-containing anhydrides;GO:0005488//binding;GO:0043167//ion binding;GO:0003674//molecular_function;GO:0016874//ligase activity;…	GO:0044699//single-organism process;GO:0044281//small molecule metabolic process;GO:0044763//single-organism cellular process;GO:0044237//cellular metabolic process;GO:0006807//nitrogen compound metabolic process;GO:0043436//oxoacid metabolic process;GO:1901564//organonitrogen compound metabolic process;GO:0006082//organic acid metabolic process;GO:0044710//single-organism metabolic process;GO:00…
ENSSSCG00000025720	-0.63874	-0.326993	-	-	-	-	-	-	GO:0005622//intracellular;GO:0005623//cell;GO:0043231//intracellular membrane-bounded organelle;GO:0044424//intracellular part;GO:0043234//protein complex;GO:0032991//macromolecular complex;GO:0005575//cellular_component;GO:0044464//cell part;GO:0005694//chromosome;GO:0005634//nucleus;GO:0043229//intracellular organelle;GO:0043232//intracellular non-membrane-bounded organelle;GO:0043228//non-memb…	GO:0003677//DNA binding;GO:0005488//binding;GO:0003674//molecular_function;GO:1901363//heterocyclic compound binding;GO:0003676//nucleic acid binding;GO:0097159//organic cyclic compound binding	GO:0016043//cellular component organization;GO:0006461//protein complex assembly;GO:0065003//macromolecular complex assembly;GO:0051276//chromosome organization;GO:0070271//protein complex biogenesis;GO:0071840//cellular component organization or biogenesis;GO:0022607//cellular component assembly;GO:0043933//macromolecular complex subunit organization;GO:0008150//biological_process;GO:0006996//or…
ENSSSCG00000026082	-1.20717	-0.181489	DNAJC3	dnaJ homolog subfamily C member 3 precursor [Source:RefSeq peptide;Acc:NP_001177113]	Genetic Information Processing	Folding, sorting and degradation	ko04141//Protein processing in endoplasmic reticulum	K09523	-	GO:0003674//molecular_function	-
ENSSSCG00000017913	-0.373558	-0.172529	PSMB6	-	Genetic Information Processing	Folding, sorting and degradation	ko03050//Proteasome	K02738	GO:0043229//intracellular organelle;GO:0044424//intracellular part;GO:0005737//cytoplasm;GO:0043226//organelle;GO:0005575//cellular_component;GO:0043227//membrane-bounded organelle;GO:0005622//intracellular;GO:0044464//cell part;GO:0043234//protein complex;GO:0032991//macromolecular complex;GO:0043231//intracellular membrane-bounded organelle;GO:0005623//cell;GO:0005634//nucleus	GO:0003674//molecular_function;GO:0003824//catalytic activity;GO:0008233//peptidase activity;GO:0016787//hydrolase activity	GO:0008150//biological_process;GO:0008152//metabolic process;GO:0009056//catabolic process
ENSSSCG00000015271	-0.331572	0.158115	PRELP	proline/arginine-rich end leucine-rich repeat protein [Source:HGNC Symbol;Acc:HGNC:9357]	-	-	-	-	GO:0005615//extracellular space;GO:0031012//extracellular matrix;GO:0043226//organelle;GO:0044421//extracellular region part;GO:0005578//proteinaceous extracellular matrix;GO:0005576//extracellular region;GO:0005575//cellular_component	GO:0043167//ion binding;GO:0005488//binding;GO:0003674//molecular_function	GO:0008152//metabolic process;GO:0009058//biosynthetic process;GO:0009987//cellular process;GO:0044710//single-organism metabolic process;GO:0008150//biological_process;GO:0009056//catabolic process;GO:0044281//small molecule metabolic process;GO:0044237//cellular metabolic process;GO:0006790//sulfur compound metabolic process;GO:0044699//single-organism process
ENSSSCG00000008408	-0.273689	-0.183388	RTN4	reticulon 4 [Source:HGNC Symbol;Acc:HGNC:14085]	-	-	-	-	GO:0044424//intracellular part;GO:0043227//membrane-bounded organelle;GO:0043229//intracellular organelle;GO:0043231//intracellular membrane-bounded organelle;GO:0044464//cell part;GO:0005783//endoplasmic reticulum;GO:0005623//cell;GO:0005622//intracellular;GO:0043226//organelle;GO:0005575//cellular_component;GO:0005737//cytoplasm;GO:0012505//endomembrane system;GO:0044444//cytoplasmic part	-	GO:0009653//anatomical structure morphogenesis;GO:0044767//single-organism developmental process;GO:0032502//developmental process;GO:0071840//cellular component organization or biogenesis;GO:0008150//biological_process;GO:0044699//single-organism process;GO:0000902//cell morphogenesis;GO:0032989//cellular component morphogenesis;GO:0030154//cell differentiation;GO:0048869//cellular developmental…
ENSSSCG00000001930	-0.299329	-0.260213	PKM	pyruvate kinase, muscle [Source:HGNC Symbol;Acc:HGNC:9021]	Organismal Systems;Metabolism	Nucleotide metabolism;Endocrine system;Carbohydrate metabolism;Overview	ko00230//Purine metabolism;ko01200//Carbon metabolism;ko04922//Glucagon signaling pathway;ko01230//Biosynthesis of amino acids;ko00010//Glycolysis / Gluconeogenesis;ko00620//Pyruvate metabolism	K00873	-	GO:0003674//molecular_function;GO:0016301//kinase activity;GO:0005488//binding;GO:0003824//catalytic activity;GO:0016740//transferase activity;GO:0016772//transferase activity, transferring phosphorus-containing groups;GO:0043167//ion binding	GO:0008152//metabolic process;GO:0009987//cellular process;GO:0051186//cofactor metabolic process;GO:0044237//cellular metabolic process;GO:0044710//single-organism metabolic process;GO:0044238//primary metabolic process;GO:0009056//catabolic process;GO:0006091//generation of precursor metabolites and energy;GO:0034641//cellular nitrogen compound metabolic process;GO:0005975//carbohydrate metabol…
ENSSSCG00000012289	-0.895314	-0.149395	PRAF2	-	-	-	-	-	GO:0005575//cellular_component	-	-
ENSSSCG00000016634	-0.414405	0.15098	CAV1	Sus scrofa caveolin 1, caveolae protein, 22kDa (CAV1), mRNA. [Source:RefSeq mRNA;Acc:NM_214438]	Cellular Processes	Cellular commiunity;Transport and catabolism	ko04144//Endocytosis;ko04510//Focal adhesion	K06278	GO:0043229//intracellular organelle;GO:0005768//endosome;GO:0043226//organelle;GO:0043227//membrane-bounded organelle;GO:0005623//cell;GO:0005783//endoplasmic reticulum;GO:0005575//cellular_component;GO:0043231//intracellular membrane-bounded organelle;GO:0044444//cytoplasmic part;GO:0044464//cell part;GO:0071944//cell periphery;GO:0005794//Golgi apparatus;GO:0005886//plasma membrane;GO:0016020//…	GO:0003674//molecular_function;GO:0005198//structural molecule activity	GO:0002376//immune system process;GO:0044802//single-organism membrane organization;GO:0010256//endomembrane system organization;GO:0007009//plasma membrane organization;GO:0071840//cellular component organization or biogenesis;GO:0044763//single-organism cellular process;GO:0008150//biological_process;GO:0044699//single-organism process;GO:0022607//cellular component assembly;GO:0061024//membran…
ENSSSCG00000008948	-0.262578	-0.435988	ALB	-	-	-	-	-	GO:0005615//extracellular space;GO:0005575//cellular_component;GO:0005576//extracellular region;GO:0044421//extracellular region part	-	GO:0006810//transport;GO:0051234//establishment of localization;GO:0008150//biological_process;GO:0051179//localization
ENSSSCG00000000916	-0.293292	-0.172874	LUM	-	-	-	-	-	GO:0044421//extracellular region part;GO:0005575//cellular_component;GO:0031012//extracellular matrix;GO:0005578//proteinaceous extracellular matrix;GO:0005576//extracellular region;GO:0005615//extracellular space	GO:0003674//molecular_function	GO:0006790//sulfur compound metabolic process;GO:0008152//metabolic process;GO:0044237//cellular metabolic process;GO:0044699//single-organism process;GO:0044281//small molecule metabolic process;GO:0009058//biosynthetic process;GO:0008150//biological_process;GO:0009987//cellular process;GO:0044710//single-organism metabolic process;GO:0009056//catabolic process
ENSSSCG00000005126	-0.266864	-0.100139	PLAA	phospholipase A2-activating protein [Source:HGNC Symbol;Acc:HGNC:9043]	Genetic Information Processing	Folding, sorting and degradation	ko04141//Protein processing in endoplasmic reticulum	K14018	-	GO:0003674//molecular_function	-
ENSSSCG00000021129	-0.287201	-0.161913	PFKM	phosphofructokinase, muscle [Source:HGNC Symbol;Acc:HGNC:8877]	Genetic Information Processing;Environmental Information Processing;Metabolism	Signal transduction;Carbohydrate metabolism;Folding, sorting and degradation;Overview	ko04152//AMPK signaling pathway;ko01200//Carbon metabolism;ko03018//RNA degradation;ko01230//Biosynthesis of amino acids;ko00010//Glycolysis / Gluconeogenesis;ko00051//Fructose and mannose metabolism;ko00052//Galactose metabolism;ko00030//Pentose phosphate pathway	K00850	GO:0044424//intracellular part;GO:0005575//cellular_component;GO:0005622//intracellular;GO:0005737//cytoplasm;GO:0044464//cell part;GO:0005623//cell	GO:0016301//kinase activity;GO:0005488//binding;GO:0016740//transferase activity;GO:0016772//transferase activity, transferring phosphorus-containing groups;GO:0043167//ion binding;GO:0003824//catalytic activity;GO:0003674//molecular_function	GO:0044699//single-organism process;GO:0044237//cellular metabolic process;GO:0071704//organic substance metabolic process;GO:0034641//cellular nitrogen compound metabolic process;GO:0008150//biological_process;GO:0044710//single-organism metabolic process;GO:0009056//catabolic process;GO:0051186//cofactor metabolic process;GO:0008152//metabolic process;GO:0009987//cellular process;GO:0005975//ca…
ENSSSCG00000026098	-0.285402	-0.146074	CMYA5	Sus scrofa cardiomyopathy associated 5 (CMYA5), mRNA. [Source:RefSeq mRNA;Acc:NM_001197307]	-	-	-	-	-	-	-
ENSSSCG00000021232	-0.272372	-0.143243	SYNC	syncoilin, intermediate filament protein [Source:HGNC Symbol;Acc:HGNC:28897]	-	-	-	-	GO:0005623//cell;GO:0032991//macromolecular complex;GO:0043234//protein complex;GO:0005856//cytoskeleton;GO:0043229//intracellular organelle;GO:0005575//cellular_component;GO:0044424//intracellular part;GO:0044464//cell part;GO:0005622//intracellular;GO:0043232//intracellular non-membrane-bounded organelle;GO:0043228//non-membrane-bounded organelle;GO:0043226//organelle	GO:0005198//structural molecule activity;GO:0003674//molecular_function	-
ENSSSCG00000003218	-0.311347	-0.148021	-	-	-	-	-	-	-	GO:0003674//molecular_function	-
ENSSSCG00000025768	-0.278461	-0.126382	CALM1	-	Cellular Processes;Organismal Systems;Environmental Information Processing	Nervous system;Cell growth and death;Sensory system;Digestive system;Circulatory system;Endocrine system;Signal transduction;Environmental adaptation	ko04740//Olfactory transduction;ko04014//Ras signaling pathway;ko04015//Rap1 signaling pathway;ko04024//cAMP signaling pathway;ko04020//Calcium signaling pathway;ko04022//cGMP - PKG signaling pathway;ko04921//Oxytocin signaling pathway;ko04910//Insulin signaling pathway;ko04261//Adrenergic signaling in cardiomyocytes;ko04722//Neurotrophin signaling pathway;ko04270//Vascular smooth muscle contract…	K02183	-	GO:0005488//binding;GO:0003674//molecular_function;GO:0043167//ion binding	-
ENSSSCG00000006152	-0.986983	0.202929	PMP2	peripheral myelin protein 2 [Source:HGNC Symbol;Acc:HGNC:9117]	-	-	-	-	GO:0005575//cellular_component;GO:0044464//cell part;GO:0044424//intracellular part;GO:0005737//cytoplasm;GO:0005622//intracellular;GO:0005623//cell	GO:0008289//lipid binding;GO:0043167//ion binding;GO:0003674//molecular_function;GO:0005488//binding	GO:0006810//transport;GO:0071840//cellular component organization or biogenesis;GO:0051179//localization;GO:0061024//membrane organization;GO:0051234//establishment of localization;GO:0008150//biological_process;GO:0016043//cellular component organization
ENSSSCG00000005267	-0.329828	-0.0881057	ANXA1	-	-	-	-	-	-	GO:0003674//molecular_function;GO:0005488//binding;GO:0030234//enzyme regulator activity;GO:0098772//molecular function regulator;GO:0008289//lipid binding;GO:0043167//ion binding	GO:0008150//biological_process
ENSSSCG00000002844	-0.306415	-0.102093	-	-	Organismal Systems;Environmental Information Processing	Endocrine system;Signal transduction	ko04020//Calcium signaling pathway;ko04910//Insulin signaling pathway;ko04922//Glucagon signaling pathway	K07190	GO:0044424//intracellular part;GO:0044464//cell part;GO:0005575//cellular_component;GO:0005623//cell;GO:0005737//cytoplasm;GO:0005622//intracellular;GO:0043234//protein complex;GO:0032991//macromolecular complex	GO:0003824//catalytic activity;GO:0016740//transferase activity;GO:0016772//transferase activity, transferring phosphorus-containing groups;GO:0003674//molecular_function;GO:0016301//kinase activity	GO:0071704//organic substance metabolic process;GO:0044237//cellular metabolic process;GO:0005975//carbohydrate metabolic process;GO:0009987//cellular process;GO:0043170//macromolecule metabolic process;GO:0043412//macromolecule modification;GO:0044238//primary metabolic process;GO:0019538//protein metabolic process;GO:0036211//protein modification process;GO:0044260//cellular macromolecule metab…
ENSSSCG00000002433	-0.266574	-0.0483659	PSMC1	-	Genetic Information Processing	Folding, sorting and degradation	ko03050//Proteasome	K03062	GO:0043229//intracellular organelle;GO:0005634//nucleus;GO:0044464//cell part;GO:0043234//protein complex;GO:0005829//cytosol;GO:0005737//cytoplasm;GO:0044424//intracellular part;GO:0005623//cell;GO:0032991//macromolecular complex;GO:0005622//intracellular;GO:0044444//cytoplasmic part;GO:0043226//organelle;GO:0005575//cellular_component;GO:0043231//intracellular membrane-bounded organelle;GO:0043…	GO:0016887//ATPase activity;GO:0008134//transcription factor binding;GO:0005488//binding;GO:0043167//ion binding;GO:0016462//pyrophosphatase activity;GO:0004386//helicase activity;GO:0016787//hydrolase activity;GO:0005515//protein binding;GO:0016818//hydrolase activity, acting on acid anhydrides, in phosphorus-containing anhydrides;GO:0017111//nucleoside-triphosphatase activity;GO:0003674//molecu…	GO:0044260//cellular macromolecule metabolic process;GO:0071704//organic substance metabolic process;GO:0008150//biological_process;GO:0009056//catabolic process;GO:0006950//response to stress;GO:0090304//nucleic acid metabolic process;GO:0008152//metabolic process;GO:0006259//DNA metabolic process;GO:0009987//cellular process;GO:0006807//nitrogen compound metabolic process;GO:0050896//response t…
ENSSSCG00000002961	-0.287507	-0.0721059	RYR1	ryanodine receptor 1 (skeletal) [Source:HGNC Symbol;Acc:HGNC:10483]	Organismal Systems;Environmental Information Processing	Nervous system;Endocrine system;Signal transduction;Environmental adaptation	ko04020//Calcium signaling pathway;ko04921//Oxytocin signaling pathway;ko04713//Circadian entrainment;ko04730//Long-term depression	K04961	GO:0005575//cellular_component	GO:0005215//transporter activity;GO:0003674//molecular_function;GO:0022857//transmembrane transporter activity	GO:0006810//transport;GO:0051234//establishment of localization;GO:0065007//biological regulation;GO:0044699//single-organism process;GO:0044765//single-organism transport;GO:0008150//biological_process;GO:0065008//regulation of biological quality;GO:1902578//single-organism localization;GO:0009987//cellular process;GO:0055085//transmembrane transport;GO:0044763//single-organism cellular process;…
ENSSSCG00000006366	-0.470576	0.0464983	PFDN2	prefoldin subunit 2 [Source:HGNC Symbol;Acc:HGNC:8867]	-	-	-	-	GO:0032991//macromolecular complex;GO:0005575//cellular_component;GO:0043234//protein complex	GO:0003674//molecular_function;GO:0005515//protein binding;GO:0005488//binding;GO:0051082//unfolded protein binding	GO:0008152//metabolic process;GO:0044238//primary metabolic process;GO:0006457//protein folding;GO:0019538//protein metabolic process;GO:0044260//cellular macromolecule metabolic process;GO:0071704//organic substance metabolic process;GO:0009987//cellular process;GO:0044237//cellular metabolic process;GO:0043170//macromolecule metabolic process;GO:0008150//biological_process;GO:0044267//cellular …
ENSSSCG00000001006	-0.273673	-0.118568	TUBB2B	-	Cellular Processes	Cellular commiunity;Transport and catabolism	ko04145//Phagosome;ko04540//Gap junction	K07375	GO:0005737//cytoplasm;GO:0043228//non-membrane-bounded organelle;GO:0043229//intracellular organelle;GO:0005575//cellular_component;GO:0043234//protein complex;GO:0043232//intracellular non-membrane-bounded organelle;GO:0005623//cell;GO:0005856//cytoskeleton;GO:0044424//intracellular part;GO:0032991//macromolecular complex;GO:0005622//intracellular;GO:0043226//organelle;GO:0044464//cell part	GO:0016787//hydrolase activity;GO:0005198//structural molecule activity;GO:0003924//GTPase activity;GO:0016817//hydrolase activity, acting on acid anhydrides;GO:0003824//catalytic activity;GO:0005488//binding;GO:0016462//pyrophosphatase activity;GO:0043167//ion binding;GO:0016818//hydrolase activity, acting on acid anhydrides, in phosphorus-containing anhydrides;GO:0017111//nucleoside-triphosphat…	GO:0071840//cellular component organization or biogenesis;GO:0008150//biological_process;GO:0022607//cellular component assembly;GO:0070271//protein complex biogenesis;GO:0043933//macromolecular complex subunit organization;GO:0044085//cellular component biogenesis;GO:0006461//protein complex assembly;GO:0016043//cellular component organization;GO:0071822//protein complex subunit organization;GO:…
ENSSSCG00000021821	-0.408491	0.0270032	MYO1C	myosin IC [Source:HGNC Symbol;Acc:HGNC:7597]	-	-	-	-	GO:0044424//intracellular part;GO:0005623//cell;GO:0043234//protein complex;GO:0005622//intracellular;GO:0043232//intracellular non-membrane-bounded organelle;GO:0032991//macromolecular complex;GO:0043226//organelle;GO:0005856//cytoskeleton;GO:0005575//cellular_component;GO:0043228//non-membrane-bounded organelle;GO:0044464//cell part;GO:0043229//intracellular organelle	GO:0003674//molecular_function;GO:0005488//binding;GO:0043167//ion binding	GO:0008150//biological_process
ENSSSCG00000005038	-0.443474	-0.0307136	PSMC6	proteasome 26S subunit, ATPase 6 [Source:HGNC Symbol;Acc:HGNC:9553]	Genetic Information Processing	Folding, sorting and degradation	ko03050//Proteasome	K03064	GO:0032991//macromolecular complex;GO:0044444//cytoplasmic part;GO:0044464//cell part;GO:0005623//cell;GO:0005634//nucleus;GO:0043226//organelle;GO:0043231//intracellular membrane-bounded organelle;GO:0043227//membrane-bounded organelle;GO:0043229//intracellular organelle;GO:0044424//intracellular part;GO:0043234//protein complex;GO:0005622//intracellular;GO:0005575//cellular_component;GO:0005737…	GO:0004386//helicase activity;GO:0005515//protein binding;GO:0043167//ion binding;GO:0016462//pyrophosphatase activity;GO:0003824//catalytic activity;GO:0005488//binding;GO:0016787//hydrolase activity;GO:0003674//molecular_function;GO:0016817//hydrolase activity, acting on acid anhydrides;GO:0016887//ATPase activity;GO:0008134//transcription factor binding;GO:0016818//hydrolase activity, acting o…	GO:0006725//cellular aromatic compound metabolic process;GO:0044260//cellular macromolecule metabolic process;GO:0009987//cellular process;GO:0006259//DNA metabolic process;GO:0008150//biological_process;GO:0006139//nucleobase-containing compound metabolic process;GO:0034641//cellular nitrogen compound metabolic process;GO:0044237//cellular metabolic process;GO:0090304//nucleic acid metabolic pro…
ENSSSCG00000008433	-0.278461	-0.0245512	-	-	Cellular Processes;Organismal Systems;Environmental Information Processing	Nervous system;Cell growth and death;Sensory system;Digestive system;Circulatory system;Endocrine system;Signal transduction;Environmental adaptation	ko04740//Olfactory transduction;ko04014//Ras signaling pathway;ko04015//Rap1 signaling pathway;ko04024//cAMP signaling pathway;ko04020//Calcium signaling pathway;ko04022//cGMP - PKG signaling pathway;ko04921//Oxytocin signaling pathway;ko04910//Insulin signaling pathway;ko04261//Adrenergic signaling in cardiomyocytes;ko04722//Neurotrophin signaling pathway;ko04270//Vascular smooth muscle contract…	K02183	-	GO:0043167//ion binding;GO:0005488//binding;GO:0003674//molecular_function	-
ENSSSCG00000009172	-0.590364	-0.0202289	-	-	-	-	-	-	-	GO:0003824//catalytic activity;GO:0016791//phosphatase activity;GO:0003674//molecular_function;GO:0042578//phosphoric ester hydrolase activity;GO:0016787//hydrolase activity;GO:0016788//hydrolase activity, acting on ester bonds	-
ENSSSCG00000014559	-0.265842	0.015381	PSMD13	proteasome 26S subunit, non-ATPase 13 [Source:HGNC Symbol;Acc:HGNC:9558]	Genetic Information Processing	Folding, sorting and degradation	ko03050//Proteasome	K03039	GO:0043231//intracellular membrane-bounded organelle;GO:0043229//intracellular organelle;GO:0032991//macromolecular complex;GO:0043234//protein complex;GO:0005634//nucleus;GO:0005623//cell;GO:0043227//membrane-bounded organelle;GO:0043226//organelle;GO:0005575//cellular_component;GO:0044444//cytoplasmic part;GO:0044424//intracellular part;GO:0005829//cytosol;GO:0005737//cytoplasm;GO:0044464//cell…	GO:0005198//structural molecule activity;GO:0003674//molecular_function	GO:0008150//biological_process;GO:0065003//macromolecular complex assembly;GO:0022607//cellular component assembly;GO:0009056//catabolic process;GO:0043933//macromolecular complex subunit organization;GO:0044085//cellular component biogenesis;GO:0070271//protein complex biogenesis;GO:0016043//cellular component organization;GO:0071822//protein complex subunit organization;GO:0006461//protein comp…
ENSSSCG00000022545	-0.278461	0.0189117	CALM3	-	Cellular Processes;Organismal Systems;Environmental Information Processing	Nervous system;Cell growth and death;Sensory system;Digestive system;Circulatory system;Endocrine system;Signal transduction;Environmental adaptation	ko04740//Olfactory transduction;ko04014//Ras signaling pathway;ko04015//Rap1 signaling pathway;ko04024//cAMP signaling pathway;ko04020//Calcium signaling pathway;ko04022//cGMP - PKG signaling pathway;ko04921//Oxytocin signaling pathway;ko04910//Insulin signaling pathway;ko04261//Adrenergic signaling in cardiomyocytes;ko04722//Neurotrophin signaling pathway;ko04270//Vascular smooth muscle contract…	K02183	-	GO:0043167//ion binding;GO:0005488//binding;GO:0003674//molecular_function	-
ENSSSCG00000030298	-0.63874	0.0483282	-	-	-	-	-	-	GO:0005694//chromosome;GO:0044464//cell part;GO:0043228//non-membrane-bounded organelle;GO:0005634//nucleus;GO:0005622//intracellular;GO:0043227//membrane-bounded organelle;GO:0005623//cell;GO:0043226//organelle;GO:0043229//intracellular organelle;GO:0005575//cellular_component;GO:0044424//intracellular part;GO:0032991//macromolecular complex;GO:0043231//intracellular membrane-bounded organelle;G…	GO:0005488//binding;GO:1901363//heterocyclic compound binding;GO:0003677//DNA binding;GO:0003676//nucleic acid binding;GO:0097159//organic cyclic compound binding;GO:0003674//molecular_function	GO:0016043//cellular component organization;GO:0071840//cellular component organization or biogenesis;GO:0043933//macromolecular complex subunit organization;GO:0065003//macromolecular complex assembly;GO:0006461//protein complex assembly;GO:0044085//cellular component biogenesis;GO:0022607//cellular component assembly;GO:0051276//chromosome organization;GO:0070271//protein complex biogenesis;GO:…
ENSSSCG00000028369	-0.411323	0.016041	RPL18	ribosomal protein L18 [Source:HGNC Symbol;Acc:HGNC:10310]	Genetic Information Processing	Translation	ko03010//Ribosome	K02883	GO:0043229//intracellular organelle;GO:0005829//cytosol;GO:0043232//intracellular non-membrane-bounded organelle;GO:0005575//cellular_component;GO:0044424//intracellular part;GO:0005622//intracellular;GO:0032991//macromolecular complex;GO:0043228//non-membrane-bounded organelle;GO:0030529//ribonucleoprotein complex;GO:0044444//cytoplasmic part;GO:0005840//ribosome;GO:0043226//organelle;GO:0005623…	GO:0003674//molecular_function;GO:0003723//RNA binding;GO:0003676//nucleic acid binding;GO:0005488//binding;GO:0097159//organic cyclic compound binding;GO:0005198//structural molecule activity;GO:0003735//structural constituent of ribosome;GO:1901363//heterocyclic compound binding	GO:0019538//protein metabolic process;GO:0008152//metabolic process;GO:0044238//primary metabolic process;GO:0010467//gene expression;GO:0034645//cellular macromolecule biosynthetic process;GO:0006807//nitrogen compound metabolic process;GO:0009987//cellular process;GO:0009058//biosynthetic process;GO:0044249//cellular biosynthetic process;GO:0034641//cellular nitrogen compound metabolic process;…
ENSSSCG00000016397	-0.447325	-0.00709657	-	-	-	-	-	-	-	GO:0003674//molecular_function;GO:0005488//binding;GO:0005515//protein binding;GO:0008092//cytoskeletal protein binding	-
ENSSSCG00000011799	-0.358639	-0.0916986	AHSG	alpha-2-HS-glycoprotein [Source:HGNC Symbol;Acc:HGNC:349]	-	-	-	-	GO:0005576//extracellular region;GO:0005615//extracellular space;GO:0044421//extracellular region part;GO:0005575//cellular_component	GO:0098772//molecular function regulator;GO:0030234//enzyme regulator activity;GO:0003674//molecular_function	GO:0008150//biological_process

## Sheet: The fifth quadrant
GeneID	log2(Ratio_of_Protein)	log2(Ratio_of_Transcript)	Symbol	Description	KEGG_A_class	KEGG_B_class	Pathway	K_ID	GO Component	GO Function	GO Process
ENSSSCG00000016877	-0.0282809	0.73257	NNT	nicotinamide nucleotide transhydrogenase [Source:HGNC Symbol;Acc:HGNC:7863]	Metabolism	Metabolism of cofactors and vitamins	ko00760//Nicotinate and nicotinamide metabolism	K00323	GO:0005575//cellular_component;GO:0005622//intracellular;GO:0005737//cytoplasm;GO:0005739//mitochondrion;GO:0043227//membrane-bounded organelle;GO:0044424//intracellular part;GO:0044464//cell part;GO:0043226//organelle;GO:0005623//cell;GO:0043229//intracellular organelle;GO:0044444//cytoplasmic part;GO:0043231//intracellular membrane-bounded organelle	GO:0003824//catalytic activity;GO:0003674//molecular_function;GO:0016491//oxidoreductase activity	GO:0008150//biological_process;GO:0044281//small molecule metabolic process;GO:0009987//cellular process;GO:0051179//localization;GO:0065007//biological regulation;GO:0034641//cellular nitrogen compound metabolic process;GO:0006807//nitrogen compound metabolic process;GO:0065008//regulation of biological quality;GO:0044710//single-organism metabolic process;GO:0044237//cellular metabolic process;…
ENSSSCG00000005900	0.13988	0.734541	GPT	glutamic-pyruvate transaminase (alanine aminotransferase) [Source:HGNC Symbol;Acc:HGNC:4552]	Metabolism	Amino acid metabolism;Overview	ko01200//Carbon metabolism;ko01230//Biosynthesis of amino acids;ko00250//Alanine, aspartate and glutamate metabolism;ko01210//2-Oxocarboxylic acid metabolism;ko00220//Arginine biosynthesis	K00814	-	GO:0003674//molecular_function;GO:0005488//binding;GO:0043167//ion binding	GO:0009058//biosynthetic process;GO:0008152//metabolic process;GO:0008150//biological_process
ENSSSCG00000030304	0.125408	0.842661	-	-	-	-	-	-	GO:0043231//intracellular membrane-bounded organelle;GO:0005739//mitochondrion;GO:0005623//cell;GO:0044464//cell part;GO:0043229//intracellular organelle;GO:0044444//cytoplasmic part;GO:0005622//intracellular;GO:0005737//cytoplasm;GO:0043226//organelle;GO:0005575//cellular_component;GO:0043227//membrane-bounded organelle;GO:0044424//intracellular part	GO:0016491//oxidoreductase activity;GO:0003674//molecular_function;GO:0003824//catalytic activity	GO:0051179//localization;GO:0065008//regulation of biological quality;GO:0008150//biological_process;GO:0065007//biological regulation;GO:0042592//homeostatic process;GO:0051234//establishment of localization;GO:0006810//transport
ENSSSCG00000011266	-0.0341194	-0.607587	RPSA	40S ribosomal protein SA [Source:RefSeq peptide;Acc:NP_001032223]	Genetic Information Processing	Translation	ko03010//Ribosome	K02998	GO:0005737//cytoplasm;GO:0044444//cytoplasmic part;GO:0005840//ribosome;GO:0005829//cytosol;GO:0005622//intracellular;GO:0043229//intracellular organelle;GO:0043232//intracellular non-membrane-bounded organelle;GO:0005623//cell;GO:0044464//cell part;GO:0043228//non-membrane-bounded organelle;GO:0030529//ribonucleoprotein complex;GO:0032991//macromolecular complex;GO:0005575//cellular_component;GO…	GO:0003735//structural constituent of ribosome;GO:0003674//molecular_function;GO:0005198//structural molecule activity	GO:0034641//cellular nitrogen compound metabolic process;GO:0043933//macromolecular complex subunit organization;GO:0044267//cellular protein metabolic process;GO:0071840//cellular component organization or biogenesis;GO:0044260//cellular macromolecule metabolic process;GO:0008152//metabolic process;GO:0019538//protein metabolic process;GO:0022607//cellular component assembly;GO:0044085//cellular…
ENSSSCG00000005699	-0.110048	0.661851	-	-	-	-	-	-	-	GO:0043167//ion binding;GO:0003674//molecular_function;GO:0005488//binding	-
ENSSSCG00000014347	0.100679	0.881945	PROB1	proline-rich basic protein 1 [Source:HGNC Symbol;Acc:HGNC:41906]	-	-	-	-	-	-	-
ENSSSCG00000010861	0.132854	0.910052	ADCK3	aarF domain containing kinase 3 [Source:HGNC Symbol;Acc:HGNC:16812]	-	-	-	-	-	-	-
ENSSSCG00000008569	0.229022	0.641181	HADHB	long-chain 3-ketoacyl-CoA thiolase [Source:RefSeq peptide;Acc:NP_999131]	-	-	-	-	-	GO:0003674//molecular_function;GO:0003824//catalytic activity;GO:0016746//transferase activity, transferring acyl groups;GO:0016740//transferase activity	GO:0008150//biological_process
ENSSSCG00000017500	0.0699926	0.850631	TCAP	-	-	-	-	-	-	-	-
ENSSSCG00000029126	-0.221243	-0.738431	-	-	-	-	-	-	GO:0005575//cellular_component	-	-
ENSSSCG00000004177	0.031054	-0.51925	RPS12	40S ribosomal protein S12 [Source:UniProtKB/Swiss-Prot;Acc:P46405]	Genetic Information Processing	Translation	ko03010//Ribosome	K02951	GO:0043226//organelle;GO:0005840//ribosome;GO:0044444//cytoplasmic part;GO:0043232//intracellular non-membrane-bounded organelle;GO:0044464//cell part;GO:0005737//cytoplasm;GO:0044424//intracellular part;GO:0005622//intracellular;GO:0030529//ribonucleoprotein complex;GO:0043228//non-membrane-bounded organelle;GO:0005829//cytosol;GO:0005575//cellular_component;GO:0005623//cell;GO:0043229//intracel…	GO:1901363//heterocyclic compound binding;GO:0003735//structural constituent of ribosome;GO:0005488//binding;GO:0003723//RNA binding;GO:0003676//nucleic acid binding;GO:0003674//molecular_function;GO:0005198//structural molecule activity;GO:0097159//organic cyclic compound binding	GO:0008152//metabolic process;GO:0009059//macromolecule biosynthetic process;GO:0044238//primary metabolic process;GO:0044260//cellular macromolecule metabolic process;GO:1901576//organic substance biosynthetic process;GO:0009058//biosynthetic process;GO:0019538//protein metabolic process;GO:0008150//biological_process;GO:0044237//cellular metabolic process;GO:0071704//organic substance metabolic…
ENSSSCG00000029034	0.039588	0.546801	COX4I1	cytochrome c oxidase subunit IV isoform 1 [Source:HGNC Symbol;Acc:HGNC:2265]	Organismal Systems;Metabolism	Circulatory system;Energy metabolism	ko00190//Oxidative phosphorylation;ko04260//Cardiac muscle contraction	K02263	GO:0005739//mitochondrion;GO:0005575//cellular_component;GO:0043234//protein complex;GO:0005737//cytoplasm;GO:0043229//intracellular organelle;GO:0043227//membrane-bounded organelle;GO:0044424//intracellular part;GO:0005623//cell;GO:0043231//intracellular membrane-bounded organelle;GO:0005622//intracellular;GO:0044464//cell part;GO:0044444//cytoplasmic part;GO:0043226//organelle;GO:0032991//macro…	GO:0003824//catalytic activity;GO:0022857//transmembrane transporter activity;GO:0005215//transporter activity;GO:0003674//molecular_function;GO:0016491//oxidoreductase activity	GO:0051179//localization;GO:0051234//establishment of localization;GO:1902578//single-organism localization;GO:0008152//metabolic process;GO:0055085//transmembrane transport;GO:0006091//generation of precursor metabolites and energy;GO:0008150//biological_process;GO:0009987//cellular process;GO:0006807//nitrogen compound metabolic process;GO:0044281//small molecule metabolic process;GO:0044710//s…
ENSSSCG00000020682	-0.00833505	0.580373	-	-	Organismal Systems;Metabolism	Circulatory system;Energy metabolism	ko00190//Oxidative phosphorylation;ko04260//Cardiac muscle contraction	K00413	GO:0005575//cellular_component	GO:0003674//molecular_function	-
ENSSSCG00000025525	0.178357	0.655475	-	-	-	-	-	-	GO:0005575//cellular_component;GO:0005739//mitochondrion;GO:0043229//intracellular organelle;GO:0044464//cell part;GO:0005622//intracellular;GO:0005623//cell;GO:0044424//intracellular part;GO:0043227//membrane-bounded organelle;GO:0043231//intracellular membrane-bounded organelle;GO:0043226//organelle;GO:0044444//cytoplasmic part;GO:0005737//cytoplasm	-	-
ENSSSCG00000023522	0.240497	0.707695	TGM2	transglutaminase 2 [Source:HGNC Symbol;Acc:HGNC:11778]	-	-	-	-	-	GO:0043167//ion binding;GO:0005488//binding;GO:0016740//transferase activity;GO:0016746//transferase activity, transferring acyl groups;GO:0003674//molecular_function;GO:0003824//catalytic activity	GO:0044260//cellular macromolecule metabolic process;GO:0044238//primary metabolic process;GO:0008152//metabolic process;GO:0043170//macromolecule metabolic process;GO:0009987//cellular process;GO:0044267//cellular protein metabolic process;GO:0008150//biological_process;GO:0036211//protein modification process;GO:0071704//organic substance metabolic process;GO:0019538//protein metabolic process;…
ENSSSCG00000023264	-0.114137	-0.893423	IDH1	isocitrate dehydrogenase 1 (NADP+), soluble [Source:HGNC Symbol;Acc:HGNC:5382]	Cellular Processes;Environmental Information Processing;Metabolism	Transport and catabolism;Signaling molecules and interaction;Carbohydrate metabolism;Metabolism of other amino acids;Overview	ko04080//Neuroactive ligand-receptor interaction;ko01200//Carbon metabolism;ko04146//Peroxisome;ko01230//Biosynthesis of amino acids;ko00480//Glutathione metabolism;ko00020//Citrate cycle (TCA cycle);ko01210//2-Oxocarboxylic acid metabolism	K04586;K00031	-	GO:0003824//catalytic activity;GO:0005488//binding;GO:0043167//ion binding;GO:0003674//molecular_function;GO:0016491//oxidoreductase activity	GO:0009987//cellular process;GO:0044237//cellular metabolic process;GO:0044281//small molecule metabolic process;GO:0044710//single-organism metabolic process;GO:0006091//generation of precursor metabolites and energy;GO:0008150//biological_process;GO:0044699//single-organism process;GO:0008152//metabolic process
ENSSSCG00000025486	0.245265	0.458466	MDH2	-	Metabolism	Amino acid metabolism;Carbohydrate metabolism;Overview	ko01200//Carbon metabolism;ko00270//Cysteine and methionine metabolism;ko00620//Pyruvate metabolism;ko00020//Citrate cycle (TCA cycle);ko00630//Glyoxylate and dicarboxylate metabolism	K00026	-	GO:0003824//catalytic activity;GO:0003674//molecular_function;GO:0016491//oxidoreductase activity	GO:0009987//cellular process;GO:0005975//carbohydrate metabolic process;GO:0044281//small molecule metabolic process;GO:0008150//biological_process;GO:0044710//single-organism metabolic process;GO:0071704//organic substance metabolic process;GO:0006091//generation of precursor metabolites and energy;GO:0044699//single-organism process;GO:0044237//cellular metabolic process;GO:0044238//primary met…
ENSSSCG00000004875	-0.251135	-0.697948	CYB5A	cytochrome b5 type A (microsomal) [Source:HGNC Symbol;Acc:HGNC:2570]	-	-	-	-	GO:0012505//endomembrane system;GO:0043227//membrane-bounded organelle;GO:0005737//cytoplasm;GO:0005783//endoplasmic reticulum;GO:0043229//intracellular organelle;GO:0005622//intracellular;GO:0044424//intracellular part;GO:0044444//cytoplasmic part;GO:0043226//organelle;GO:0005575//cellular_component;GO:0044464//cell part;GO:0005623//cell;GO:0043231//intracellular membrane-bounded organelle	GO:0043167//ion binding;GO:0005488//binding;GO:0003674//molecular_function	GO:0008150//biological_process
ENSSSCG00000007803	0.182928	0.437443	TUFM	Tu translation elongation factor, mitochondrial [Source:HGNC Symbol;Acc:HGNC:12420]	-	-	-	-	GO:0043231//intracellular membrane-bounded organelle;GO:0044424//intracellular part;GO:0043227//membrane-bounded organelle;GO:0043229//intracellular organelle;GO:0005739//mitochondrion;GO:0044464//cell part;GO:0005737//cytoplasm;GO:0044444//cytoplasmic part;GO:0005623//cell;GO:0005575//cellular_component;GO:0005622//intracellular;GO:0043226//organelle	GO:1901363//heterocyclic compound binding;GO:0003723//RNA binding;GO:0005488//binding;GO:0017111//nucleoside-triphosphatase activity;GO:0016818//hydrolase activity, acting on acid anhydrides, in phosphorus-containing anhydrides;GO:0003676//nucleic acid binding;GO:0003824//catalytic activity;GO:0016787//hydrolase activity;GO:0016462//pyrophosphatase activity;GO:0008135//translation factor activity…	GO:0009058//biosynthetic process;GO:0044260//cellular macromolecule metabolic process;GO:0008152//metabolic process;GO:0043170//macromolecule metabolic process;GO:0009987//cellular process;GO:0016043//cellular component organization;GO:0034645//cellular macromolecule biosynthetic process;GO:0071840//cellular component organization or biogenesis;GO:0010467//gene expression;GO:0071704//organic subs…
ENSSSCG00000023595	-0.0294352	-0.702336	AK3	adenylate kinase 3 [Source:HGNC Symbol;Acc:HGNC:17376]	Metabolism	Nucleotide metabolism	ko00230//Purine metabolism	K00944	GO:0043229//intracellular organelle;GO:0043226//organelle;GO:0043231//intracellular membrane-bounded organelle;GO:0005623//cell;GO:0005737//cytoplasm;GO:0005739//mitochondrion;GO:0005622//intracellular;GO:0005575//cellular_component;GO:0044464//cell part;GO:0044444//cytoplasmic part;GO:0043227//membrane-bounded organelle;GO:0044424//intracellular part	GO:0016772//transferase activity, transferring phosphorus-containing groups;GO:0016740//transferase activity;GO:0005488//binding;GO:0043167//ion binding;GO:0003674//molecular_function;GO:0003824//catalytic activity;GO:0016301//kinase activity	GO:0009987//cellular process;GO:0008152//metabolic process;GO:0034641//cellular nitrogen compound metabolic process;GO:0044699//single-organism process;GO:0008150//biological_process;GO:0044237//cellular metabolic process;GO:0009058//biosynthetic process;GO:0044281//small molecule metabolic process;GO:0006807//nitrogen compound metabolic process;GO:0044710//single-organism metabolic process
ENSSSCG00000000064	0.0479989	0.543247	ACO2	aconitate hydratase, mitochondrial precursor [Source:RefSeq peptide;Acc:NP_999119]	Metabolism	Carbohydrate metabolism;Overview	ko01200//Carbon metabolism;ko01230//Biosynthesis of amino acids;ko00020//Citrate cycle (TCA cycle);ko00630//Glyoxylate and dicarboxylate metabolism;ko01210//2-Oxocarboxylic acid metabolism	K01681	GO:0005622//intracellular;GO:0044464//cell part;GO:0005737//cytoplasm;GO:0043227//membrane-bounded organelle;GO:0005739//mitochondrion;GO:0043229//intracellular organelle;GO:0044444//cytoplasmic part;GO:0044424//intracellular part;GO:0043231//intracellular membrane-bounded organelle;GO:0005623//cell;GO:0043226//organelle;GO:0005575//cellular_component	GO:0003674//molecular_function;GO:0005488//binding;GO:0043167//ion binding;GO:0016829//lyase activity;GO:0003824//catalytic activity	GO:0008152//metabolic process;GO:0044699//single-organism process;GO:0008150//biological_process;GO:0044281//small molecule metabolic process;GO:0044710//single-organism metabolic process;GO:0044237//cellular metabolic process;GO:0006091//generation of precursor metabolites and energy;GO:0009987//cellular process
ENSSSCG00000020976	-0.151244	0.566009	CSRP1	cysteine and glycine-rich protein 1 [Source:HGNC Symbol;Acc:HGNC:2469]	-	-	-	-	-	GO:0005488//binding;GO:0043167//ion binding;GO:0003674//molecular_function	-
ENSSSCG00000014247	-0.174183	-0.724797	ALDH7A1	aldehyde dehydrogenase 7 family, member A1 [Source:HGNC Symbol;Acc:HGNC:877]	-	-	-	-	-	GO:0016491//oxidoreductase activity;GO:0003674//molecular_function;GO:0003824//catalytic activity	GO:0008150//biological_process
ENSSSCG00000023435	-0.0195402	-0.801434	DBI	Acyl-CoA-binding protein DBI(32-86) [Source:UniProtKB/Swiss-Prot;Acc:P12026]	Organismal Systems	Endocrine system	ko03320//PPAR signaling pathway	K08762	GO:0012505//endomembrane system;GO:0005783//endoplasmic reticulum;GO:0043227//membrane-bounded organelle;GO:0005622//intracellular;GO:0005575//cellular_component;GO:0044444//cytoplasmic part;GO:0044424//intracellular part;GO:0005737//cytoplasm;GO:0044464//cell part;GO:0043229//intracellular organelle;GO:0043226//organelle;GO:0005623//cell;GO:0005794//Golgi apparatus;GO:0043231//intracellular memb…	GO:0005488//binding;GO:0008289//lipid binding;GO:0043167//ion binding;GO:0003674//molecular_function	GO:0050896//response to stimulus;GO:0051179//localization;GO:0006950//response to stress;GO:0006810//transport;GO:0008150//biological_process;GO:0051234//establishment of localization
ENSSSCG00000016349	0.0949768	0.431513	NDUFA10	NADH dehydrogenase (ubiquinone) 1 alpha subcomplex, 10, 42kDa [Source:HGNC Symbol;Acc:HGNC:7684]	Metabolism	Energy metabolism	ko00190//Oxidative phosphorylation	K03954	-	-	-
ENSSSCG00000027085	0.134937	0.529823	UQCRFS1	ubiquinol-cytochrome c reductase, Rieske iron-sulfur polypeptide 1 [Source:HGNC Symbol;Acc:HGNC:12587]	Organismal Systems;Metabolism	Circulatory system;Energy metabolism	ko00190//Oxidative phosphorylation;ko04260//Cardiac muscle contraction	K00411	GO:0005622//intracellular;GO:0005623//cell;GO:0005737//cytoplasm;GO:0043231//intracellular membrane-bounded organelle;GO:0043227//membrane-bounded organelle;GO:0043226//organelle;GO:0044444//cytoplasmic part;GO:0044424//intracellular part;GO:0005739//mitochondrion;GO:0044464//cell part;GO:0043229//intracellular organelle;GO:0005575//cellular_component	GO:0005488//binding;GO:0005215//transporter activity;GO:0022857//transmembrane transporter activity;GO:0003824//catalytic activity;GO:0043167//ion binding;GO:0003674//molecular_function;GO:0016491//oxidoreductase activity	GO:0006810//transport;GO:0044699//single-organism process;GO:0009987//cellular process;GO:0055085//transmembrane transport;GO:0051179//localization;GO:0008150//biological_process;GO:0044763//single-organism cellular process;GO:1902578//single-organism localization;GO:0044765//single-organism transport;GO:0051234//establishment of localization
ENSSSCG00000016539	0.148152	0.632694	AKR1B1	-	Metabolism	Lipid metabolism;Carbohydrate metabolism	ko00561//Glycerolipid metabolism;ko00051//Fructose and mannose metabolism;ko00052//Galactose metabolism;ko00040//Pentose and glucuronate interconversions	K00011	-	-	-
ENSSSCG00000005612	-0.00105306	-0.531622	RPL12	ribosomal protein L12 [Source:HGNC Symbol;Acc:HGNC:10302]	Genetic Information Processing	Translation	ko03010//Ribosome	K02870	GO:0032991//macromolecular complex;GO:0044424//intracellular part;GO:0043228//non-membrane-bounded organelle;GO:0044444//cytoplasmic part;GO:0005737//cytoplasm;GO:0005623//cell;GO:0005622//intracellular;GO:0005829//cytosol;GO:0043229//intracellular organelle;GO:0005840//ribosome;GO:0043232//intracellular non-membrane-bounded organelle;GO:0005575//cellular_component;GO:0043226//organelle;GO:003052…	GO:0003674//molecular_function;GO:0097159//organic cyclic compound binding;GO:0003735//structural constituent of ribosome;GO:0003676//nucleic acid binding;GO:1901363//heterocyclic compound binding;GO:0003723//RNA binding;GO:0005198//structural molecule activity;GO:0005488//binding;GO:0019843//rRNA binding	GO:0044249//cellular biosynthetic process;GO:0009987//cellular process;GO:0010467//gene expression;GO:0044085//cellular component biogenesis;GO:0009059//macromolecule biosynthetic process;GO:0034641//cellular nitrogen compound metabolic process;GO:0019538//protein metabolic process;GO:0044237//cellular metabolic process;GO:0071704//organic substance metabolic process;GO:0043170//macromolecule met…
ENSSSCG00000015027	0.100164	0.543273	HSPB2	heat shock 27kDa protein 2 [Source:HGNC Symbol;Acc:HGNC:5247]	-	-	-	-	-	-	-
ENSSSCG00000016128	-0.186033	-0.385752	EEF1B2	-	-	-	-	-	GO:0005737//cytoplasm;GO:0044464//cell part;GO:0005575//cellular_component;GO:0043234//protein complex;GO:0044424//intracellular part;GO:0005622//intracellular;GO:0032991//macromolecular complex;GO:0005623//cell	GO:0005488//binding;GO:0008135//translation factor activity, RNA binding;GO:0003674//molecular_function;GO:0097159//organic cyclic compound binding;GO:1901363//heterocyclic compound binding;GO:0003676//nucleic acid binding;GO:0003723//RNA binding	GO:0009987//cellular process;GO:0044238//primary metabolic process;GO:0009059//macromolecule biosynthetic process;GO:0044267//cellular protein metabolic process;GO:0019538//protein metabolic process;GO:0044249//cellular biosynthetic process;GO:0034645//cellular macromolecule biosynthetic process;GO:1901576//organic substance biosynthetic process;GO:0008150//biological_process;GO:0009058//biosynth…
ENSSSCG00000029790	0.0925513	-0.523073	PCYOX1	prenylcysteine oxidase 1 [Source:HGNC Symbol;Acc:HGNC:20588]	Metabolism	Metabolism of terpenoids and polyketides	ko00900//Terpenoid backbone biosynthesis	K05906	GO:0044424//intracellular part;GO:0005773//vacuole;GO:0005737//cytoplasm;GO:0043229//intracellular organelle;GO:0005622//intracellular;GO:0044444//cytoplasmic part;GO:0044464//cell part;GO:0043226//organelle;GO:0005623//cell;GO:0043227//membrane-bounded organelle;GO:0005575//cellular_component;GO:0043231//intracellular membrane-bounded organelle	GO:0016491//oxidoreductase activity;GO:0003824//catalytic activity;GO:0003674//molecular_function	GO:0044699//single-organism process;GO:0044710//single-organism metabolic process;GO:0044238//primary metabolic process;GO:0006807//nitrogen compound metabolic process;GO:0044281//small molecule metabolic process;GO:0006520//cellular amino acid metabolic process;GO:0008150//biological_process;GO:0044763//single-organism cellular process;GO:0019752//carboxylic acid metabolic process;GO:0006082//or…
ENSSSCG00000012896	0.154545	0.344755	NDUFV1	NADH dehydrogenase (ubiquinone) flavoprotein 1, 51kDa [Source:HGNC Symbol;Acc:HGNC:7716]	Metabolism	Energy metabolism	ko00190//Oxidative phosphorylation	K03942	GO:0044464//cell part;GO:0005575//cellular_component;GO:0044424//intracellular part;GO:0043229//intracellular organelle;GO:0043227//membrane-bounded organelle;GO:0005622//intracellular;GO:0043234//protein complex;GO:0005737//cytoplasm;GO:0043231//intracellular membrane-bounded organelle;GO:0005739//mitochondrion;GO:0044444//cytoplasmic part;GO:0032991//macromolecular complex;GO:0043226//organelle…	GO:0003824//catalytic activity;GO:0043167//ion binding;GO:0016491//oxidoreductase activity;GO:0003674//molecular_function;GO:0005488//binding	GO:0044237//cellular metabolic process;GO:0009987//cellular process;GO:0008152//metabolic process;GO:0008150//biological_process;GO:0044281//small molecule metabolic process;GO:0044699//single-organism process;GO:0044710//single-organism metabolic process;GO:0006091//generation of precursor metabolites and energy;GO:0034641//cellular nitrogen compound metabolic process;GO:0006807//nitrogen compou…
ENSSSCG00000020785	0.171141	0.500508	DES	Desmin [Source:UniProtKB/Swiss-Prot;Acc:P02540]	-	-	-	-	GO:0043228//non-membrane-bounded organelle;GO:0044464//cell part;GO:0043232//intracellular non-membrane-bounded organelle;GO:0043226//organelle;GO:0005886//plasma membrane;GO:0005575//cellular_component;GO:0071944//cell periphery;GO:0044424//intracellular part;GO:0032991//macromolecular complex;GO:0043234//protein complex;GO:0005856//cytoskeleton;GO:0005622//intracellular;GO:0005623//cell;GO:0016…	GO:0003674//molecular_function;GO:0005198//structural molecule activity	-
ENSSSCG00000016590	-0.16218	-0.473637	SND1	staphylococcal nuclease and tudor domain containing 1 [Source:HGNC Symbol;Acc:HGNC:30646]	-	-	-	-	-	GO:0004518//nuclease activity;GO:0016788//hydrolase activity, acting on ester bonds;GO:0003824//catalytic activity;GO:0016787//hydrolase activity;GO:0003674//molecular_function	GO:0008150//biological_process;GO:0008152//metabolic process;GO:0006807//nitrogen compound metabolic process;GO:0009987//cellular process;GO:0034641//cellular nitrogen compound metabolic process;GO:0044237//cellular metabolic process
ENSSSCG00000005029	0.101074	-0.34719	C14orf166	chromosome 14 open reading frame 166 [Source:HGNC Symbol;Acc:HGNC:23169]	-	-	-	-	-	-	-
ENSSSCG00000009125	0.118413	0.488259	ANK2	ankyrin 2, neuronal [Source:HGNC Symbol;Acc:HGNC:493]	-	-	-	-	-	GO:0003674//molecular_function	GO:0044699//single-organism process;GO:0008150//biological_process;GO:0007165//signal transduction;GO:0065007//biological regulation;GO:0023052//signaling;GO:0050789//regulation of biological process;GO:0050896//response to stimulus;GO:0007154//cell communication;GO:0051716//cellular response to stimulus;GO:0009987//cellular process;GO:0044763//single-organism cellular process;GO:0050794//regulat…
ENSSSCG00000010686	0.214529	0.700395	BAG3	BCL2-associated athanogene 3 [Source:HGNC Symbol;Acc:HGNC:939]	-	-	-	-	-	GO:0003674//molecular_function	-
ENSSSCG00000003662	-0.113163	0.596157	NT5C1A	5'-nucleotidase, cytosolic IA [Source:HGNC Symbol;Acc:HGNC:17819]	Metabolism	Metabolism of cofactors and vitamins;Nucleotide metabolism	ko00230//Purine metabolism;ko00240//Pyrimidine metabolism;ko00760//Nicotinate and nicotinamide metabolism	K01081	GO:0044424//intracellular part;GO:0044464//cell part;GO:0005575//cellular_component;GO:0005623//cell;GO:0005829//cytosol;GO:0005622//intracellular;GO:0005737//cytoplasm;GO:0044444//cytoplasmic part	GO:0003824//catalytic activity;GO:0042578//phosphoric ester hydrolase activity;GO:0016787//hydrolase activity;GO:0016788//hydrolase activity, acting on ester bonds;GO:0016791//phosphatase activity;GO:0043167//ion binding;GO:0005488//binding;GO:0003674//molecular_function	GO:0044237//cellular metabolic process;GO:0044710//single-organism metabolic process;GO:0044281//small molecule metabolic process;GO:0008152//metabolic process;GO:0044699//single-organism process;GO:0034641//cellular nitrogen compound metabolic process;GO:0008150//biological_process;GO:0006807//nitrogen compound metabolic process;GO:0009987//cellular process
ENSSSCG00000000694	-0.219727	-0.544693	-	-	-	-	-	-	-	GO:0003824//catalytic activity;GO:0016491//oxidoreductase activity;GO:0003674//molecular_function	GO:0008150//biological_process
ENSSSCG00000006324	-0.131779	-0.667169	ALDH9A1	aldehyde dehydrogenase 9 family, member A1 [Source:HGNC Symbol;Acc:HGNC:412]	Metabolism	Amino acid metabolism;Lipid metabolism;Carbohydrate metabolism;Metabolism of other amino acids	ko00010//Glycolysis / Gluconeogenesis;ko00310//Lysine degradation;ko00280//Valine, leucine and isoleucine degradation;ko00330//Arginine and proline metabolism;ko00561//Glycerolipid metabolism;ko00620//Pyruvate metabolism;ko00071//Fatty acid degradation;ko00380//Tryptophan metabolism;ko00410//beta-Alanine metabolism;ko00340//Histidine metabolism;ko00053//Ascorbate and aldarate metabolism	K00149	-	GO:0003824//catalytic activity;GO:0003674//molecular_function;GO:0016491//oxidoreductase activity	GO:0008150//biological_process
ENSSSCG00000002907	0.229513	0.345205	-	-	-	-	-	-	GO:0005622//intracellular;GO:0005623//cell;GO:0005575//cellular_component;GO:0044464//cell part;GO:0005739//mitochondrion;GO:0043227//membrane-bounded organelle;GO:0043231//intracellular membrane-bounded organelle;GO:0043229//intracellular organelle;GO:0043226//organelle;GO:0044444//cytoplasmic part;GO:0005737//cytoplasm;GO:0044424//intracellular part	GO:0003824//catalytic activity;GO:0022857//transmembrane transporter activity;GO:0016491//oxidoreductase activity;GO:0005215//transporter activity;GO:0003674//molecular_function	GO:0044765//single-organism transport;GO:0051234//establishment of localization;GO:0044763//single-organism cellular process;GO:1902578//single-organism localization;GO:0055085//transmembrane transport;GO:0044699//single-organism process;GO:0006810//transport;GO:0009987//cellular process;GO:0051179//localization;GO:0008150//biological_process
ENSSSCG00000013431	0.215186	0.354005	ATP5D	ATP synthase, H+ transporting, mitochondrial F1 complex, delta subunit [Source:HGNC Symbol;Acc:HGNC:837]	Metabolism	Energy metabolism	ko00190//Oxidative phosphorylation	K02134	GO:0005622//intracellular;GO:0044444//cytoplasmic part;GO:0043229//intracellular organelle;GO:0005737//cytoplasm;GO:0005739//mitochondrion;GO:0044424//intracellular part;GO:0032991//macromolecular complex;GO:0044464//cell part;GO:0043231//intracellular membrane-bounded organelle;GO:0005623//cell;GO:0043227//membrane-bounded organelle;GO:0005575//cellular_component;GO:0043226//organelle;GO:0043234…	GO:0003674//molecular_function;GO:0003824//catalytic activity;GO:0022857//transmembrane transporter activity;GO:0016787//hydrolase activity;GO:0016462//pyrophosphatase activity;GO:0016817//hydrolase activity, acting on acid anhydrides;GO:0017111//nucleoside-triphosphatase activity;GO:0016818//hydrolase activity, acting on acid anhydrides, in phosphorus-containing anhydrides;GO:0005215//transporte…	GO:0044710//single-organism metabolic process;GO:0044763//single-organism cellular process;GO:1902578//single-organism localization;GO:0009987//cellular process;GO:0006810//transport;GO:0009058//biosynthetic process;GO:0044237//cellular metabolic process;GO:0055085//transmembrane transport;GO:0008152//metabolic process;GO:0044765//single-organism transport;GO:0044281//small molecule metabolic pro…
ENSSSCG00000016714	0.211672	0.500596	CYCS	Cytochrome c [Source:UniProtKB/Swiss-Prot;Acc:P62895]	Cellular Processes;Metabolism	Cell growth and death;Energy metabolism	ko04210//Apoptosis;ko04115//p53 signaling pathway;ko00920//Sulfur metabolism	K08738	GO:0044444//cytoplasmic part;GO:0043226//organelle;GO:0043231//intracellular membrane-bounded organelle;GO:0005739//mitochondrion;GO:0044464//cell part;GO:0043227//membrane-bounded organelle;GO:0005575//cellular_component;GO:0005622//intracellular;GO:0005737//cytoplasm;GO:0044424//intracellular part;GO:0043229//intracellular organelle;GO:0005623//cell	GO:0043167//ion binding;GO:0003674//molecular_function;GO:0005488//binding	GO:0006091//generation of precursor metabolites and energy;GO:0044237//cellular metabolic process;GO:0008219//cell death;GO:0044710//single-organism metabolic process;GO:0044281//small molecule metabolic process;GO:0044699//single-organism process;GO:0006807//nitrogen compound metabolic process;GO:0034641//cellular nitrogen compound metabolic process;GO:0016265//death;GO:0044763//single-organism …
ENSSSCG00000016127	0.13061	0.50481	NDUFS1	NADH dehydrogenase (ubiquinone) Fe-S protein 1, 75kDa (NADH-coenzyme Q reductase) [Source:HGNC Symbol;Acc:HGNC:7707]	Metabolism	Energy metabolism	ko00190//Oxidative phosphorylation	K03934	GO:0043226//organelle;GO:0044424//intracellular part;GO:0043229//intracellular organelle;GO:0005622//intracellular;GO:0005739//mitochondrion;GO:0043234//protein complex;GO:0043227//membrane-bounded organelle;GO:0044464//cell part;GO:0005575//cellular_component;GO:0044444//cytoplasmic part;GO:0043231//intracellular membrane-bounded organelle;GO:0005737//cytoplasm;GO:0032991//macromolecular complex…	GO:0016491//oxidoreductase activity;GO:0003674//molecular_function;GO:0003824//catalytic activity	GO:0044281//small molecule metabolic process;GO:0008150//biological_process;GO:0009987//cellular process;GO:0006807//nitrogen compound metabolic process;GO:0034641//cellular nitrogen compound metabolic process;GO:0016265//death;GO:0071840//cellular component organization or biogenesis;GO:0044763//single-organism cellular process;GO:0007005//mitochondrion organization;GO:0006996//organelle organiz…
ENSSSCG00000010303	0.125921	0.648697	SYNPO2L	synaptopodin 2-like [Source:HGNC Symbol;Acc:HGNC:23532]	-	-	-	-	-	GO:0003674//molecular_function	-
ENSSSCG00000011356	0.185746	0.35066	UQCRC1	ubiquinol-cytochrome c reductase core protein I [Source:HGNC Symbol;Acc:HGNC:12585]	Organismal Systems;Metabolism	Circulatory system;Energy metabolism	ko00190//Oxidative phosphorylation;ko04260//Cardiac muscle contraction	K00414	GO:0043229//intracellular organelle;GO:0043231//intracellular membrane-bounded organelle;GO:0044424//intracellular part;GO:0044464//cell part;GO:0043226//organelle;GO:0005622//intracellular;GO:0005623//cell;GO:0005575//cellular_component;GO:0032991//macromolecular complex;GO:0005739//mitochondrion;GO:0043227//membrane-bounded organelle;GO:0043234//protein complex;GO:0044444//cytoplasmic part;GO:0…	GO:0003824//catalytic activity;GO:0008233//peptidase activity;GO:0003674//molecular_function;GO:0043167//ion binding;GO:0016787//hydrolase activity;GO:0005488//binding	GO:0006807//nitrogen compound metabolic process;GO:0043170//macromolecule metabolic process;GO:0010467//gene expression;GO:0044710//single-organism metabolic process;GO:0071704//organic substance metabolic process;GO:0044237//cellular metabolic process;GO:0008150//biological_process;GO:0044238//primary metabolic process;GO:0044281//small molecule metabolic process;GO:0034641//cellular nitrogen co…
ENSSSCG00000008877	0.0120085	0.387539	ETFDH	electron-transferring-flavoprotein dehydrogenase [Source:HGNC Symbol;Acc:HGNC:3483]	-	-	-	-	GO:0005575//cellular_component	GO:0003824//catalytic activity;GO:0003674//molecular_function;GO:0016491//oxidoreductase activity;GO:0043167//ion binding;GO:0005488//binding	GO:0044710//single-organism metabolic process;GO:0071704//organic substance metabolic process;GO:0008150//biological_process;GO:0009058//biosynthetic process;GO:0008152//metabolic process;GO:0044238//primary metabolic process;GO:0006629//lipid metabolic process;GO:0044699//single-organism process
ENSSSCG00000023903	0.158233	0.3993	ATP5I	ATP synthase subunit e, mitochondrial [Source:UniProtKB/Swiss-Prot;Acc:Q9MYT8]	Metabolism	Energy metabolism	ko00190//Oxidative phosphorylation	K02129	GO:0044444//cytoplasmic part;GO:0005737//cytoplasm;GO:0043227//membrane-bounded organelle;GO:0032991//macromolecular complex;GO:0043234//protein complex;GO:0005575//cellular_component;GO:0043231//intracellular membrane-bounded organelle;GO:0005623//cell;GO:0005739//mitochondrion;GO:0044464//cell part;GO:0044424//intracellular part;GO:0043229//intracellular organelle;GO:0043226//organelle;GO:00056…	GO:0005215//transporter activity;GO:0003674//molecular_function;GO:0022857//transmembrane transporter activity	GO:0006807//nitrogen compound metabolic process;GO:0044281//small molecule metabolic process;GO:0051234//establishment of localization;GO:0008150//biological_process;GO:0044763//single-organism cellular process;GO:0009987//cellular process;GO:0044699//single-organism process;GO:0008152//metabolic process;GO:0051179//localization;GO:0044710//single-organism metabolic process;GO:1902578//single-org…
ENSSSCG00000018005	-0.074572	0.721745	MYH1	myosin-1 [Source:RefSeq peptide;Acc:NP_001098421]	Cellular Processes	Cellular commiunity	ko04530//Tight junction	K10352	GO:0044464//cell part;GO:0043229//intracellular organelle;GO:0043228//non-membrane-bounded organelle;GO:0005622//intracellular;GO:0005856//cytoskeleton;GO:0043232//intracellular non-membrane-bounded organelle;GO:0043234//protein complex;GO:0043226//organelle;GO:0005575//cellular_component;GO:0044424//intracellular part;GO:0032991//macromolecular complex;GO:0005623//cell	GO:0043167//ion binding;GO:0005488//binding;GO:0003674//molecular_function	GO:0008150//biological_process
ENSSSCG00000003367	-0.13403	-0.575627	RPL22	60S ribosomal protein L22 [Source:UniProtKB/Swiss-Prot;Acc:P67985]	-	-	-	-	GO:0043226//organelle;GO:0005737//cytoplasm;GO:0043232//intracellular non-membrane-bounded organelle;GO:0005622//intracellular;GO:0032991//macromolecular complex;GO:0030529//ribonucleoprotein complex;GO:0044464//cell part;GO:0044424//intracellular part;GO:0043229//intracellular organelle;GO:0005840//ribosome;GO:0005829//cytosol;GO:0043228//non-membrane-bounded organelle;GO:0044444//cytoplasmic pa…	GO:1901363//heterocyclic compound binding;GO:0005198//structural molecule activity;GO:0003735//structural constituent of ribosome;GO:0003674//molecular_function;GO:0005488//binding;GO:0043167//ion binding;GO:0003723//RNA binding;GO:0003676//nucleic acid binding;GO:0097159//organic cyclic compound binding	GO:0034641//cellular nitrogen compound metabolic process;GO:0044260//cellular macromolecule metabolic process;GO:0034645//cellular macromolecule biosynthetic process;GO:0044238//primary metabolic process;GO:0044249//cellular biosynthetic process;GO:0008150//biological_process;GO:0009058//biosynthetic process;GO:0006807//nitrogen compound metabolic process;GO:0009059//macromolecule biosynthetic pr…
ENSSSCG00000015073	-0.242094	0.430367	TAGLN	transgelin [Source:HGNC Symbol;Acc:HGNC:11553]	-	-	-	-	-	GO:0003674//molecular_function	-
ENSSSCG00000021739	-0.00748724	-0.546962	HSD17B12	hydroxysteroid (17-beta) dehydrogenase 12 [Source:HGNC Symbol;Acc:HGNC:18646]	Metabolism	Lipid metabolism;Overview	ko01212//Fatty acid metabolism;ko00140//Steroid hormone biosynthesis;ko01040//Biosynthesis of unsaturated fatty acids;ko00062//Fatty acid elongation	K10251	-	GO:0003824//catalytic activity;GO:0003674//molecular_function;GO:0016491//oxidoreductase activity	GO:0008150//biological_process
ENSSSCG00000013512	0.168107	-0.570196	PLIN4	perilipin 4 [Source:HGNC Symbol;Acc:HGNC:29393]	-	-	-	-	GO:0005576//extracellular region;GO:0005575//cellular_component	GO:0008289//lipid binding;GO:0003674//molecular_function;GO:0005488//binding	GO:0051234//establishment of localization;GO:0006810//transport;GO:0008150//biological_process;GO:0051179//localization
ENSSSCG00000004570	-0.17562	-0.836375	TPM1	tropomyosin 1 (alpha) [Source:HGNC Symbol;Acc:HGNC:12010]	Organismal Systems	Circulatory system	ko04261//Adrenergic signaling in cardiomyocytes;ko04260//Cardiac muscle contraction	K10373	-	-	-
ENSSSCG00000024550	0.129518	0.359619	UQCR10	-	Organismal Systems;Metabolism	Circulatory system;Energy metabolism	ko00190//Oxidative phosphorylation;ko04260//Cardiac muscle contraction	K00419	GO:0005575//cellular_component;GO:0044464//cell part;GO:0044424//intracellular part;GO:0005739//mitochondrion;GO:0043229//intracellular organelle;GO:0044444//cytoplasmic part;GO:0043227//membrane-bounded organelle;GO:0043234//protein complex;GO:0043226//organelle;GO:0005737//cytoplasm;GO:0005622//intracellular;GO:0043231//intracellular membrane-bounded organelle;GO:0005623//cell;GO:0032991//macro…	-	GO:0044710//single-organism metabolic process;GO:0006807//nitrogen compound metabolic process;GO:0044281//small molecule metabolic process;GO:0006091//generation of precursor metabolites and energy;GO:0008152//metabolic process;GO:0009987//cellular process;GO:0008150//biological_process;GO:0034641//cellular nitrogen compound metabolic process;GO:0044699//single-organism process;GO:0044237//cellul…
ENSSSCG00000004578	-0.217357	-0.602182	ANXA2	annexin A2 [Source:HGNC Symbol;Acc:HGNC:537]	-	-	-	-	-	GO:0008092//cytoskeletal protein binding;GO:0003674//molecular_function;GO:0030234//enzyme regulator activity;GO:0098772//molecular function regulator;GO:0005488//binding;GO:0043167//ion binding;GO:0008289//lipid binding;GO:0005515//protein binding	GO:0008150//biological_process
ENSSSCG00000016156	0.195884	0.563149	ACADL	Long-chain specific acyl-CoA dehydrogenase, mitochondrial [Source:UniProtKB/Swiss-Prot;Acc:P79274]	Organismal Systems;Metabolism	Lipid metabolism;Endocrine system;Overview	ko03320//PPAR signaling pathway;ko01212//Fatty acid metabolism;ko00071//Fatty acid degradation	K00255	GO:0044464//cell part;GO:0044444//cytoplasmic part;GO:0005575//cellular_component;GO:0043229//intracellular organelle;GO:0044424//intracellular part;GO:0043231//intracellular membrane-bounded organelle;GO:0005622//intracellular;GO:0043227//membrane-bounded organelle;GO:0005623//cell;GO:0005737//cytoplasm;GO:0043226//organelle;GO:0005739//mitochondrion	GO:0005488//binding;GO:0043167//ion binding;GO:0003674//molecular_function;GO:0003824//catalytic activity;GO:0016491//oxidoreductase activity	GO:0065008//regulation of biological quality;GO:0044237//cellular metabolic process;GO:0065007//biological regulation;GO:0044238//primary metabolic process;GO:0008150//biological_process;GO:0006629//lipid metabolic process;GO:0034641//cellular nitrogen compound metabolic process;GO:0008152//metabolic process;GO:0044281//small molecule metabolic process;GO:0009056//catabolic process;GO:0071704//or…
ENSSSCG00000015949	0.259862	0.384108	SLC25A12	solute carrier family 25 (aspartate/glutamate carrier), member 12 [Source:HGNC Symbol;Acc:HGNC:10982]	-	-	-	-	GO:0005575//cellular_component	-	GO:0006810//transport;GO:0051179//localization;GO:0044763//single-organism cellular process;GO:0051234//establishment of localization;GO:1902578//single-organism localization;GO:0008150//biological_process;GO:0044699//single-organism process;GO:0044765//single-organism transport;GO:0055085//transmembrane transport;GO:0009987//cellular process
ENSSSCG00000003229	0.0917987	0.300234	ETFB	electron-transfer-flavoprotein, beta polypeptide [Source:HGNC Symbol;Acc:HGNC:3482]	-	-	-	-	GO:0043227//membrane-bounded organelle;GO:0044444//cytoplasmic part;GO:0005623//cell;GO:0043229//intracellular organelle;GO:0005575//cellular_component;GO:0005737//cytoplasm;GO:0043226//organelle;GO:0005622//intracellular;GO:0043231//intracellular membrane-bounded organelle;GO:0005739//mitochondrion;GO:0044424//intracellular part;GO:0044464//cell part	GO:0003674//molecular_function	GO:0008150//biological_process
ENSSSCG00000016077	0.142319	-0.488104	HSPD1	60 kDa heat shock protein, mitochondrial [Source:RefSeq peptide;Acc:NP_001241645]	Genetic Information Processing	Folding, sorting and degradation	ko03018//RNA degradation	K04077	GO:0044424//intracellular part;GO:0005623//cell;GO:0005622//intracellular;GO:0005575//cellular_component;GO:0005737//cytoplasm;GO:0044464//cell part	GO:0043167//ion binding;GO:0005488//binding;GO:0003674//molecular_function	GO:0008152//metabolic process;GO:0044238//primary metabolic process;GO:0043170//macromolecule metabolic process;GO:0009987//cellular process;GO:0006457//protein folding;GO:0044260//cellular macromolecule metabolic process;GO:0044267//cellular protein metabolic process;GO:0050896//response to stimulus;GO:0044237//cellular metabolic process;GO:0008150//biological_process;GO:0006950//response to str…
ENSSSCG00000001959	0.210476	0.469586	CFL2	cofilin 2 (muscle) [Source:HGNC Symbol;Acc:HGNC:1875]	Organismal Systems;Cellular Processes	Immune system;Cell motility;Development	ko04810//Regulation of actin cytoskeleton;ko04360//Axon guidance;ko04666//Fc gamma R-mediated phagocytosis	K05765	GO:0043229//intracellular organelle;GO:0043228//non-membrane-bounded organelle;GO:0005737//cytoplasm;GO:0043227//membrane-bounded organelle;GO:0005856//cytoskeleton;GO:0005622//intracellular;GO:0044464//cell part;GO:0043231//intracellular membrane-bounded organelle;GO:0044424//intracellular part;GO:0005634//nucleus;GO:0043232//intracellular non-membrane-bounded organelle;GO:0005575//cellular_comp…	GO:0008092//cytoskeletal protein binding;GO:0003674//molecular_function;GO:0005515//protein binding;GO:0005488//binding	GO:0016043//cellular component organization;GO:0008150//biological_process;GO:0006996//organelle organization;GO:0009987//cellular process;GO:0007010//cytoskeleton organization;GO:0071840//cellular component organization or biogenesis
ENSSSCG00000017114	0.159133	0.366904	NDUFS6	NADH dehydrogenase (ubiquinone) Fe-S protein 6, 13kDa (NADH-coenzyme Q reductase) [Source:HGNC Symbol;Acc:HGNC:7713]	Metabolism	Energy metabolism	ko00190//Oxidative phosphorylation	K03939	-	-	-
ENSSSCG00000012042	0.223858	0.315552	ATP5O	ATP synthase subunit O, mitochondrial [Source:UniProtKB/Swiss-Prot;Acc:Q2EN81]	Metabolism	Energy metabolism	ko00190//Oxidative phosphorylation	K02137	GO:0005737//cytoplasm;GO:0005575//cellular_component;GO:0043231//intracellular membrane-bounded organelle;GO:0043229//intracellular organelle;GO:0043226//organelle;GO:0005623//cell;GO:0044444//cytoplasmic part;GO:0044424//intracellular part;GO:0032991//macromolecular complex;GO:0043234//protein complex;GO:0044464//cell part;GO:0005622//intracellular;GO:0043227//membrane-bounded organelle;GO:00057…	GO:0016787//hydrolase activity;GO:0005215//transporter activity;GO:0016818//hydrolase activity, acting on acid anhydrides, in phosphorus-containing anhydrides;GO:0016817//hydrolase activity, acting on acid anhydrides;GO:0003824//catalytic activity;GO:0003674//molecular_function;GO:0022857//transmembrane transporter activity;GO:0016887//ATPase activity;GO:0016462//pyrophosphatase activity;GO:00171…	GO:0006810//transport;GO:1902578//single-organism localization;GO:0008152//metabolic process;GO:0044710//single-organism metabolic process;GO:0009987//cellular process;GO:0044237//cellular metabolic process;GO:0044699//single-organism process;GO:0034641//cellular nitrogen compound metabolic process;GO:0044765//single-organism transport;GO:0044763//single-organism cellular process;GO:0009058//bios…
ENSSSCG00000004029	0.124202	0.352156	QKI	QKI, KH domain containing, RNA binding [Source:HGNC Symbol;Acc:HGNC:21100]	-	-	-	-	-	GO:0097159//organic cyclic compound binding;GO:0003674//molecular_function;GO:0003723//RNA binding;GO:1901363//heterocyclic compound binding;GO:0005488//binding;GO:0003676//nucleic acid binding	-
ENSSSCG00000003776	0.164229	0.382587	ACADM	Medium-chain specific acyl-CoA dehydrogenase, mitochondrial [Source:UniProtKB/Swiss-Prot;Acc:P41367]	Organismal Systems;Metabolism	Amino acid metabolism;Lipid metabolism;Endocrine system;Carbohydrate metabolism;Metabolism of other amino acids;Overview	ko01200//Carbon metabolism;ko03320//PPAR signaling pathway;ko00280//Valine, leucine and isoleucine degradation;ko01212//Fatty acid metabolism;ko00071//Fatty acid degradation;ko00410//beta-Alanine metabolism;ko00640//Propanoate metabolism	K00249	GO:0043229//intracellular organelle;GO:0005739//mitochondrion;GO:0044424//intracellular part;GO:0043231//intracellular membrane-bounded organelle;GO:0005622//intracellular;GO:0005623//cell;GO:0044464//cell part;GO:0044444//cytoplasmic part;GO:0043227//membrane-bounded organelle;GO:0005575//cellular_component;GO:0043226//organelle;GO:0005737//cytoplasm	GO:0003674//molecular_function;GO:0003824//catalytic activity;GO:0016491//oxidoreductase activity;GO:0043167//ion binding;GO:0005488//binding	GO:0009056//catabolic process;GO:0044281//small molecule metabolic process;GO:0042592//homeostatic process;GO:0008150//biological_process;GO:0006629//lipid metabolic process;GO:0071704//organic substance metabolic process;GO:0065007//biological regulation;GO:0008152//metabolic process;GO:0044238//primary metabolic process;GO:0044699//single-organism process;GO:0065008//regulation of biological qu…
ENSSSCG00000009889	-0.186146	-0.621539	ALDH2	Aldehyde dehydrogenase, mitochondrial [Source:UniProtKB/Swiss-Prot;Acc:Q2XQV4]	Metabolism	Amino acid metabolism;Lipid metabolism;Carbohydrate metabolism;Metabolism of other amino acids	ko00010//Glycolysis / Gluconeogenesis;ko00310//Lysine degradation;ko00280//Valine, leucine and isoleucine degradation;ko00330//Arginine and proline metabolism;ko00561//Glycerolipid metabolism;ko00620//Pyruvate metabolism;ko00071//Fatty acid degradation;ko00380//Tryptophan metabolism;ko00410//beta-Alanine metabolism;ko00340//Histidine metabolism;ko00040//Pentose and glucuronate interconversions;ko…	K00128	GO:0044444//cytoplasmic part;GO:0005737//cytoplasm;GO:0044424//intracellular part;GO:0005575//cellular_component;GO:0043231//intracellular membrane-bounded organelle;GO:0043227//membrane-bounded organelle;GO:0005739//mitochondrion;GO:0005623//cell;GO:0043229//intracellular organelle;GO:0043226//organelle;GO:0005622//intracellular;GO:0044464//cell part	GO:0003824//catalytic activity;GO:0016491//oxidoreductase activity;GO:0003674//molecular_function	GO:0044699//single-organism process;GO:0044281//small molecule metabolic process;GO:0008150//biological_process;GO:0008152//metabolic process;GO:0044710//single-organism metabolic process;GO:0009056//catabolic process
ENSSSCG00000016157	-0.11977	-0.580462	MYL1	myosin, light chain 1, alkali; skeletal, fast [Source:HGNC Symbol;Acc:HGNC:7582]	-	-	-	-	-	GO:0043167//ion binding;GO:0003674//molecular_function;GO:0005488//binding	-
ENSSSCG00000006249	-0.215515	-0.313697	RPS20	-	Genetic Information Processing	Translation	ko03010//Ribosome	K02969	GO:0044444//cytoplasmic part;GO:0005840//ribosome;GO:0044464//cell part;GO:0005829//cytosol;GO:0005737//cytoplasm;GO:0030529//ribonucleoprotein complex;GO:0043226//organelle;GO:0032991//macromolecular complex;GO:0005623//cell;GO:0043232//intracellular non-membrane-bounded organelle;GO:0005622//intracellular;GO:0043229//intracellular organelle;GO:0043228//non-membrane-bounded organelle;GO:0005575/…	GO:0005488//binding;GO:1901363//heterocyclic compound binding;GO:0003723//RNA binding;GO:0097159//organic cyclic compound binding;GO:0005198//structural molecule activity;GO:0003674//molecular_function;GO:0003735//structural constituent of ribosome;GO:0003676//nucleic acid binding	GO:0044237//cellular metabolic process;GO:0006807//nitrogen compound metabolic process;GO:0034645//cellular macromolecule biosynthetic process;GO:0019538//protein metabolic process;GO:0009059//macromolecule biosynthetic process;GO:0044267//cellular protein metabolic process;GO:0034641//cellular nitrogen compound metabolic process;GO:0009987//cellular process;GO:0043170//macromolecule metabolic pr…
ENSSSCG00000030087	-0.115254	-0.595091	-	-	Organismal Systems;Cellular Processes	Cellular commiunity;Immune system;Cell motility	ko04810//Regulation of actin cytoskeleton;ko04510//Focal adhesion;ko04530//Tight junction;ko04670//Leukocyte transendothelial migration;ko04520//Adherens junction	K05699	-	GO:0005515//protein binding;GO:0008092//cytoskeletal protein binding;GO:0003674//molecular_function;GO:0005488//binding;GO:0043167//ion binding	-
ENSSSCG00000000071	0.153576	-0.32394	ST13	suppression of tumorigenicity 13 (colon carcinoma) (Hsp70 interacting protein) [Source:HGNC Symbol;Acc:HGNC:11343]	-	-	-	-	-	GO:0003674//molecular_function	-
ENSSSCG00000022947	0.118413	0.290143	AFG3L2	AFG3-like AAA ATPase 2 [Source:HGNC Symbol;Acc:HGNC:315]	-	-	-	-	GO:0005575//cellular_component	GO:0003824//catalytic activity;GO:0005488//binding;GO:0003674//molecular_function;GO:0016787//hydrolase activity;GO:0043167//ion binding;GO:0008233//peptidase activity	GO:0008150//biological_process
ENSSSCG00000001068	-0.0234449	0.352069	-	-	-	-	-	-	-	GO:0008092//cytoskeletal protein binding;GO:0005488//binding;GO:0005515//protein binding;GO:0003674//molecular_function	GO:0009987//cellular process;GO:0044767//single-organism developmental process;GO:0032502//developmental process;GO:0071840//cellular component organization or biogenesis;GO:0008150//biological_process;GO:0048869//cellular developmental process;GO:0000902//cell morphogenesis;GO:0016043//cellular component organization;GO:0007010//cytoskeleton organization;GO:0032989//cellular component morphogene…
ENSSSCG00000009851	-0.0107364	-0.36661	PEBP1	phosphatidylethanolamine binding protein 1 [Source:HGNC Symbol;Acc:HGNC:8630]	-	-	-	-	-	-	-
ENSSSCG00000004489	-0.0422671	-0.490921	EEF1A1	eukaryotic translation elongation factor 1 alpha 1 [Source:HGNC Symbol;Acc:HGNC:3189]	Genetic Information Processing	Translation	ko03013//RNA transport	K03231	GO:0044464//cell part;GO:0005575//cellular_component;GO:0005623//cell;GO:0044424//intracellular part;GO:0005622//intracellular;GO:0005737//cytoplasm	GO:0043167//ion binding;GO:0016462//pyrophosphatase activity;GO:0003723//RNA binding;GO:0003824//catalytic activity;GO:0016818//hydrolase activity, acting on acid anhydrides, in phosphorus-containing anhydrides;GO:0003674//molecular_function;GO:0016787//hydrolase activity;GO:0008135//translation factor activity, RNA binding;GO:0003924//GTPase activity;GO:0003676//nucleic acid binding;GO:0097159//…	GO:0009058//biosynthetic process;GO:0006807//nitrogen compound metabolic process;GO:0008152//metabolic process;GO:0044260//cellular macromolecule metabolic process;GO:0010467//gene expression;GO:0044267//cellular protein metabolic process;GO:0071704//organic substance metabolic process;GO:0009987//cellular process;GO:0034641//cellular nitrogen compound metabolic process;GO:0044237//cellular metab…
ENSSSCG00000014889	0.114702	0.432909	NDUFC2	-	Metabolism	Energy metabolism	ko00190//Oxidative phosphorylation	K03968	GO:0043231//intracellular membrane-bounded organelle;GO:0043229//intracellular organelle;GO:0005737//cytoplasm;GO:0044464//cell part;GO:0005739//mitochondrion;GO:0043227//membrane-bounded organelle;GO:0043226//organelle;GO:0005623//cell;GO:0044424//intracellular part;GO:0044444//cytoplasmic part;GO:0005575//cellular_component;GO:0005622//intracellular	GO:0016491//oxidoreductase activity;GO:0003674//molecular_function;GO:0003824//catalytic activity	GO:0009987//cellular process;GO:0044281//small molecule metabolic process;GO:0044237//cellular metabolic process;GO:0044710//single-organism metabolic process;GO:0006091//generation of precursor metabolites and energy;GO:0006807//nitrogen compound metabolic process;GO:0008150//biological_process;GO:0008152//metabolic process;GO:0044699//single-organism process;GO:0034641//cellular nitrogen compou…
ENSSSCG00000015114	-0.176101	0.373095	NLRX1	NLR family member X1 [Source:HGNC Symbol;Acc:HGNC:29890]	Organismal Systems	Immune system	ko04622//RIG-I-like receptor signaling pathway	K12653	-	GO:0005488//binding;GO:0043167//ion binding;GO:0003674//molecular_function	-
ENSSSCG00000024564	0.0776254	0.29476	IMMT	inner membrane protein, mitochondrial [Source:HGNC Symbol;Acc:HGNC:6047]	-	-	-	-	GO:0043229//intracellular organelle;GO:0005739//mitochondrion;GO:0005737//cytoplasm;GO:0005575//cellular_component;GO:0043231//intracellular membrane-bounded organelle;GO:0043227//membrane-bounded organelle;GO:0043226//organelle;GO:0044444//cytoplasmic part;GO:0044424//intracellular part;GO:0005623//cell;GO:0005622//intracellular;GO:0044464//cell part	-	-
ENSSSCG00000010821	0.0416566	0.309024	EPRS	glutamyl-prolyl-tRNA synthetase [Source:HGNC Symbol;Acc:HGNC:3418]	Genetic Information Processing;Metabolism	Metabolism of cofactors and vitamins;Translation	ko00970//Aminoacyl-tRNA biosynthesis;ko00860//Porphyrin and chlorophyll metabolism	K14163	GO:0005622//intracellular;GO:0005575//cellular_component;GO:0044424//intracellular part;GO:0005737//cytoplasm;GO:0005623//cell;GO:0044464//cell part	GO:0016874//ligase activity;GO:0005488//binding;GO:0003824//catalytic activity;GO:0043167//ion binding;GO:0003674//molecular_function	GO:1901564//organonitrogen compound metabolic process;GO:0034645//cellular macromolecule biosynthetic process;GO:0019538//protein metabolic process;GO:0090304//nucleic acid metabolic process;GO:0006139//nucleobase-containing compound metabolic process;GO:0006725//cellular aromatic compound metabolic process;GO:0044238//primary metabolic process;GO:0044267//cellular protein metabolic process;GO:00…
ENSSSCG00000025192	0.073797	-0.299746	RPL9	ribosomal protein L9 [Source:HGNC Symbol;Acc:HGNC:10369]	Genetic Information Processing	Translation	ko03010//Ribosome	K02940	GO:0044424//intracellular part;GO:0005575//cellular_component;GO:0032991//macromolecular complex;GO:0043232//intracellular non-membrane-bounded organelle;GO:0005829//cytosol;GO:0030529//ribonucleoprotein complex;GO:0005737//cytoplasm;GO:0044444//cytoplasmic part;GO:0043228//non-membrane-bounded organelle;GO:0005840//ribosome;GO:0044464//cell part;GO:0043229//intracellular organelle;GO:0005622//in…	GO:0005198//structural molecule activity;GO:0003676//nucleic acid binding;GO:0003674//molecular_function;GO:0003723//RNA binding;GO:0005488//binding;GO:0097159//organic cyclic compound binding;GO:0019843//rRNA binding;GO:1901363//heterocyclic compound binding;GO:0003735//structural constituent of ribosome	GO:0006807//nitrogen compound metabolic process;GO:0044237//cellular metabolic process;GO:0044260//cellular macromolecule metabolic process;GO:0010467//gene expression;GO:0009987//cellular process;GO:0008152//metabolic process;GO:0071704//organic substance metabolic process;GO:0019538//protein metabolic process;GO:1901576//organic substance biosynthetic process;GO:0034645//cellular macromolecule …
ENSSSCG00000012766	-0.103325	0.306135	BGN	biglycan [Source:HGNC Symbol;Acc:HGNC:1044]	-	-	-	-	-	GO:0003674//molecular_function	-
ENSSSCG00000000719	0.138179	0.327745	-	-	-	-	-	-	GO:0044444//cytoplasmic part;GO:0005739//mitochondrion;GO:0043226//organelle;GO:0044464//cell part;GO:0043227//membrane-bounded organelle;GO:0043234//protein complex;GO:0032991//macromolecular complex;GO:0043229//intracellular organelle;GO:0005575//cellular_component;GO:0043231//intracellular membrane-bounded organelle;GO:0005623//cell;GO:0005737//cytoplasm;GO:0044424//intracellular part;GO:00056…	GO:0003824//catalytic activity;GO:0003674//molecular_function;GO:0016491//oxidoreductase activity	GO:0009987//cellular process;GO:0071704//organic substance metabolic process;GO:0008150//biological_process;GO:0008152//metabolic process;GO:0044238//primary metabolic process;GO:0051186//cofactor metabolic process;GO:0044237//cellular metabolic process;GO:0006629//lipid metabolic process;GO:0044281//small molecule metabolic process;GO:0009058//biosynthetic process;GO:0044710//single-organism met…
ENSSSCG00000003693	0.0542144	0.417115	MYOM1	myomesin 1 [Source:HGNC Symbol;Acc:HGNC:7613]	-	-	-	-	-	GO:0003674//molecular_function	-
ENSSSCG00000013907	-0.194632	-0.277966	UBA52	ubiquitin A-52 residue ribosomal protein fusion product 1 [Source:HGNC Symbol;Acc:HGNC:12458]	Genetic Information Processing	Translation	ko03010//Ribosome	K02927	GO:0043226//organelle;GO:0005634//nucleus;GO:0005622//intracellular;GO:0030529//ribonucleoprotein complex;GO:0043227//membrane-bounded organelle;GO:0044464//cell part;GO:0043229//intracellular organelle;GO:0044424//intracellular part;GO:0044444//cytoplasmic part;GO:0032991//macromolecular complex;GO:0005840//ribosome;GO:0043228//non-membrane-bounded organelle;GO:0005623//cell;GO:0005575//cellular…	GO:0005198//structural molecule activity;GO:0003674//molecular_function;GO:0003735//structural constituent of ribosome	GO:0010467//gene expression;GO:0044249//cellular biosynthetic process;GO:0009987//cellular process;GO:0006807//nitrogen compound metabolic process;GO:0008152//metabolic process;GO:0034641//cellular nitrogen compound metabolic process;GO:0019538//protein metabolic process;GO:0043170//macromolecule metabolic process;GO:0044267//cellular protein metabolic process;GO:1901576//organic substance biosyn…
ENSSSCG00000015444	-0.100844	-0.319431	LAMB1	laminin, beta 1 [Source:HGNC Symbol;Acc:HGNC:6486]	Cellular Processes;Environmental Information Processing	Cellular commiunity;Signaling molecules and interaction;Signal transduction	ko04151//PI3K-Akt signaling pathway;ko04510//Focal adhesion;ko04512//ECM-receptor interaction	K05636	-	GO:0003674//molecular_function	-
ENSSSCG00000006296	0.0812752	0.382297	ATP1B1	ATPase, Na+/K+ transporting, beta 1 polypeptide [Source:HGNC Symbol;Acc:HGNC:804]	Organismal Systems;Environmental Information Processing	Excretory system;Digestive system;Endocrine system;Circulatory system;Signal transduction	ko04024//cAMP signaling pathway;ko04022//cGMP - PKG signaling pathway;ko04261//Adrenergic signaling in cardiomyocytes;ko04919//Thyroid hormone signaling pathway;ko04972//Pancreatic secretion;ko04974//Protein digestion and absorption;ko04911//Insulin secretion;ko04260//Cardiac muscle contraction;ko04970//Salivary secretion;ko04971//Gastric acid secretion;ko04976//Bile secretion;ko04918//Thyroid ho…	K01540	GO:0005623//cell;GO:0005886//plasma membrane;GO:0005575//cellular_component;GO:0044464//cell part;GO:0043234//protein complex;GO:0016020//membrane;GO:0032991//macromolecular complex;GO:0071944//cell periphery	-	GO:0051179//localization;GO:0051234//establishment of localization;GO:0006810//transport;GO:0008150//biological_process
ENSSSCG00000016743	0.248082	0.365218	OGDH	oxoglutarate (alpha-ketoglutarate) dehydrogenase (lipoamide) [Source:HGNC Symbol;Acc:HGNC:8124]	Metabolism	Amino acid metabolism;Carbohydrate metabolism;Overview	ko01200//Carbon metabolism;ko00310//Lysine degradation;ko00380//Tryptophan metabolism;ko00020//Citrate cycle (TCA cycle)	K00164	GO:0043229//intracellular organelle;GO:0043226//organelle;GO:0044464//cell part;GO:0032991//macromolecular complex;GO:0043227//membrane-bounded organelle;GO:0044424//intracellular part;GO:0043234//protein complex;GO:0005622//intracellular;GO:0043231//intracellular membrane-bounded organelle;GO:0005739//mitochondrion;GO:0005737//cytoplasm;GO:0005623//cell;GO:0005575//cellular_component;GO:0044444/…	GO:0043167//ion binding;GO:0005488//binding;GO:0003824//catalytic activity;GO:0016491//oxidoreductase activity;GO:0003674//molecular_function	GO:0008152//metabolic process;GO:0044281//small molecule metabolic process;GO:0008150//biological_process;GO:0006091//generation of precursor metabolites and energy;GO:0009987//cellular process;GO:0044237//cellular metabolic process;GO:0044699//single-organism process;GO:0044710//single-organism metabolic process
ENSSSCG00000006358	0.136878	0.314315	NDUFS2	NADH dehydrogenase (ubiquinone) Fe-S protein 2, 49kDa (NADH-coenzyme Q reductase) [Source:HGNC Symbol;Acc:HGNC:7708]	Metabolism	Energy metabolism	ko00190//Oxidative phosphorylation	K03935	-	GO:0016491//oxidoreductase activity;GO:0003674//molecular_function;GO:0003824//catalytic activity	GO:0008150//biological_process
ENSSSCG00000025467	-0.0350916	-0.496202	-	Myosin light polypeptide 6 [Source:UniProtKB/Swiss-Prot;Acc:P60662]	-	-	-	-	GO:0005622//intracellular;GO:0005623//cell;GO:0043232//intracellular non-membrane-bounded organelle;GO:0044424//intracellular part;GO:0043234//protein complex;GO:0032991//macromolecular complex;GO:0043229//intracellular organelle;GO:0043226//organelle;GO:0043228//non-membrane-bounded organelle;GO:0044464//cell part;GO:0005856//cytoskeleton;GO:0005575//cellular_component	GO:0017111//nucleoside-triphosphatase activity;GO:0016787//hydrolase activity;GO:0016818//hydrolase activity, acting on acid anhydrides, in phosphorus-containing anhydrides;GO:0043167//ion binding;GO:0005198//structural molecule activity;GO:0016817//hydrolase activity, acting on acid anhydrides;GO:0016462//pyrophosphatase activity;GO:0003824//catalytic activity;GO:0005488//binding;GO:0003674//mol…	GO:0008150//biological_process
ENSSSCG00000002357	0.112019	-0.406366	ALDH6A1	aldehyde dehydrogenase 6 family, member A1 [Source:HGNC Symbol;Acc:HGNC:7179]	Metabolism	Amino acid metabolism;Carbohydrate metabolism;Metabolism of other amino acids;Overview	ko01200//Carbon metabolism;ko00562//Inositol phosphate metabolism;ko00280//Valine, leucine and isoleucine degradation;ko00410//beta-Alanine metabolism;ko00640//Propanoate metabolism	K00140	-	GO:0016491//oxidoreductase activity;GO:0003674//molecular_function;GO:0003824//catalytic activity	GO:0008150//biological_process
ENSSSCG00000009111	0.142429	0.435901	SYNPO2	synaptopodin 2 [Source:HGNC Symbol;Acc:HGNC:17732]	-	-	-	-	-	GO:0003674//molecular_function	-
ENSSSCG00000015435	-0.23846	-0.331638	NAMPT	nicotinamide phosphoribosyltransferase [Source:HGNC Symbol;Acc:HGNC:30092]	Metabolism	Metabolism of cofactors and vitamins	ko00760//Nicotinate and nicotinamide metabolism	K03462	GO:0005623//cell;GO:0005634//nucleus;GO:0043231//intracellular membrane-bounded organelle;GO:0005576//extracellular region;GO:0044424//intracellular part;GO:0005622//intracellular;GO:0043227//membrane-bounded organelle;GO:0043226//organelle;GO:0044464//cell part;GO:0044421//extracellular region part;GO:0005737//cytoplasm;GO:0005575//cellular_component;GO:0005615//extracellular space;GO:0043229//i…	GO:0016740//transferase activity;GO:0003824//catalytic activity;GO:0016757//transferase activity, transferring glycosyl groups;GO:0003674//molecular_function	GO:0009058//biosynthetic process;GO:0034641//cellular nitrogen compound metabolic process;GO:0006807//nitrogen compound metabolic process;GO:0044237//cellular metabolic process;GO:0051186//cofactor metabolic process;GO:0044281//small molecule metabolic process;GO:0008150//biological_process;GO:0044710//single-organism metabolic process;GO:0008152//metabolic process;GO:0044699//single-organism pro…
ENSSSCG00000012847	-0.200197	-0.861195	TALDO1	Sus scrofa transaldolase 1 (TALDO1), mRNA. [Source:RefSeq mRNA;Acc:NM_001244935]	Metabolism	Carbohydrate metabolism;Overview	ko01200//Carbon metabolism;ko01230//Biosynthesis of amino acids;ko00030//Pentose phosphate pathway	K00616	GO:0005575//cellular_component;GO:0044424//intracellular part;GO:0005737//cytoplasm;GO:0044464//cell part;GO:0005623//cell;GO:0005622//intracellular	GO:0003674//molecular_function	GO:0034641//cellular nitrogen compound metabolic process;GO:0044281//small molecule metabolic process;GO:0005975//carbohydrate metabolic process;GO:0044238//primary metabolic process;GO:0044699//single-organism process;GO:0044710//single-organism metabolic process;GO:0009987//cellular process;GO:0044237//cellular metabolic process;GO:0071704//organic substance metabolic process;GO:0008150//biolog…
ENSSSCG00000013936	0.156069	0.293377	NDUFA13	-	Metabolism	Energy metabolism	ko00190//Oxidative phosphorylation	K11353	GO:0005575//cellular_component	-	-
ENSSSCG00000030630	0.000901121	0.260869	PSMA7	proteasome subunit alpha 7 [Source:HGNC Symbol;Acc:HGNC:9536]	Genetic Information Processing	Folding, sorting and degradation	ko03050//Proteasome	K02731	GO:0005623//cell;GO:0005575//cellular_component;GO:0043234//protein complex;GO:0032991//macromolecular complex;GO:0044464//cell part;GO:0044424//intracellular part;GO:0005737//cytoplasm;GO:0005622//intracellular	GO:0016787//hydrolase activity;GO:0008233//peptidase activity;GO:0003674//molecular_function;GO:0003824//catalytic activity	GO:0008152//metabolic process;GO:0009056//catabolic process;GO:0008150//biological_process
ENSSSCG00000007517	0.0348096	0.372808	NPEPL1	aminopeptidase-like 1 [Source:HGNC Symbol;Acc:HGNC:16244]	-	-	-	-	GO:0044424//intracellular part;GO:0044464//cell part;GO:0005623//cell;GO:0005737//cytoplasm;GO:0005575//cellular_component;GO:0005622//intracellular	GO:0003824//catalytic activity;GO:0016787//hydrolase activity;GO:0043167//ion binding;GO:0003674//molecular_function;GO:0005488//binding;GO:0008233//peptidase activity	GO:0008150//biological_process
ENSSSCG00000008659	-0.058537	-0.302591	ACP1	acid phosphatase 1, soluble [Source:HGNC Symbol;Acc:HGNC:122]	-	-	-	-	GO:0044464//cell part;GO:0005623//cell;GO:0005622//intracellular;GO:0044424//intracellular part;GO:0005575//cellular_component;GO:0005737//cytoplasm	GO:0003674//molecular_function;GO:0016788//hydrolase activity, acting on ester bonds;GO:0016791//phosphatase activity;GO:0016787//hydrolase activity;GO:0042578//phosphoric ester hydrolase activity;GO:0003824//catalytic activity	GO:0044260//cellular macromolecule metabolic process;GO:0036211//protein modification process;GO:0043170//macromolecule metabolic process;GO:0044237//cellular metabolic process;GO:0006464//cellular protein modification process;GO:0009987//cellular process;GO:0008150//biological_process;GO:0019538//protein metabolic process;GO:0044238//primary metabolic process;GO:0008152//metabolic process;GO:004…
ENSSSCG00000005024	0	-0.355104	PYGL	phosphorylase, glycogen, liver [Source:HGNC Symbol;Acc:HGNC:9725]	Organismal Systems;Metabolism	Endocrine system;Carbohydrate metabolism	ko04910//Insulin signaling pathway;ko04922//Glucagon signaling pathway;ko00500//Starch and sucrose metabolism	K00688	GO:0005737//cytoplasm;GO:0005622//intracellular;GO:0044424//intracellular part;GO:0044464//cell part;GO:0005623//cell;GO:0005575//cellular_component	GO:0016740//transferase activity;GO:0016757//transferase activity, transferring glycosyl groups;GO:0003824//catalytic activity;GO:0005488//binding;GO:0003674//molecular_function;GO:0043167//ion binding	GO:0009056//catabolic process;GO:0044238//primary metabolic process;GO:0071704//organic substance metabolic process;GO:0008152//metabolic process;GO:0009987//cellular process;GO:0005975//carbohydrate metabolic process;GO:0008150//biological_process;GO:0044237//cellular metabolic process;GO:0006091//generation of precursor metabolites and energy
ENSSSCG00000001528	-0.131097	-0.239816	RPS10	ribosomal protein S10 [Source:HGNC Symbol;Acc:HGNC:10383]	Genetic Information Processing	Translation	ko03010//Ribosome	K02947	GO:0005829//cytosol;GO:0043229//intracellular organelle;GO:0044464//cell part;GO:0044424//intracellular part;GO:0043226//organelle;GO:0005575//cellular_component;GO:0030529//ribonucleoprotein complex;GO:0043228//non-membrane-bounded organelle;GO:0005623//cell;GO:0032991//macromolecular complex;GO:0005737//cytoplasm;GO:0005622//intracellular;GO:0043232//intracellular non-membrane-bounded organelle…	GO:0003674//molecular_function;GO:0097159//organic cyclic compound binding;GO:0003723//RNA binding;GO:1901363//heterocyclic compound binding;GO:0003735//structural constituent of ribosome;GO:0005198//structural molecule activity;GO:0005488//binding;GO:0003676//nucleic acid binding	GO:0044085//cellular component biogenesis;GO:0043933//macromolecular complex subunit organization;GO:0034622//cellular macromolecular complex assembly;GO:0071840//cellular component organization or biogenesis;GO:0008150//biological_process;GO:0016043//cellular component organization;GO:0022618//ribonucleoprotein complex assembly;GO:0022607//cellular component assembly;GO:0071826//ribonucleoprotei…
ENSSSCG00000010585	-0.104708	0.265409	ACTR1A	ARP1 actin-related protein 1 homolog A, centractin alpha (yeast) [Source:HGNC Symbol;Acc:HGNC:167]	-	-	-	-	GO:0043234//protein complex;GO:0043226//organelle;GO:0005623//cell;GO:0043228//non-membrane-bounded organelle;GO:0005622//intracellular;GO:0044424//intracellular part;GO:0005856//cytoskeleton;GO:0005575//cellular_component;GO:0043232//intracellular non-membrane-bounded organelle;GO:0043229//intracellular organelle;GO:0044464//cell part;GO:0032991//macromolecular complex	GO:0043167//ion binding;GO:0003674//molecular_function;GO:0005488//binding	-
ENSSSCG00000006166	-0.0101794	0.309422	-	-	-	-	-	-	GO:0005622//intracellular;GO:0043226//organelle;GO:0044464//cell part;GO:0043234//protein complex;GO:0005623//cell;GO:0043229//intracellular organelle;GO:0005575//cellular_component;GO:0005737//cytoplasm;GO:0044444//cytoplasmic part;GO:0005739//mitochondrion;GO:0043227//membrane-bounded organelle;GO:0032991//macromolecular complex;GO:0043231//intracellular membrane-bounded organelle;GO:0044424//i…	GO:0003674//molecular_function;GO:0003824//catalytic activity;GO:0016491//oxidoreductase activity	GO:0044710//single-organism metabolic process;GO:0008150//biological_process;GO:0044699//single-organism process;GO:0034641//cellular nitrogen compound metabolic process;GO:0044281//small molecule metabolic process;GO:0006091//generation of precursor metabolites and energy;GO:0009987//cellular process;GO:0044237//cellular metabolic process;GO:0008152//metabolic process;GO:0006807//nitrogen compou…
ENSSSCG00000007757	0.154393	0.382666	TRIM72	tripartite motif containing 72, E3 ubiquitin protein ligase [Source:HGNC Symbol;Acc:HGNC:32671]	-	-	-	-	GO:0005623//cell;GO:0005622//intracellular;GO:0044464//cell part;GO:0005575//cellular_component	GO:0003674//molecular_function;GO:0043167//ion binding;GO:0005488//binding	-
ENSSSCG00000001379	-0.0314546	-0.418755	TUBB	Tubulin beta chain [Source:UniProtKB/Swiss-Prot;Acc:Q767L7]	-	-	-	-	GO:0005737//cytoplasm;GO:0043229//intracellular organelle;GO:0043234//protein complex;GO:0032991//macromolecular complex;GO:0044464//cell part;GO:0043232//intracellular non-membrane-bounded organelle;GO:0005575//cellular_component;GO:0043226//organelle;GO:0005622//intracellular;GO:0043228//non-membrane-bounded organelle;GO:0005856//cytoskeleton;GO:0044424//intracellular part;GO:0005623//cell	GO:0016818//hydrolase activity, acting on acid anhydrides, in phosphorus-containing anhydrides;GO:0017111//nucleoside-triphosphatase activity;GO:0016462//pyrophosphatase activity;GO:0005488//binding;GO:0016817//hydrolase activity, acting on acid anhydrides;GO:0016787//hydrolase activity;GO:0003924//GTPase activity;GO:0005198//structural molecule activity;GO:0003674//molecular_function;GO:0003824/…	GO:0070271//protein complex biogenesis;GO:0008150//biological_process;GO:0065003//macromolecular complex assembly;GO:0071822//protein complex subunit organization;GO:0044085//cellular component biogenesis;GO:0016043//cellular component organization;GO:0022607//cellular component assembly;GO:0043933//macromolecular complex subunit organization;GO:0071840//cellular component organization or biogene…
ENSSSCG00000000089	-0.176101	-0.300165	RPL3	-	Genetic Information Processing	Translation	ko03010//Ribosome	K02925	GO:0043228//non-membrane-bounded organelle;GO:0005840//ribosome;GO:0005829//cytosol;GO:0043226//organelle;GO:0043232//intracellular non-membrane-bounded organelle;GO:0005622//intracellular;GO:0044464//cell part;GO:0005737//cytoplasm;GO:0030529//ribonucleoprotein complex;GO:0043229//intracellular organelle;GO:0005623//cell;GO:0005575//cellular_component;GO:0032991//macromolecular complex;GO:004444…	GO:0003735//structural constituent of ribosome;GO:0003723//RNA binding;GO:0097159//organic cyclic compound binding;GO:0003674//molecular_function;GO:0005488//binding;GO:0003676//nucleic acid binding;GO:0005198//structural molecule activity;GO:1901363//heterocyclic compound binding	GO:0042254//ribosome biogenesis;GO:1901576//organic substance biosynthetic process;GO:0022613//ribonucleoprotein complex biogenesis;GO:0071826//ribonucleoprotein complex subunit organization;GO:0065003//macromolecular complex assembly;GO:0006807//nitrogen compound metabolic process;GO:0010467//gene expression;GO:0009058//biosynthetic process;GO:0044238//primary metabolic process;GO:0022618//ribon…
ENSSSCG00000004499	0.211114	0.322141	ATP5A1	-	Metabolism	Energy metabolism	ko00190//Oxidative phosphorylation	K02132	GO:0044464//cell part;GO:0005575//cellular_component;GO:0032991//macromolecular complex;GO:0005623//cell;GO:0043234//protein complex;GO:0005622//intracellular	GO:0016462//pyrophosphatase activity;GO:0022857//transmembrane transporter activity;GO:0016817//hydrolase activity, acting on acid anhydrides;GO:0016887//ATPase activity;GO:0005215//transporter activity;GO:0017111//nucleoside-triphosphatase activity;GO:0016818//hydrolase activity, acting on acid anhydrides, in phosphorus-containing anhydrides;GO:0003674//molecular_function;GO:0003824//catalytic a…	GO:0044699//single-organism process;GO:0051179//localization;GO:0044763//single-organism cellular process;GO:1902578//single-organism localization;GO:0009987//cellular process;GO:0008150//biological_process;GO:0044710//single-organism metabolic process;GO:0044237//cellular metabolic process;GO:0051234//establishment of localization;GO:0008152//metabolic process;GO:0034641//cellular nitrogen compo…
ENSSSCG00000012842	-0.07428	-0.272519	-	-	-	-	-	-	GO:0005575//cellular_component;GO:0044444//cytoplasmic part;GO:0044464//cell part;GO:0043226//organelle;GO:0005737//cytoplasm;GO:0043228//non-membrane-bounded organelle;GO:0005623//cell;GO:0005622//intracellular;GO:0005840//ribosome;GO:0030529//ribonucleoprotein complex;GO:0043232//intracellular non-membrane-bounded organelle;GO:0044424//intracellular part;GO:0043229//intracellular organelle;GO:0…	GO:0003735//structural constituent of ribosome;GO:0005198//structural molecule activity;GO:0003674//molecular_function	GO:0010467//gene expression;GO:0008152//metabolic process;GO:0034645//cellular macromolecule biosynthetic process;GO:0019538//protein metabolic process;GO:0009058//biosynthetic process;GO:0009987//cellular process;GO:0044267//cellular protein metabolic process;GO:0044237//cellular metabolic process;GO:0009059//macromolecule biosynthetic process;GO:0044249//cellular biosynthetic process;GO:0008150…
ENSSSCG00000011372	-0.2412	-0.23494	IMPDH2	IMP (inosine 5'-monophosphate) dehydrogenase 2 [Source:HGNC Symbol;Acc:HGNC:6053]	Metabolism	Nucleotide metabolism;Xenobiotics biodegradation and metabolism	ko00230//Purine metabolism;ko00983//Drug metabolism - other enzymes	K00088	-	GO:0003824//catalytic activity;GO:0016491//oxidoreductase activity;GO:0016853//isomerase activity;GO:0005488//binding;GO:0043167//ion binding;GO:0003674//molecular_function	GO:0044237//cellular metabolic process;GO:0009987//cellular process;GO:0008150//biological_process;GO:0034641//cellular nitrogen compound metabolic process;GO:0044699//single-organism process;GO:0008152//metabolic process;GO:0006807//nitrogen compound metabolic process;GO:0044281//small molecule metabolic process;GO:0044710//single-organism metabolic process;GO:0009058//biosynthetic process
ENSSSCG00000017904	-0.14259	-0.382598	ENO3	enolase 3 (beta, muscle) [Source:HGNC Symbol;Acc:HGNC:3354]	Genetic Information Processing;Environmental Information Processing;Metabolism	Signal transduction;Carbohydrate metabolism;Folding, sorting and degradation;Overview	ko01200//Carbon metabolism;ko04066//HIF-1 signaling pathway;ko03018//RNA degradation;ko01230//Biosynthesis of amino acids;ko00010//Glycolysis / Gluconeogenesis	K01689	GO:0044424//intracellular part;GO:0005829//cytosol;GO:0005622//intracellular;GO:0005737//cytoplasm;GO:0044444//cytoplasmic part;GO:0043234//protein complex;GO:0005575//cellular_component;GO:0044464//cell part;GO:0032991//macromolecular complex;GO:0005623//cell	GO:0016829//lyase activity;GO:0003674//molecular_function;GO:0005488//binding;GO:0043167//ion binding;GO:0003824//catalytic activity	GO:0005975//carbohydrate metabolic process;GO:0051186//cofactor metabolic process;GO:0044238//primary metabolic process;GO:0044710//single-organism metabolic process;GO:0034641//cellular nitrogen compound metabolic process;GO:0071704//organic substance metabolic process;GO:0008150//biological_process;GO:0006807//nitrogen compound metabolic process;GO:0009056//catabolic process;GO:0044281//small m…
ENSSSCG00000009407	0.080632	-0.267682	ESD	esterase D [Source:HGNC Symbol;Acc:HGNC:3465]	Metabolism	Overview	ko01200//Carbon metabolism	K01070	GO:0043227//membrane-bounded organelle;GO:0044444//cytoplasmic part;GO:0016023//cytoplasmic membrane-bounded vesicle;GO:0043229//intracellular organelle;GO:0005622//intracellular;GO:0005623//cell;GO:0005575//cellular_component;GO:0031982//vesicle;GO:0043226//organelle;GO:0031410//cytoplasmic vesicle;GO:0005737//cytoplasm;GO:0031988//membrane-bounded vesicle;GO:0044424//intracellular part;GO:00444…	GO:0003674//molecular_function	GO:0009056//catabolic process;GO:0008152//metabolic process;GO:0008150//biological_process;GO:0044710//single-organism metabolic process;GO:0044281//small molecule metabolic process;GO:0044699//single-organism process
ENSSSCG00000016275	0.0428645	0.808946	NCL	nucleolin [Source:HGNC Symbol;Acc:HGNC:7667]	-	-	-	-	-	GO:0003674//molecular_function	-
ENSSSCG00000023371	-0.130085	-0.351328	EHD2	EH-domain containing 2 [Source:HGNC Symbol;Acc:HGNC:3243]	Cellular Processes	Transport and catabolism	ko04144//Endocytosis	K12469	-	GO:0005488//binding;GO:0003674//molecular_function;GO:0043167//ion binding	GO:0051179//localization;GO:0007010//cytoskeleton organization;GO:0071840//cellular component organization or biogenesis;GO:0008150//biological_process;GO:0009987//cellular process;GO:0016043//cellular component organization;GO:0016192//vesicle-mediated transport;GO:0051234//establishment of localization;GO:0006996//organelle organization;GO:0006810//transport
ENSSSCG00000022357	-0.194632	-0.235198	RPS27A	ribosomal protein S27a [Source:HGNC Symbol;Acc:HGNC:10417]	Genetic Information Processing	Translation	ko03010//Ribosome	K02977	GO:0030529//ribonucleoprotein complex;GO:0043226//organelle;GO:0043229//intracellular organelle;GO:0044444//cytoplasmic part;GO:0043232//intracellular non-membrane-bounded organelle;GO:0043228//non-membrane-bounded organelle;GO:0005623//cell;GO:0005622//intracellular;GO:0005575//cellular_component;GO:0032991//macromolecular complex;GO:0044424//intracellular part;GO:0005840//ribosome;GO:0005737//c…	GO:0003735//structural constituent of ribosome;GO:0005198//structural molecule activity;GO:0003674//molecular_function	GO:0009058//biosynthetic process;GO:0044267//cellular protein metabolic process;GO:0043170//macromolecule metabolic process;GO:0044238//primary metabolic process;GO:0044237//cellular metabolic process;GO:0044260//cellular macromolecule metabolic process;GO:0034645//cellular macromolecule biosynthetic process;GO:1901576//organic substance biosynthetic process;GO:0044249//cellular biosynthetic proc…
ENSSSCG00000011137	0.089614	-0.22702	GDI2	-	-	-	-	-	-	GO:0030234//enzyme regulator activity;GO:0003674//molecular_function;GO:0098772//molecular function regulator	GO:0006810//transport;GO:0008150//biological_process;GO:0051234//establishment of localization;GO:0051179//localization
ENSSSCG00000015555	-0.0564291	-0.260607	LAMC1	laminin, gamma 1 (formerly LAMB2) [Source:HGNC Symbol;Acc:HGNC:6492]	Cellular Processes;Environmental Information Processing	Cellular commiunity;Signaling molecules and interaction;Signal transduction	ko04151//PI3K-Akt signaling pathway;ko04510//Focal adhesion;ko04512//ECM-receptor interaction	K05635	-	GO:0003674//molecular_function	-
ENSSSCG00000001512	-0.129742	-0.216064	CUTA	cutA divalent cation tolerance homolog (E. coli) [Source:HGNC Symbol;Acc:HGNC:21101]	-	-	-	-	GO:0005575//cellular_component	-	GO:0008150//biological_process
ENSSSCG00000005349	0.15835	-0.287819	GRHPR	glyoxylate reductase/hydroxypyruvate reductase [Source:HGNC Symbol;Acc:HGNC:4570]	Metabolism	Amino acid metabolism;Carbohydrate metabolism	ko00260//Glycine, serine and threonine metabolism;ko00620//Pyruvate metabolism;ko00630//Glyoxylate and dicarboxylate metabolism	K00049	GO:0005737//cytoplasm;GO:0044444//cytoplasmic part;GO:0005622//intracellular;GO:0005623//cell;GO:0005829//cytosol;GO:0005575//cellular_component;GO:0044424//intracellular part;GO:0044464//cell part	GO:0003674//molecular_function;GO:0003824//catalytic activity;GO:0016491//oxidoreductase activity	GO:0008150//biological_process
ENSSSCG00000006395	-0.0780887	0.356226	TAGLN2	transgelin 2 [Source:HGNC Symbol;Acc:HGNC:11554]	-	-	-	-	-	GO:0003674//molecular_function	-
ENSSSCG00000010190	-0.00655133	-0.256704	ACTA1	actin, alpha 1, skeletal muscle [Source:HGNC Symbol;Acc:HGNC:129]	-	-	-	-	GO:0005622//intracellular;GO:0043229//intracellular organelle;GO:0043234//protein complex;GO:0043228//non-membrane-bounded organelle;GO:0005737//cytoplasm;GO:0005856//cytoskeleton;GO:0044464//cell part;GO:0005575//cellular_component;GO:0005623//cell;GO:0043232//intracellular non-membrane-bounded organelle;GO:0043226//organelle;GO:0032991//macromolecular complex;GO:0044424//intracellular part	GO:0043167//ion binding;GO:0005488//binding;GO:0003674//molecular_function	GO:0071840//cellular component organization or biogenesis;GO:0008150//biological_process;GO:0048646//anatomical structure formation involved in morphogenesis;GO:0016043//cellular component organization;GO:0048856//anatomical structure development;GO:0044699//single-organism process;GO:0030154//cell differentiation;GO:0022607//cellular component assembly;GO:0044767//single-organism developmental p…
ENSSSCG00000008336	0.0955873	-0.363951	ANXA4	annexin A4 [Source:RefSeq peptide;Acc:NP_001161111]	-	-	-	-	-	GO:0043167//ion binding;GO:0005488//binding;GO:0008289//lipid binding;GO:0003674//molecular_function	-
ENSSSCG00000021355	0.0144696	-0.302926	SOD1	Superoxide dismutase [Cu-Zn] [Source:UniProtKB/Swiss-Prot;Acc:P04178]	Cellular Processes	Transport and catabolism	ko04146//Peroxisome	K04565	GO:0044424//intracellular part;GO:0005634//nucleus;GO:0044464//cell part;GO:0043229//intracellular organelle;GO:0016020//membrane;GO:0032991//macromolecular complex;GO:0044444//cytoplasmic part;GO:0005886//plasma membrane;GO:0005615//extracellular space;GO:0044421//extracellular region part;GO:0005737//cytoplasm;GO:0005739//mitochondrion;GO:0005575//cellular_component;GO:0005829//cytosol;GO:00056…	GO:0019899//enzyme binding;GO:0005488//binding;GO:0005515//protein binding;GO:0016491//oxidoreductase activity;GO:0003824//catalytic activity;GO:0003674//molecular_function;GO:0043167//ion binding	GO:0044707//single-multicellular organism process;GO:0006790//sulfur compound metabolic process;GO:0044270//cellular nitrogen compound catabolic process;GO:0003008//system process;GO:0044238//primary metabolic process;GO:0042592//homeostatic process;GO:0032502//developmental process;GO:0016043//cellular component organization;GO:0048869//cellular developmental process;GO:1901361//organic cyclic c…
ENSSSCG00000014859	-0.0548585	-0.280858	SERPINH1	serpin peptidase inhibitor, clade H (heat shock protein 47), member 1, (collagen binding protein 1) [Source:HGNC Symbol;Acc:HGNC:1546]	-	-	-	-	GO:0043231//intracellular membrane-bounded organelle;GO:0043227//membrane-bounded organelle;GO:0044444//cytoplasmic part;GO:0012505//endomembrane system;GO:0005783//endoplasmic reticulum;GO:0005622//intracellular;GO:0044464//cell part;GO:0005737//cytoplasm;GO:0043229//intracellular organelle;GO:0044424//intracellular part;GO:0043226//organelle;GO:0005623//cell;GO:0005575//cellular_component	GO:0098772//molecular function regulator;GO:0030234//enzyme regulator activity;GO:0003674//molecular_function	GO:0008150//biological_process;GO:0030198//extracellular matrix organization;GO:0009987//cellular process;GO:0071840//cellular component organization or biogenesis;GO:0044699//single-organism process;GO:0016043//cellular component organization;GO:0044763//single-organism cellular process;GO:0043062//extracellular structure organization
ENSSSCG00000030255	0.0734098	0.267096	EIF4G1	eukaryotic translation initiation factor 4 gamma, 1 [Source:HGNC Symbol;Acc:HGNC:3296]	Genetic Information Processing	Translation	ko03013//RNA transport	K03260	GO:0005623//cell;GO:0005737//cytoplasm;GO:0044464//cell part;GO:0005575//cellular_component;GO:0005622//intracellular;GO:0044424//intracellular part	GO:0003674//molecular_function;GO:1901363//heterocyclic compound binding;GO:0097159//organic cyclic compound binding;GO:0003676//nucleic acid binding;GO:0003723//RNA binding;GO:0005488//binding	-
ENSSSCG00000016100	0.166051	0.319587	NDUFB3	NADH dehydrogenase (ubiquinone) 1 beta subcomplex, 3, 12kDa [Source:HGNC Symbol;Acc:HGNC:7698]	Metabolism	Energy metabolism	ko00190//Oxidative phosphorylation	K03959	GO:0005623//cell;GO:0032991//macromolecular complex;GO:0043234//protein complex;GO:0043229//intracellular organelle;GO:0043227//membrane-bounded organelle;GO:0043226//organelle;GO:0044444//cytoplasmic part;GO:0005739//mitochondrion;GO:0043231//intracellular membrane-bounded organelle;GO:0005575//cellular_component;GO:0005622//intracellular;GO:0044424//intracellular part;GO:0005737//cytoplasm;GO:0…	-	GO:0008150//biological_process;GO:0009987//cellular process;GO:0044237//cellular metabolic process;GO:0006091//generation of precursor metabolites and energy;GO:0008152//metabolic process
ENSSSCG00000000077	0.0367939	-0.226452	ADSL	adenylosuccinate lyase [Source:HGNC Symbol;Acc:HGNC:291]	Metabolism	Amino acid metabolism;Nucleotide metabolism	ko00230//Purine metabolism;ko00250//Alanine, aspartate and glutamate metabolism	K01756	-	GO:0016829//lyase activity;GO:0003674//molecular_function;GO:0003824//catalytic activity	GO:0008150//biological_process;GO:0044699//single-organism process;GO:0071840//cellular component organization or biogenesis;GO:0044710//single-organism metabolic process;GO:0044281//small molecule metabolic process;GO:0071822//protein complex subunit organization;GO:0008152//metabolic process;GO:0016043//cellular component organization;GO:0044085//cellular component biogenesis;GO:0065003//macrom…
ENSSSCG00000020926	0.0940836	0.211834	SDHB	-	Metabolism	Energy metabolism;Carbohydrate metabolism;Overview	ko00190//Oxidative phosphorylation;ko01200//Carbon metabolism;ko00020//Citrate cycle (TCA cycle)	K00235	GO:0043231//intracellular membrane-bounded organelle;GO:0044464//cell part;GO:0005623//cell;GO:0005575//cellular_component;GO:0005622//intracellular;GO:0005739//mitochondrion;GO:0043229//intracellular organelle;GO:0043227//membrane-bounded organelle;GO:0043226//organelle;GO:0044424//intracellular part;GO:0044444//cytoplasmic part;GO:0005737//cytoplasm	GO:0003674//molecular_function;GO:0003824//catalytic activity;GO:0043167//ion binding;GO:0016491//oxidoreductase activity;GO:0005488//binding	GO:0008152//metabolic process;GO:0006091//generation of precursor metabolites and energy;GO:0044710//single-organism metabolic process;GO:0044281//small molecule metabolic process;GO:0044237//cellular metabolic process;GO:0044699//single-organism process;GO:0009987//cellular process;GO:0008150//biological_process
ENSSSCG00000024026	-0.17585	-0.265278	SUMO3	small ubiquitin-like modifier 3 [Source:HGNC Symbol;Acc:HGNC:11124]	Genetic Information Processing	Translation	ko03013//RNA transport	K12160	GO:0044464//cell part;GO:0005634//nucleus;GO:0044424//intracellular part;GO:0043227//membrane-bounded organelle;GO:0005623//cell;GO:0005575//cellular_component;GO:0043229//intracellular organelle;GO:0043231//intracellular membrane-bounded organelle;GO:0043226//organelle;GO:0005622//intracellular	GO:0003674//molecular_function	GO:0006464//cellular protein modification process;GO:0044267//cellular protein metabolic process;GO:0019538//protein metabolic process;GO:0044260//cellular macromolecule metabolic process;GO:0008150//biological_process;GO:0009987//cellular process;GO:0044237//cellular metabolic process;GO:0071704//organic substance metabolic process;GO:0008152//metabolic process;GO:0043412//macromolecule modifica…
ENSSSCG00000012411	-0.163762	-0.467438	PHKA1	phosphorylase kinase, alpha 1 (muscle) [Source:HGNC Symbol;Acc:HGNC:8925]	Organismal Systems;Environmental Information Processing	Endocrine system;Signal transduction	ko04020//Calcium signaling pathway;ko04910//Insulin signaling pathway;ko04922//Glucagon signaling pathway	K07190	GO:0005622//intracellular;GO:0044464//cell part;GO:0044424//intracellular part;GO:0005575//cellular_component;GO:0032991//macromolecular complex;GO:0005737//cytoplasm;GO:0005623//cell;GO:0043234//protein complex	GO:0016772//transferase activity, transferring phosphorus-containing groups;GO:0003824//catalytic activity;GO:0016301//kinase activity;GO:0003674//molecular_function;GO:0016740//transferase activity	GO:0044237//cellular metabolic process;GO:0006464//cellular protein modification process;GO:0005975//carbohydrate metabolic process;GO:0071704//organic substance metabolic process;GO:0044238//primary metabolic process;GO:0044267//cellular protein metabolic process;GO:0009987//cellular process;GO:0008152//metabolic process;GO:0043412//macromolecule modification;GO:0036211//protein modification pro…
ENSSSCG00000014387	0.0768731	0.347608	DIAPH1	protein diaphanous homolog 1 [Source:RefSeq peptide;Acc:NP_001245364]	Cellular Processes	Cellular commiunity;Cell motility	ko04810//Regulation of actin cytoskeleton;ko04510//Focal adhesion	K05740	GO:0043226//organelle;GO:0005575//cellular_component;GO:0043229//intracellular organelle;GO:0044464//cell part;GO:0005856//cytoskeleton;GO:0043228//non-membrane-bounded organelle;GO:0044424//intracellular part;GO:0005623//cell;GO:0032991//macromolecular complex;GO:0005622//intracellular;GO:0043234//protein complex;GO:0043232//intracellular non-membrane-bounded organelle	GO:0003674//molecular_function;GO:0005488//binding;GO:0019899//enzyme binding;GO:0008092//cytoskeletal protein binding;GO:0005515//protein binding	GO:0016043//cellular component organization;GO:0071822//protein complex subunit organization;GO:0006461//protein complex assembly;GO:0009987//cellular process;GO:0006996//organelle organization;GO:0007010//cytoskeleton organization;GO:0044085//cellular component biogenesis;GO:0008150//biological_process;GO:0043933//macromolecular complex subunit organization;GO:0071840//cellular component organiz…
ENSSSCG00000030632	0.0716955	-0.257627	UBE2V1	ubiquitin-conjugating enzyme E2 variant 1 [Source:HGNC Symbol;Acc:HGNC:12494]	-	-	-	-	GO:0043226//organelle;GO:0043227//membrane-bounded organelle;GO:0005575//cellular_component;GO:0044464//cell part;GO:0005634//nucleus;GO:0005737//cytoplasm;GO:0043229//intracellular organelle;GO:0005622//intracellular;GO:0043231//intracellular membrane-bounded organelle;GO:0005623//cell;GO:0044424//intracellular part	GO:0005488//binding;GO:0005515//protein binding;GO:0003674//molecular_function;GO:0019899//enzyme binding	GO:0008150//biological_process;GO:0044260//cellular macromolecule metabolic process;GO:1901360//organic cyclic compound metabolic process;GO:0008152//metabolic process;GO:0006725//cellular aromatic compound metabolic process;GO:0006259//DNA metabolic process;GO:0043170//macromolecule metabolic process;GO:0044267//cellular protein metabolic process;GO:0034641//cellular nitrogen compound metabolic …
ENSSSCG00000013239	-0.103748	-0.234547	PSMC3	proteasome 26S subunit, ATPase 3 [Source:HGNC Symbol;Acc:HGNC:9549]	Genetic Information Processing	Folding, sorting and degradation	ko03050//Proteasome	K03065	GO:0043227//membrane-bounded organelle;GO:0005737//cytoplasm;GO:0005829//cytosol;GO:0005575//cellular_component;GO:0005634//nucleus;GO:0044444//cytoplasmic part;GO:0044424//intracellular part;GO:0043226//organelle;GO:0032991//macromolecular complex;GO:0005623//cell;GO:0044464//cell part;GO:0043231//intracellular membrane-bounded organelle;GO:0005622//intracellular;GO:0043229//intracellular organe…	GO:0017111//nucleoside-triphosphatase activity;GO:0016887//ATPase activity;GO:0004386//helicase activity;GO:0005488//binding;GO:0016462//pyrophosphatase activity;GO:0016818//hydrolase activity, acting on acid anhydrides, in phosphorus-containing anhydrides;GO:0043167//ion binding;GO:0016817//hydrolase activity, acting on acid anhydrides;GO:0003674//molecular_function;GO:0003824//catalytic activit…	GO:0044237//cellular metabolic process;GO:0006807//nitrogen compound metabolic process;GO:0006950//response to stress;GO:0006259//DNA metabolic process;GO:0044238//primary metabolic process;GO:0071704//organic substance metabolic process;GO:0008150//biological_process;GO:0006725//cellular aromatic compound metabolic process;GO:0090304//nucleic acid metabolic process;GO:0008152//metabolic process;…
ENSSSCG00000012174	0.154656	0.296877	APOO	apolipoprotein O [Source:HGNC Symbol;Acc:HGNC:28727]	-	-	-	-	GO:0005615//extracellular space;GO:0044421//extracellular region part;GO:0005576//extracellular region;GO:0005575//cellular_component	-	-
ENSSSCG00000006954	-0.131098	-0.260094	-	-	-	-	-	-	GO:0005623//cell;GO:0005737//cytoplasm;GO:0044464//cell part;GO:0005575//cellular_component;GO:0044424//intracellular part;GO:0043234//protein complex;GO:0005622//intracellular;GO:0032991//macromolecular complex	GO:0005488//binding;GO:0003723//RNA binding;GO:0003676//nucleic acid binding;GO:0003674//molecular_function;GO:1901363//heterocyclic compound binding;GO:0097159//organic cyclic compound binding;GO:0008135//translation factor activity, RNA binding	GO:0009987//cellular process;GO:0019538//protein metabolic process;GO:0034641//cellular nitrogen compound metabolic process;GO:0044238//primary metabolic process;GO:0009058//biosynthetic process;GO:0044260//cellular macromolecule metabolic process;GO:0043170//macromolecule metabolic process;GO:0071704//organic substance metabolic process;GO:0044249//cellular biosynthetic process;GO:0044237//cellu…
ENSSSCG00000024886	-0.0544478	-0.486683	CAPZA2	F-actin-capping protein subunit alpha-2 [Source:UniProtKB/Swiss-Prot;Acc:Q29221]	Cellular Processes	Transport and catabolism	ko04144//Endocytosis	K10364	GO:0005622//intracellular;GO:0043228//non-membrane-bounded organelle;GO:0043229//intracellular organelle;GO:0005575//cellular_component;GO:0005623//cell;GO:0032991//macromolecular complex;GO:0043232//intracellular non-membrane-bounded organelle;GO:0043226//organelle;GO:0044424//intracellular part;GO:0005856//cytoskeleton;GO:0043234//protein complex;GO:0044464//cell part	-	GO:0008150//biological_process
ENSSSCG00000013994	0.111708	0.31987	-	-	-	-	-	-	-	GO:0003824//catalytic activity;GO:0005488//binding;GO:0043167//ion binding;GO:0016772//transferase activity, transferring phosphorus-containing groups;GO:0016301//kinase activity;GO:0016740//transferase activity;GO:0003674//molecular_function	GO:0044267//cellular protein metabolic process;GO:0071704//organic substance metabolic process;GO:0009987//cellular process;GO:0019538//protein metabolic process;GO:0044237//cellular metabolic process;GO:0036211//protein modification process;GO:0008150//biological_process;GO:0043170//macromolecule metabolic process;GO:0006464//cellular protein modification process;GO:0043412//macromolecule modifi…
ENSSSCG00000015963	-0.0473057	-0.299663	OLA1	Obg-like ATPase 1 [Source:HGNC Symbol;Acc:HGNC:28833]	-	-	-	-	-	GO:0043167//ion binding;GO:0005488//binding;GO:0003674//molecular_function	-
ENSSSCG00000013366	-0.107352	-0.51798	LDHA	lactate dehydrogenase A [Source:HGNC Symbol;Acc:HGNC:6535]	Organismal Systems;Metabolism	Amino acid metabolism;Endocrine system;Carbohydrate metabolism	ko04922//Glucagon signaling pathway;ko00010//Glycolysis / Gluconeogenesis;ko00270//Cysteine and methionine metabolism;ko00620//Pyruvate metabolism;ko00640//Propanoate metabolism	K00016	GO:0044464//cell part;GO:0044424//intracellular part;GO:0005622//intracellular;GO:0005623//cell;GO:0005737//cytoplasm;GO:0005575//cellular_component	GO:0003674//molecular_function;GO:0016491//oxidoreductase activity;GO:0003824//catalytic activity	GO:0005975//carbohydrate metabolic process;GO:0044238//primary metabolic process;GO:0044281//small molecule metabolic process;GO:0044710//single-organism metabolic process;GO:0008150//biological_process;GO:0008152//metabolic process;GO:0044699//single-organism process;GO:0071704//organic substance metabolic process
ENSSSCG00000020830	-0.0552557	-0.217856	NACA	-	-	-	-	-	-	GO:0003674//molecular_function	-
ENSSSCG00000030260	0.134986	0.414954	PFN2	profilin 2 [Source:HGNC Symbol;Acc:HGNC:8882]	Cellular Processes;Environmental Information Processing	Cell motility;Signal transduction	ko04015//Rap1 signaling pathway;ko04810//Regulation of actin cytoskeleton	K05759	GO:0044464//cell part;GO:0005623//cell;GO:0005737//cytoplasm;GO:0005575//cellular_component;GO:0044424//intracellular part;GO:0005622//intracellular	GO:0008092//cytoskeletal protein binding;GO:0003674//molecular_function;GO:0005515//protein binding;GO:0005488//binding	GO:0016043//cellular component organization;GO:0007010//cytoskeleton organization;GO:0009987//cellular process;GO:0071840//cellular component organization or biogenesis;GO:0008150//biological_process;GO:0006996//organelle organization
ENSSSCG00000028373	-0.21996	0.689817	ENO2	enolase 2 (gamma, neuronal) [Source:HGNC Symbol;Acc:HGNC:3353]	Genetic Information Processing;Environmental Information Processing;Metabolism	Signal transduction;Carbohydrate metabolism;Folding, sorting and degradation;Overview	ko01200//Carbon metabolism;ko04066//HIF-1 signaling pathway;ko03018//RNA degradation;ko01230//Biosynthesis of amino acids;ko00010//Glycolysis / Gluconeogenesis	K01689	GO:0044444//cytoplasmic part;GO:0044424//intracellular part;GO:0043234//protein complex;GO:0032991//macromolecular complex;GO:0005829//cytosol;GO:0005575//cellular_component;GO:0005623//cell;GO:0044464//cell part;GO:0005622//intracellular;GO:0005737//cytoplasm	GO:0003674//molecular_function;GO:0003824//catalytic activity;GO:0016829//lyase activity;GO:0043167//ion binding;GO:0005488//binding	GO:0006807//nitrogen compound metabolic process;GO:0044699//single-organism process;GO:0034641//cellular nitrogen compound metabolic process;GO:0008150//biological_process;GO:0044281//small molecule metabolic process;GO:0044237//cellular metabolic process;GO:0005975//carbohydrate metabolic process;GO:0051186//cofactor metabolic process;GO:0006091//generation of precursor metabolites and energy;GO…
ENSSSCG00000025751	-0.154477	0.2792	-	-	-	-	-	-	-	GO:0016491//oxidoreductase activity;GO:0003674//molecular_function;GO:0003824//catalytic activity	GO:0008150//biological_process;GO:0008152//metabolic process;GO:0044710//single-organism metabolic process;GO:0044699//single-organism process;GO:0044281//small molecule metabolic process
ENSSSCG00000017402	0.239657	-0.200137	-	-	-	-	-	-	GO:0005737//cytoplasm;GO:0043229//intracellular organelle;GO:0005575//cellular_component;GO:0005634//nucleus;GO:0043231//intracellular membrane-bounded organelle;GO:0043226//organelle;GO:0005623//cell;GO:0043227//membrane-bounded organelle;GO:0005622//intracellular;GO:0044424//intracellular part;GO:0044464//cell part	GO:0004871//signal transducer activity;GO:0003674//molecular_function;GO:0060089//molecular transducer activity;GO:0003676//nucleic acid binding;GO:0003677//DNA binding;GO:0001071//nucleic acid binding transcription factor activity;GO:0005488//binding;GO:0097159//organic cyclic compound binding;GO:1901363//heterocyclic compound binding	GO:0023052//signaling;GO:0009058//biosynthetic process;GO:0006807//nitrogen compound metabolic process;GO:0051716//cellular response to stimulus;GO:0044700//single organism signaling;GO:0050794//regulation of cellular process;GO:0007165//signal transduction;GO:0050789//regulation of biological process;GO:0034641//cellular nitrogen compound metabolic process;GO:0050896//response to stimulus;GO:004…
ENSSSCG00000005381	-0.185794	-0.258042	-	-	-	-	-	-	GO:0005575//cellular_component	GO:0005198//structural molecule activity;GO:0003674//molecular_function	GO:0022610//biological adhesion;GO:0007155//cell adhesion;GO:0008150//biological_process
ENSSSCG00000022696	0.00667321	-0.221942	RAB11A	Ras-related protein Rab-11A [Source:UniProtKB/Swiss-Prot;Acc:Q52NJ1]	Organismal Systems;Cellular Processes	Excretory system;Transport and catabolism;Digestive system	ko04144//Endocytosis;ko04972//Pancreatic secretion;ko04961//Endocrine and other factor-regulated calcium reabsorption;ko04962//Vasopressin-regulated water reabsorption	K07904	GO:0031988//membrane-bounded vesicle;GO:0031410//cytoplasmic vesicle;GO:0005886//plasma membrane;GO:0031982//vesicle;GO:0005622//intracellular;GO:0043226//organelle;GO:0005768//endosome;GO:0043229//intracellular organelle;GO:0005575//cellular_component;GO:0016023//cytoplasmic membrane-bounded vesicle;GO:0016020//membrane;GO:0044444//cytoplasmic part;GO:0043231//intracellular membrane-bounded orga…	GO:0003824//catalytic activity;GO:0003674//molecular_function;GO:0003924//GTPase activity;GO:0016787//hydrolase activity;GO:0017111//nucleoside-triphosphatase activity;GO:0043167//ion binding;GO:0016462//pyrophosphatase activity;GO:0005488//binding;GO:0016817//hydrolase activity, acting on acid anhydrides;GO:0016818//hydrolase activity, acting on acid anhydrides, in phosphorus-containing anhydrid…	GO:0051649//establishment of localization in cell;GO:0016482//cytoplasmic transport;GO:0065007//biological regulation;GO:0044767//single-organism developmental process;GO:0010256//endomembrane system organization;GO:0008150//biological_process;GO:0044700//single organism signaling;GO:0032502//developmental process;GO:0043473//pigmentation;GO:0007049//cell cycle;GO:0050794//regulation of cellular …
ENSSSCG00000012440	-0.107666	-0.371855	PGK1	phosphoglycerate kinase 1 [Source:RefSeq peptide;Acc:NP_001093402]	Metabolism	Carbohydrate metabolism;Overview	ko01200//Carbon metabolism;ko01230//Biosynthesis of amino acids;ko00010//Glycolysis / Gluconeogenesis	K00927	-	GO:0005488//binding;GO:0016740//transferase activity;GO:0016301//kinase activity;GO:0003674//molecular_function;GO:0016772//transferase activity, transferring phosphorus-containing groups;GO:0003824//catalytic activity;GO:0043167//ion binding	GO:0044238//primary metabolic process;GO:0006091//generation of precursor metabolites and energy;GO:0009056//catabolic process;GO:0044710//single-organism metabolic process;GO:0044237//cellular metabolic process;GO:0044281//small molecule metabolic process;GO:0051186//cofactor metabolic process;GO:0071704//organic substance metabolic process;GO:0008150//biological_process;GO:0008152//metabolic pr…
ENSSSCG00000013526	0.0583387	-0.226179	LONP1	-	-	-	-	-	GO:0005739//mitochondrion;GO:0043229//intracellular organelle;GO:0044444//cytoplasmic part;GO:0005622//intracellular;GO:0044464//cell part;GO:0043231//intracellular membrane-bounded organelle;GO:0005623//cell;GO:0043226//organelle;GO:0043227//membrane-bounded organelle;GO:0005737//cytoplasm;GO:0044424//intracellular part;GO:0005575//cellular_component	GO:0016787//hydrolase activity;GO:0005488//binding;GO:0003674//molecular_function;GO:0097159//organic cyclic compound binding;GO:0003676//nucleic acid binding;GO:0008233//peptidase activity;GO:0003677//DNA binding;GO:0016887//ATPase activity;GO:0016818//hydrolase activity, acting on acid anhydrides, in phosphorus-containing anhydrides;GO:1901363//heterocyclic compound binding;GO:0017111//nucleosi…	GO:0022607//cellular component assembly;GO:0006725//cellular aromatic compound metabolic process;GO:0044085//cellular component biogenesis;GO:0044238//primary metabolic process;GO:0090304//nucleic acid metabolic process;GO:0034641//cellular nitrogen compound metabolic process;GO:0009056//catabolic process;GO:0071840//cellular component organization or biogenesis;GO:0008150//biological_process;GO:…
ENSSSCG00000014170	-0.051052	-0.237479	CAST	Sus scrofa calpastatin (CAST), mRNA. [Source:RefSeq mRNA;Acc:NM_214067]	-	-	-	-	-	-	-
ENSSSCG00000005467	0.108953	0.256027	HSDL2	hydroxysteroid dehydrogenase like 2 [Source:HGNC Symbol;Acc:HGNC:18572]	-	-	-	-	-	GO:0003674//molecular_function;GO:0003824//catalytic activity;GO:0016491//oxidoreductase activity	GO:0008150//biological_process
ENSSSCG00000025675	0.0157621	-0.271931	EEF2	eukaryotic translation elongation factor 2 [Source:HGNC Symbol;Acc:HGNC:3214]	Organismal Systems;Environmental Information Processing	Endocrine system;Signal transduction	ko04921//Oxytocin signaling pathway;ko04152//AMPK signaling pathway	K03234	GO:0005623//cell;GO:0044464//cell part;GO:0005622//intracellular;GO:0005575//cellular_component	GO:0043167//ion binding;GO:0016462//pyrophosphatase activity;GO:0003723//RNA binding;GO:0003674//molecular_function;GO:0003924//GTPase activity;GO:0008135//translation factor activity, RNA binding;GO:0017111//nucleoside-triphosphatase activity;GO:0016818//hydrolase activity, acting on acid anhydrides, in phosphorus-containing anhydrides;GO:0016817//hydrolase activity, acting on acid anhydrides;GO…	GO:0034641//cellular nitrogen compound metabolic process;GO:0009987//cellular process;GO:0044260//cellular macromolecule metabolic process;GO:0044237//cellular metabolic process;GO:0006807//nitrogen compound metabolic process;GO:0019538//protein metabolic process;GO:0009058//biosynthetic process;GO:0044249//cellular biosynthetic process;GO:0044267//cellular protein metabolic process;GO:1901576//o…
ENSSSCG00000004094	-0.047393	-0.629245	PPP1R14C	protein phosphatase 1, regulatory (inhibitor) subunit 14C [Source:HGNC Symbol;Acc:HGNC:14952]	-	-	-	-	GO:0005575//cellular_component;GO:0005623//cell;GO:0044424//intracellular part;GO:0005622//intracellular;GO:0044464//cell part;GO:0005737//cytoplasm	-	GO:0008150//biological_process
ENSSSCG00000016720	-0.144586	-0.419311	PGAM2	-	Organismal Systems;Metabolism	Amino acid metabolism;Endocrine system;Carbohydrate metabolism;Overview	ko01200//Carbon metabolism;ko04922//Glucagon signaling pathway;ko01230//Biosynthesis of amino acids;ko00010//Glycolysis / Gluconeogenesis;ko00260//Glycine, serine and threonine metabolism	K01834	GO:0005623//cell;GO:0044444//cytoplasmic part;GO:0044464//cell part;GO:0005829//cytosol;GO:0005622//intracellular;GO:0005737//cytoplasm;GO:0005575//cellular_component;GO:0044424//intracellular part	GO:0016853//isomerase activity;GO:0003824//catalytic activity;GO:0003674//molecular_function	GO:0071704//organic substance metabolic process;GO:0008150//biological_process;GO:0006091//generation of precursor metabolites and energy;GO:0044237//cellular metabolic process;GO:0009987//cellular process;GO:0044238//primary metabolic process;GO:0034641//cellular nitrogen compound metabolic process;GO:0009056//catabolic process;GO:0044699//single-organism process;GO:0044710//single-organism meta…
ENSSSCG00000014316	0.114788	-0.262803	TGFBI	transforming growth factor, beta-induced, 68kDa [Source:HGNC Symbol;Acc:HGNC:11771]	-	-	-	-	GO:0005615//extracellular space;GO:0005576//extracellular region;GO:0005578//proteinaceous extracellular matrix;GO:0031012//extracellular matrix;GO:0044421//extracellular region part;GO:0005575//cellular_component	GO:0003674//molecular_function	GO:0009987//cellular process;GO:0044699//single-organism process;GO:0030198//extracellular matrix organization;GO:0044763//single-organism cellular process;GO:0016043//cellular component organization;GO:0071840//cellular component organization or biogenesis;GO:0007155//cell adhesion;GO:0043062//extracellular structure organization;GO:0022610//biological adhesion;GO:0008150//biological_process
ENSSSCG00000005317	-0.0541107	-0.259278	TLN1	talin 1 [Source:HGNC Symbol;Acc:HGNC:11845]	Organismal Systems;Cellular Processes;Environmental Information Processing	Cellular commiunity;Immune system;Signal transduction	ko04015//Rap1 signaling pathway;ko04510//Focal adhesion;ko04611//Platelet activation	K06271	GO:0005622//intracellular;GO:0043232//intracellular non-membrane-bounded organelle;GO:0044464//cell part;GO:0005856//cytoskeleton;GO:0005623//cell;GO:0005575//cellular_component;GO:0043229//intracellular organelle;GO:0043226//organelle;GO:0044424//intracellular part;GO:0043228//non-membrane-bounded organelle	GO:0003674//molecular_function;GO:0005515//protein binding;GO:0008092//cytoskeletal protein binding;GO:0005488//binding;GO:0005198//structural molecule activity	GO:0006996//organelle organization;GO:0071840//cellular component organization or biogenesis;GO:0008150//biological_process;GO:0009987//cellular process;GO:0022610//biological adhesion;GO:0007010//cytoskeleton organization;GO:0007155//cell adhesion;GO:0016043//cellular component organization
ENSSSCG00000017089	0.152766	0.186167	ANXA6	annexin A6 [Source:HGNC Symbol;Acc:HGNC:544]	-	-	-	-	-	GO:0005488//binding;GO:0008289//lipid binding;GO:0043167//ion binding;GO:0003674//molecular_function	-
ENSSSCG00000017549	-0.117272	0.186417	-	-	-	-	-	-	GO:0005575//cellular_component	-	-
ENSSSCG00000028148	-0.0486436	-0.210102	DMD	dystrophin [Source:RefSeq peptide;Acc:NP_001012408]	-	-	-	-	-	GO:0043167//ion binding;GO:0005488//binding;GO:0003674//molecular_function;GO:0008092//cytoskeletal protein binding;GO:0005515//protein binding	-
ENSSSCG00000004349	0.25402	0.429226	-	-	-	-	-	-	-	GO:0016740//transferase activity;GO:0016741//transferase activity, transferring one-carbon groups;GO:0003824//catalytic activity;GO:0008168//methyltransferase activity;GO:0003674//molecular_function	GO:0005975//carbohydrate metabolic process;GO:0044238//primary metabolic process;GO:0071704//organic substance metabolic process;GO:0044237//cellular metabolic process;GO:0051704//multi-organism process;GO:0044419//interspecies interaction between organisms;GO:0051186//cofactor metabolic process;GO:0044699//single-organism process;GO:0006629//lipid metabolic process;GO:0044281//small molecule met…
ENSSSCG00000011003	0.216564	0.252531	NDUFB6	NADH dehydrogenase (ubiquinone) 1 beta subcomplex, 6, 17kDa [Source:HGNC Symbol;Acc:HGNC:7701]	Metabolism	Energy metabolism	ko00190//Oxidative phosphorylation	K03962	GO:0005575//cellular_component	-	-
ENSSSCG00000008598	0.0149769	0.305088	RHOB	-	-	-	-	-	GO:0044464//cell part;GO:0005575//cellular_component;GO:0005622//intracellular;GO:0005623//cell	GO:0043167//ion binding;GO:0005488//binding;GO:0003674//molecular_function	GO:0050896//response to stimulus;GO:0009987//cellular process;GO:0051179//localization;GO:0050794//regulation of cellular process;GO:0007154//cell communication;GO:0023052//signaling;GO:0044699//single-organism process;GO:0044763//single-organism cellular process;GO:0007165//signal transduction;GO:0065007//biological regulation;GO:0050789//regulation of biological process;GO:0051234//establishmen…
ENSSSCG00000014338	0.176806	0.196784	HSPA9	heat shock 70kDa protein 9 (mortalin) [Source:HGNC Symbol;Acc:HGNC:5244]	Genetic Information Processing	Folding, sorting and degradation	ko03018//RNA degradation	K04043	-	GO:0005488//binding;GO:0051082//unfolded protein binding;GO:0005515//protein binding;GO:0043167//ion binding;GO:0003674//molecular_function	GO:0032989//cellular component morphogenesis;GO:0044237//cellular metabolic process;GO:0044260//cellular macromolecule metabolic process;GO:0044763//single-organism cellular process;GO:0044699//single-organism process;GO:0044238//primary metabolic process;GO:0006457//protein folding;GO:0008150//biological_process;GO:0044767//single-organism developmental process;GO:0032502//developmental process;…
ENSSSCG00000017717	-0.0916556	0.252573	UNC45B	-	-	-	-	-	-	GO:0003674//molecular_function	-
ENSSSCG00000006496	0.0296106	0.263405	LMNA	lamin A/C [Source:HGNC Symbol;Acc:HGNC:6636]	-	-	-	-	GO:0005622//intracellular;GO:0043226//organelle;GO:0043228//non-membrane-bounded organelle;GO:0005623//cell;GO:0005575//cellular_component;GO:0043232//intracellular non-membrane-bounded organelle;GO:0044464//cell part;GO:0005856//cytoskeleton;GO:0032991//macromolecular complex;GO:0044424//intracellular part;GO:0043234//protein complex;GO:0043229//intracellular organelle	GO:0005198//structural molecule activity;GO:0003674//molecular_function	-
ENSSSCG00000009097	-0.169617	-0.301485	ANXA5	annexin A5 [Source:HGNC Symbol;Acc:HGNC:543]	-	-	-	-	-	GO:0043167//ion binding;GO:0003674//molecular_function;GO:0008289//lipid binding;GO:0005488//binding	GO:0008150//biological_process
ENSSSCG00000002277	0.00203915	0.219564	SPTB	spectrin, beta, erythrocytic [Source:HGNC Symbol;Acc:HGNC:11274]	-	-	-	-	GO:0043228//non-membrane-bounded organelle;GO:0043232//intracellular non-membrane-bounded organelle;GO:0005856//cytoskeleton;GO:0043229//intracellular organelle;GO:0005623//cell;GO:0005622//intracellular;GO:0043226//organelle;GO:0005737//cytoplasm;GO:0044464//cell part;GO:0005575//cellular_component;GO:0044424//intracellular part	GO:0005515//protein binding;GO:0005198//structural molecule activity;GO:0003674//molecular_function;GO:0008092//cytoskeletal protein binding;GO:0043167//ion binding;GO:0008289//lipid binding;GO:0005488//binding	-
ENSSSCG00000002797	0.111821	0.190163	GOT2	glutamic-oxaloacetic transaminase 2, mitochondrial [Source:HGNC Symbol;Acc:HGNC:4433]	Organismal Systems;Metabolism	Amino acid metabolism;Digestive system;Overview	ko01200//Carbon metabolism;ko01230//Biosynthesis of amino acids;ko00270//Cysteine and methionine metabolism;ko00330//Arginine and proline metabolism;ko00250//Alanine, aspartate and glutamate metabolism;ko00350//Tyrosine metabolism;ko04975//Fat digestion and absorption;ko01210//2-Oxocarboxylic acid metabolism;ko00220//Arginine biosynthesis;ko00360//Phenylalanine metabolism;ko00400//Phenylalanine, …	K14455	-	GO:0005488//binding;GO:0043167//ion binding;GO:0003674//molecular_function	GO:0009987//cellular process;GO:0044763//single-organism cellular process;GO:0044699//single-organism process;GO:1901564//organonitrogen compound metabolic process;GO:0044281//small molecule metabolic process;GO:0008152//metabolic process;GO:0071704//organic substance metabolic process;GO:0044238//primary metabolic process;GO:0044710//single-organism metabolic process;GO:0044237//cellular metabol…
ENSSSCG00000002036	0.140344	-0.202557	-	-	Genetic Information Processing	Folding, sorting and degradation	ko03050//Proteasome	K02737	GO:0005737//cytoplasm;GO:0005575//cellular_component;GO:0044464//cell part;GO:0005623//cell;GO:0043229//intracellular organelle;GO:0005622//intracellular;GO:0005634//nucleus;GO:0032991//macromolecular complex;GO:0044424//intracellular part;GO:0043234//protein complex;GO:0043227//membrane-bounded organelle;GO:0043231//intracellular membrane-bounded organelle;GO:0043226//organelle	GO:0016787//hydrolase activity;GO:0008233//peptidase activity;GO:0003824//catalytic activity;GO:0003674//molecular_function	GO:0009056//catabolic process;GO:0008152//metabolic process;GO:0008150//biological_process
ENSSSCG00000007799	-0.0621472	-0.332601	MYLPF	-	Organismal Systems;Cellular Processes	Cellular commiunity;Immune system;Cell motility	ko04810//Regulation of actin cytoskeleton;ko04510//Focal adhesion;ko04530//Tight junction;ko04670//Leukocyte transendothelial migration	K12758	-	GO:0005488//binding;GO:0003674//molecular_function;GO:0043167//ion binding	-
ENSSSCG00000007937	0.0752048	0.500312	-	-	-	-	-	-	-	-	-
ENSSSCG00000002860	-0.00315245	-0.250769	PDCD5	programmed cell death 5 [Source:HGNC Symbol;Acc:HGNC:8764]	-	-	-	-	-	GO:1901363//heterocyclic compound binding;GO:0003674//molecular_function;GO:0005488//binding;GO:0097159//organic cyclic compound binding;GO:0003676//nucleic acid binding;GO:0003677//DNA binding	-
ENSSSCG00000006176	0.00184252	0.189197	TCEB1	transcription elongation factor B (SIII), polypeptide 1 (15kDa, elongin C) [Source:HGNC Symbol;Acc:HGNC:11617]	Genetic Information Processing;Environmental Information Processing	Signal transduction;Folding, sorting and degradation	ko04120//Ubiquitin mediated proteolysis;ko04066//HIF-1 signaling pathway	K03872	GO:0043229//intracellular organelle;GO:0005575//cellular_component;GO:0032991//macromolecular complex;GO:0043226//organelle;GO:0044464//cell part;GO:0005654//nucleoplasm;GO:0044446//intracellular organelle part;GO:0070013//intracellular organelle lumen;GO:0043233//organelle lumen;GO:0043231//intracellular membrane-bounded organelle;GO:0044422//organelle part;GO:0005623//cell;GO:0031981//nuclear l…	GO:0003674//molecular_function	GO:0009987//cellular process;GO:0044237//cellular metabolic process;GO:0044238//primary metabolic process;GO:0043170//macromolecule metabolic process;GO:0044260//cellular macromolecule metabolic process;GO:0008150//biological_process;GO:0009056//catabolic process;GO:0006464//cellular protein modification process;GO:0071704//organic substance metabolic process;GO:0043412//macromolecule modificatio…
ENSSSCG00000011022	0.055967	0.247403	SVIL	supervillin [Source:HGNC Symbol;Acc:HGNC:11480]	-	-	-	-	-	GO:0003674//molecular_function;GO:0005488//binding;GO:0008092//cytoskeletal protein binding;GO:0005515//protein binding	GO:0016043//cellular component organization;GO:0006996//organelle organization;GO:0007010//cytoskeleton organization;GO:0071840//cellular component organization or biogenesis;GO:0008150//biological_process;GO:0009987//cellular process
ENSSSCG00000003042	-0.0327296	-0.179802	RPS19	ribosomal protein S19 [Source:HGNC Symbol;Acc:HGNC:10402]	Genetic Information Processing	Translation	ko03010//Ribosome	K02966	GO:0030529//ribonucleoprotein complex;GO:0043229//intracellular organelle;GO:0043232//intracellular non-membrane-bounded organelle;GO:0044464//cell part;GO:0005829//cytosol;GO:0044444//cytoplasmic part;GO:0005840//ribosome;GO:0005622//intracellular;GO:0005623//cell;GO:0032991//macromolecular complex;GO:0043228//non-membrane-bounded organelle;GO:0005737//cytoplasm;GO:0043226//organelle;GO:0044424/…	GO:0003676//nucleic acid binding;GO:0005488//binding;GO:1901363//heterocyclic compound binding;GO:0003723//RNA binding;GO:0003674//molecular_function;GO:0097159//organic cyclic compound binding;GO:0005198//structural molecule activity;GO:0003735//structural constituent of ribosome	GO:0008150//biological_process;GO:0044249//cellular biosynthetic process;GO:0071840//cellular component organization or biogenesis;GO:0016043//cellular component organization;GO:0019538//protein metabolic process;GO:0043170//macromolecule metabolic process;GO:0071704//organic substance metabolic process;GO:0022613//ribonucleoprotein complex biogenesis;GO:0044267//cellular protein metabolic proces…
ENSSSCG00000004103	-0.0490622	-0.251889	PCMT1	protein-L-isoaspartate(D-aspartate) O-methyltransferase [Source:RefSeq peptide;Acc:NP_001182709]	-	-	-	-	-	GO:0008168//methyltransferase activity;GO:0016740//transferase activity;GO:0003824//catalytic activity;GO:0016741//transferase activity, transferring one-carbon groups;GO:0003674//molecular_function	GO:0044238//primary metabolic process;GO:0008150//biological_process;GO:0071704//organic substance metabolic process;GO:0044267//cellular protein metabolic process;GO:0036211//protein modification process;GO:0043412//macromolecule modification;GO:0044237//cellular metabolic process;GO:0009987//cellular process;GO:0019538//protein metabolic process;GO:0043170//macromolecule metabolic process;GO:00…
ENSSSCG00000008487	-0.0212269	-0.323728	ATL2	atlastin GTPase 2 [Source:HGNC Symbol;Acc:HGNC:24047]	-	-	-	-	GO:0005575//cellular_component	GO:0003924//GTPase activity;GO:0003674//molecular_function;GO:0017111//nucleoside-triphosphatase activity;GO:0005488//binding;GO:0003824//catalytic activity;GO:0043167//ion binding;GO:0016817//hydrolase activity, acting on acid anhydrides;GO:0016787//hydrolase activity;GO:0016818//hydrolase activity, acting on acid anhydrides, in phosphorus-containing anhydrides;GO:0016462//pyrophosphatase activi…	GO:0008150//biological_process
ENSSSCG00000017212	-0.17585	-0.162815	SUMO2	Small ubiquitin-related modifier 2 [Source:UniProtKB/Swiss-Prot;Acc:P61958]	Genetic Information Processing	Translation	ko03013//RNA transport	K12160	GO:0005575//cellular_component;GO:0044428//nuclear part;GO:0043231//intracellular membrane-bounded organelle;GO:0005623//cell;GO:0044446//intracellular organelle part;GO:0005654//nucleoplasm;GO:0043229//intracellular organelle;GO:0031974//membrane-enclosed lumen;GO:0005622//intracellular;GO:0070013//intracellular organelle lumen;GO:0043227//membrane-bounded organelle;GO:0044424//intracellular par…	GO:0005515//protein binding;GO:0019899//enzyme binding;GO:0005488//binding;GO:0003674//molecular_function	GO:0019538//protein metabolic process;GO:0044238//primary metabolic process;GO:0044237//cellular metabolic process;GO:0009987//cellular process;GO:0044260//cellular macromolecule metabolic process;GO:0044267//cellular protein metabolic process;GO:0008150//biological_process;GO:0006464//cellular protein modification process;GO:0043170//macromolecule metabolic process;GO:0043412//macromolecule modi…
ENSSSCG00000029613	0.0069008	0.293356	SYNM	synemin, intermediate filament protein [Source:HGNC Symbol;Acc:HGNC:24466]	-	-	-	-	GO:0044424//intracellular part;GO:0043234//protein complex;GO:0005623//cell;GO:0043229//intracellular organelle;GO:0043232//intracellular non-membrane-bounded organelle;GO:0043228//non-membrane-bounded organelle;GO:0032991//macromolecular complex;GO:0005575//cellular_component;GO:0044464//cell part;GO:0043226//organelle;GO:0005856//cytoskeleton;GO:0005622//intracellular	GO:0003674//molecular_function;GO:0005198//structural molecule activity	-
ENSSSCG00000010088	0.0409303	-0.191413	UBE2L3	ubiquitin-conjugating enzyme E2L 3 [Source:HGNC Symbol;Acc:HGNC:12488]	Genetic Information Processing	Folding, sorting and degradation	ko04120//Ubiquitin mediated proteolysis	K04552	-	GO:0005488//binding;GO:0043167//ion binding;GO:0003674//molecular_function;GO:0003824//catalytic activity;GO:0016874//ligase activity	GO:0043412//macromolecule modification;GO:0051234//establishment of localization;GO:0008150//biological_process;GO:0071704//organic substance metabolic process;GO:0044237//cellular metabolic process;GO:0044238//primary metabolic process;GO:0009987//cellular process;GO:0008152//metabolic process;GO:0044267//cellular protein metabolic process;GO:0006464//cellular protein modification process;GO:000…
ENSSSCG00000007231	-0.125182	0.291741	MYLK2	myosin light chain kinase 2 [Source:HGNC Symbol;Acc:HGNC:16243]	Organismal Systems;Cellular Processes;Environmental Information Processing	Cellular commiunity;Digestive system;Circulatory system;Endocrine system;Immune system;Signal transduction;Cell motility	ko04810//Regulation of actin cytoskeleton;ko04510//Focal adhesion;ko04020//Calcium signaling pathway;ko04022//cGMP - PKG signaling pathway;ko04921//Oxytocin signaling pathway;ko04270//Vascular smooth muscle contraction;ko04611//Platelet activation;ko04971//Gastric acid secretion	K00907	-	GO:0016740//transferase activity;GO:0003674//molecular_function;GO:0005488//binding;GO:0016772//transferase activity, transferring phosphorus-containing groups;GO:0016301//kinase activity;GO:0043167//ion binding;GO:0003824//catalytic activity	GO:0044267//cellular protein metabolic process;GO:0044238//primary metabolic process;GO:0043412//macromolecule modification;GO:0044237//cellular metabolic process;GO:0036211//protein modification process;GO:0019538//protein metabolic process;GO:0008152//metabolic process;GO:0071704//organic substance metabolic process;GO:0008150//biological_process;GO:0043170//macromolecule metabolic process;GO:0…
ENSSSCG00000016215	0.0460085	0.322793	TUBA4A	tubulin, alpha 4a [Source:HGNC Symbol;Acc:HGNC:12407]	Cellular Processes	Cellular commiunity;Transport and catabolism	ko04145//Phagosome;ko04540//Gap junction	K07374	GO:0043228//non-membrane-bounded organelle;GO:0032991//macromolecular complex;GO:0005575//cellular_component;GO:0005856//cytoskeleton;GO:0005622//intracellular;GO:0043229//intracellular organelle;GO:0043232//intracellular non-membrane-bounded organelle;GO:0044464//cell part;GO:0043226//organelle;GO:0044424//intracellular part;GO:0005737//cytoplasm;GO:0043234//protein complex;GO:0005623//cell	GO:0016818//hydrolase activity, acting on acid anhydrides, in phosphorus-containing anhydrides;GO:0016462//pyrophosphatase activity;GO:0005198//structural molecule activity;GO:0003824//catalytic activity;GO:0017111//nucleoside-triphosphatase activity;GO:0043167//ion binding;GO:0003674//molecular_function;GO:0005488//binding;GO:0016817//hydrolase activity, acting on acid anhydrides;GO:0016787//hyd…	GO:0044085//cellular component biogenesis;GO:0008150//biological_process;GO:0006461//protein complex assembly;GO:0065003//macromolecular complex assembly;GO:0071840//cellular component organization or biogenesis;GO:0071822//protein complex subunit organization;GO:0070271//protein complex biogenesis;GO:0043933//macromolecular complex subunit organization;GO:0022607//cellular component assembly;GO:…
ENSSSCG00000023149	0.177721	-0.711689	HIST1H2AC	-	-	-	-	-	GO:0070013//intracellular organelle lumen;GO:0032991//macromolecular complex;GO:0044464//cell part;GO:0031981//nuclear lumen;GO:0005694//chromosome;GO:0043227//membrane-bounded organelle;GO:0043226//organelle;GO:0044446//intracellular organelle part;GO:0043232//intracellular non-membrane-bounded organelle;GO:0005634//nucleus;GO:0005622//intracellular;GO:0043234//protein complex;GO:0043231//intrac…	GO:0003677//DNA binding;GO:0003676//nucleic acid binding;GO:0005488//binding;GO:0097159//organic cyclic compound binding;GO:1901363//heterocyclic compound binding;GO:0003674//molecular_function	GO:0051276//chromosome organization;GO:0016043//cellular component organization;GO:0071840//cellular component organization or biogenesis;GO:0008150//biological_process;GO:0009987//cellular process;GO:0006996//organelle organization
ENSSSCG00000007188	0.051498	-0.23109	FKBP1A	-	-	-	-	-	GO:0044464//cell part;GO:0043226//organelle;GO:0044444//cytoplasmic part;GO:0005575//cellular_component;GO:0043231//intracellular membrane-bounded organelle;GO:0005783//endoplasmic reticulum;GO:0005622//intracellular;GO:0043229//intracellular organelle;GO:0012505//endomembrane system;GO:0044424//intracellular part;GO:0005737//cytoplasm;GO:0005623//cell;GO:0043227//membrane-bounded organelle	GO:0016853//isomerase activity;GO:0003824//catalytic activity;GO:0003674//molecular_function	GO:0006464//cellular protein modification process;GO:0043412//macromolecule modification;GO:0044238//primary metabolic process;GO:0008152//metabolic process;GO:0036211//protein modification process;GO:0044237//cellular metabolic process;GO:0019538//protein metabolic process;GO:0071704//organic substance metabolic process;GO:0044267//cellular protein metabolic process;GO:0043170//macromolecule met…
ENSSSCG00000003766	0.137416	0.59266	DNAJB4	DnaJ (Hsp40) homolog, subfamily B, member 4 [Source:HGNC Symbol;Acc:HGNC:14886]	-	-	-	-	-	GO:0005488//binding;GO:0005515//protein binding;GO:0003674//molecular_function;GO:0051082//unfolded protein binding	GO:0008150//biological_process;GO:0044267//cellular protein metabolic process;GO:0044260//cellular macromolecule metabolic process;GO:0043170//macromolecule metabolic process;GO:0008152//metabolic process;GO:0044238//primary metabolic process;GO:0044237//cellular metabolic process;GO:0019538//protein metabolic process;GO:0009987//cellular process;GO:0071704//organic substance metabolic process;GO…
ENSSSCG00000002348	0.0141096	-0.35499	ACOT6	acyl-CoA thioesterase 6 [Source:HGNC Symbol;Acc:HGNC:33159]	-	-	-	-	-	GO:0003674//molecular_function	GO:0008152//metabolic process;GO:0006790//sulfur compound metabolic process;GO:0009987//cellular process;GO:0008150//biological_process;GO:0051186//cofactor metabolic process;GO:0044237//cellular metabolic process
ENSSSCG00000003885	-0.0118892	-0.244279	-	UMP-CMP kinase [Source:UniProtKB/Swiss-Prot;Acc:Q29561]	-	-	-	-	GO:0005575//cellular_component;GO:0043227//membrane-bounded organelle;GO:0043226//organelle;GO:0005623//cell;GO:0043229//intracellular organelle;GO:0044464//cell part;GO:0044424//intracellular part;GO:0005622//intracellular;GO:0043231//intracellular membrane-bounded organelle;GO:0005634//nucleus;GO:0005737//cytoplasm	GO:0016301//kinase activity;GO:0005488//binding;GO:0016740//transferase activity;GO:0016772//transferase activity, transferring phosphorus-containing groups;GO:0043167//ion binding;GO:0003674//molecular_function;GO:0003824//catalytic activity	GO:0009987//cellular process;GO:0034641//cellular nitrogen compound metabolic process;GO:0008150//biological_process;GO:0009058//biosynthetic process;GO:0044281//small molecule metabolic process;GO:0044710//single-organism metabolic process;GO:0044237//cellular metabolic process;GO:0008152//metabolic process;GO:0044699//single-organism process;GO:0006807//nitrogen compound metabolic process
ENSSSCG00000011764	0.141356	0.22249	NDUFB5	NADH dehydrogenase (ubiquinone) 1 beta subcomplex, 5, 16kDa [Source:HGNC Symbol;Acc:HGNC:7700]	Metabolism	Energy metabolism	ko00190//Oxidative phosphorylation	K03961	GO:0005575//cellular_component	-	-
ENSSSCG00000020817	0.00317525	-0.162553	-	40S ribosomal protein S16 [Source:UniProtKB/Swiss-Prot;Acc:Q29201]	Genetic Information Processing	Translation	ko03010//Ribosome	K02960	GO:0005622//intracellular;GO:0005840//ribosome;GO:0043226//organelle;GO:0005829//cytosol;GO:0044464//cell part;GO:0043229//intracellular organelle;GO:0005575//cellular_component;GO:0032991//macromolecular complex;GO:0030529//ribonucleoprotein complex;GO:0043228//non-membrane-bounded organelle;GO:0044444//cytoplasmic part;GO:0043232//intracellular non-membrane-bounded organelle;GO:0044424//intrace…	GO:0003735//structural constituent of ribosome;GO:1901363//heterocyclic compound binding;GO:0097159//organic cyclic compound binding;GO:0005488//binding;GO:0003674//molecular_function;GO:0003723//RNA binding;GO:0005198//structural molecule activity;GO:0003676//nucleic acid binding	GO:0010467//gene expression;GO:0042254//ribosome biogenesis;GO:0006412//translation;GO:1901576//organic substance biosynthetic process;GO:0044237//cellular metabolic process;GO:0034641//cellular nitrogen compound metabolic process;GO:0022613//ribonucleoprotein complex biogenesis;GO:0009058//biosynthetic process;GO:0044249//cellular biosynthetic process;GO:0008152//metabolic process;GO:0034645//ce…
ENSSSCG00000007278	-0.185386	-0.183703	AHCY	-	Metabolism	Amino acid metabolism	ko00270//Cysteine and methionine metabolism	K01251	GO:0044424//intracellular part;GO:0005829//cytosol;GO:0044444//cytoplasmic part;GO:0044464//cell part;GO:0005623//cell;GO:0005737//cytoplasm;GO:0005575//cellular_component;GO:0005622//intracellular	GO:0003674//molecular_function	GO:0044710//single-organism metabolic process;GO:0006082//organic acid metabolic process;GO:0043436//oxoacid metabolic process;GO:0044281//small molecule metabolic process;GO:0006807//nitrogen compound metabolic process;GO:0051186//cofactor metabolic process;GO:0009987//cellular process;GO:0044763//single-organism cellular process;GO:0034641//cellular nitrogen compound metabolic process;GO:190156…
ENSSSCG00000010759	0.0207367	-0.215278	GLRX3	glutaredoxin 3 [Source:HGNC Symbol;Acc:HGNC:15987]	-	-	-	-	GO:0043231//intracellular membrane-bounded organelle;GO:0005622//intracellular;GO:0043227//membrane-bounded organelle;GO:0005634//nucleus;GO:0044424//intracellular part;GO:0005575//cellular_component;GO:0044464//cell part;GO:0043229//intracellular organelle;GO:0043226//organelle;GO:0005623//cell	GO:0016491//oxidoreductase activity;GO:0003824//catalytic activity;GO:0003674//molecular_function	GO:0006397//mRNA processing;GO:0009987//cellular process;GO:0065008//regulation of biological quality;GO:0044260//cellular macromolecule metabolic process;GO:0016071//mRNA metabolic process;GO:0044237//cellular metabolic process;GO:0065007//biological regulation;GO:0090304//nucleic acid metabolic process;GO:0008150//biological_process;GO:0006396//RNA processing;GO:1901360//organic cyclic compound…
ENSSSCG00000007949	-0.23798	-0.262173	SRL	sarcalumenin [Source:HGNC Symbol;Acc:HGNC:11295]	-	-	-	-	-	GO:0043167//ion binding;GO:0003674//molecular_function;GO:0005488//binding	-
ENSSSCG00000008359	-0.102053	-0.192826	RAB1B	ras-related protein Rab-1A [Source:RefSeq peptide;Acc:NP_001026957]	-	-	-	-	GO:0043231//intracellular membrane-bounded organelle;GO:0044464//cell part;GO:0043227//membrane-bounded organelle;GO:0005623//cell;GO:0043229//intracellular organelle;GO:0005737//cytoplasm;GO:0005783//endoplasmic reticulum;GO:0005622//intracellular;GO:0005575//cellular_component;GO:0044444//cytoplasmic part;GO:0044424//intracellular part;GO:0043226//organelle;GO:0012505//endomembrane system;GO:00…	GO:0016818//hydrolase activity, acting on acid anhydrides, in phosphorus-containing anhydrides;GO:0003824//catalytic activity;GO:0016462//pyrophosphatase activity;GO:0005488//binding;GO:0016817//hydrolase activity, acting on acid anhydrides;GO:0043167//ion binding;GO:0017111//nucleoside-triphosphatase activity;GO:0003924//GTPase activity;GO:0016787//hydrolase activity;GO:0003674//molecular_functi…	GO:0044699//single-organism process;GO:0051649//establishment of localization in cell;GO:0051179//localization;GO:0071840//cellular component organization or biogenesis;GO:0046907//intracellular transport;GO:0007154//cell communication;GO:0044085//cellular component biogenesis;GO:0051716//cellular response to stimulus;GO:0008152//metabolic process;GO:0051169//nuclear transport;GO:0006950//respons…
ENSSSCG00000013630	-0.176101	0.169307	DNM2	dynamin 2 [Source:HGNC Symbol;Acc:HGNC:2974]	Organismal Systems;Cellular Processes;Environmental Information Processing	Nervous system;Excretory system;Transport and catabolism;Signal transduction	ko04144//Endocytosis;ko04072//Phospholipase D signaling pathway;ko04721//Synaptic vesicle cycle;ko04961//Endocrine and other factor-regulated calcium reabsorption	K01528	GO:0005575//cellular_component;GO:0043232//intracellular non-membrane-bounded organelle;GO:0044464//cell part;GO:0005737//cytoplasm;GO:0043229//intracellular organelle;GO:0043234//protein complex;GO:0032991//macromolecular complex;GO:0005856//cytoskeleton;GO:0044424//intracellular part;GO:0043226//organelle;GO:0043228//non-membrane-bounded organelle;GO:0005622//intracellular;GO:0005623//cell	GO:0005488//binding;GO:0016817//hydrolase activity, acting on acid anhydrides;GO:0003924//GTPase activity;GO:0003674//molecular_function;GO:0043167//ion binding;GO:0016818//hydrolase activity, acting on acid anhydrides, in phosphorus-containing anhydrides;GO:0016787//hydrolase activity;GO:0017111//nucleoside-triphosphatase activity;GO:0016462//pyrophosphatase activity;GO:0003824//catalytic activi…	GO:0008150//biological_process;GO:0006810//transport;GO:0051179//localization;GO:0016192//vesicle-mediated transport;GO:0051234//establishment of localization
ENSSSCG00000010790	-0.0405882	-0.218458	ECHS1	Sus scrofa enoyl CoA hydratase, short chain, 1, mitochondrial (ECHS1), mRNA. [Source:RefSeq mRNA;Acc:NM_001190175]	Metabolism	Amino acid metabolism;Lipid metabolism;Carbohydrate metabolism;Metabolism of other amino acids;Overview	ko01200//Carbon metabolism;ko00310//Lysine degradation;ko00280//Valine, leucine and isoleucine degradation;ko01212//Fatty acid metabolism;ko00071//Fatty acid degradation;ko00380//Tryptophan metabolism;ko00410//beta-Alanine metabolism;ko00640//Propanoate metabolism;ko00650//Butanoate metabolism;ko00062//Fatty acid elongation	K07511	-	GO:0003674//molecular_function	GO:0008150//biological_process
ENSSSCG00000015872	-0.196782	-0.523073	GPD2	glycerol-3-phosphate dehydrogenase 2 (mitochondrial) [Source:HGNC Symbol;Acc:HGNC:4456]	-	-	-	-	GO:0044464//cell part;GO:0005575//cellular_component;GO:0043234//protein complex;GO:0005737//cytoplasm;GO:0032991//macromolecular complex;GO:0044424//intracellular part;GO:0005622//intracellular;GO:0005623//cell	GO:0043167//ion binding;GO:0005488//binding;GO:0003824//catalytic activity;GO:0003674//molecular_function;GO:0016491//oxidoreductase activity	GO:0008150//biological_process
ENSSSCG00000006203	0.114197	-0.197782	COPS5	COP9 signalosome subunit 5 [Source:HGNC Symbol;Acc:HGNC:2240]	-	-	-	-	GO:0005575//cellular_component;GO:0043231//intracellular membrane-bounded organelle;GO:0005622//intracellular;GO:0044464//cell part;GO:0005739//mitochondrion;GO:0005737//cytoplasm;GO:0044424//intracellular part;GO:0044444//cytoplasmic part;GO:0043227//membrane-bounded organelle;GO:0043229//intracellular organelle;GO:0043226//organelle;GO:0005623//cell	GO:0003674//molecular_function	GO:0009987//cellular process;GO:0044699//single-organism process;GO:0008152//metabolic process;GO:0010467//gene expression;GO:0044238//primary metabolic process;GO:0008219//cell death;GO:0051604//protein maturation;GO:0019538//protein metabolic process;GO:0071704//organic substance metabolic process;GO:0044763//single-organism cellular process;GO:0016265//death;GO:0043170//macromolecule metabolic…
ENSSSCG00000021067	0.241917	0.242441	BLVRB	biliverdin reductase B [Source:HGNC Symbol;Acc:HGNC:1063]	Metabolism	Metabolism of cofactors and vitamins	ko00860//Porphyrin and chlorophyll metabolism;ko00740//Riboflavin metabolism	K05901	-	GO:0003824//catalytic activity;GO:0003674//molecular_function;GO:0016491//oxidoreductase activity	GO:0006629//lipid metabolic process;GO:0008150//biological_process;GO:0008152//metabolic process;GO:0009058//biosynthetic process;GO:0044238//primary metabolic process;GO:0044699//single-organism process;GO:0071704//organic substance metabolic process;GO:0044710//single-organism metabolic process
ENSSSCG00000021977	-0.24608	-0.174901	GPD1L	glycerol-3-phosphate dehydrogenase 1-like [Source:HGNC Symbol;Acc:HGNC:28956]	Metabolism	Lipid metabolism	ko00564//Glycerophospholipid metabolism	K00006	GO:0005623//cell;GO:0044424//intracellular part;GO:0005622//intracellular;GO:0032991//macromolecular complex;GO:0043234//protein complex;GO:0005737//cytoplasm;GO:0005575//cellular_component;GO:0044464//cell part	GO:0003824//catalytic activity;GO:0003674//molecular_function;GO:0016491//oxidoreductase activity	GO:0071704//organic substance metabolic process;GO:0009056//catabolic process;GO:0044238//primary metabolic process;GO:0005975//carbohydrate metabolic process;GO:0008150//biological_process;GO:0008152//metabolic process
ENSSSCG00000024587	0.238309	0.182049	ECI1	enoyl-CoA delta isomerase 1 [Source:HGNC Symbol;Acc:HGNC:2703]	Metabolism	Lipid metabolism	ko00071//Fatty acid degradation	K13238	-	GO:0003674//molecular_function	GO:0008150//biological_process
ENSSSCG00000027778	-0.162522	-0.280478	GLO1	glyoxalase I [Source:HGNC Symbol;Acc:HGNC:4323]	Metabolism	Carbohydrate metabolism	ko00620//Pyruvate metabolism	K01759	-	GO:0043167//ion binding;GO:0016829//lyase activity;GO:0003824//catalytic activity;GO:0005488//binding;GO:0003674//molecular_function	GO:0008150//biological_process
ENSSSCG00000013614	-0.116212	0.198319	CNN1	calponin 1, basic, smooth muscle [Source:HGNC Symbol;Acc:HGNC:2155]	-	-	-	-	-	GO:0005488//binding;GO:0008092//cytoskeletal protein binding;GO:0005515//protein binding;GO:0003674//molecular_function	GO:0006996//organelle organization;GO:0008150//biological_process;GO:0009987//cellular process;GO:0016043//cellular component organization;GO:0007010//cytoskeleton organization;GO:0071840//cellular component organization or biogenesis
ENSSSCG00000006740	-0.174053	-0.232165	ATP1A1	sodium/potassium-transporting ATPase subunit alpha-1 precursor [Source:RefSeq peptide;Acc:NP_999414]	Organismal Systems;Environmental Information Processing	Excretory system;Digestive system;Endocrine system;Circulatory system;Signal transduction	ko04024//cAMP signaling pathway;ko04022//cGMP - PKG signaling pathway;ko04261//Adrenergic signaling in cardiomyocytes;ko04919//Thyroid hormone signaling pathway;ko04972//Pancreatic secretion;ko04974//Protein digestion and absorption;ko04911//Insulin secretion;ko04260//Cardiac muscle contraction;ko04970//Salivary secretion;ko04971//Gastric acid secretion;ko04976//Bile secretion;ko04918//Thyroid ho…	K01539	GO:0005575//cellular_component	GO:0017111//nucleoside-triphosphatase activity;GO:0016787//hydrolase activity;GO:0003824//catalytic activity;GO:0022857//transmembrane transporter activity;GO:0005215//transporter activity;GO:0003674//molecular_function;GO:0016817//hydrolase activity, acting on acid anhydrides;GO:0016887//ATPase activity;GO:0005488//binding;GO:0043167//ion binding;GO:0016818//hydrolase activity, acting on acid an…	GO:0051234//establishment of localization;GO:0055085//transmembrane transport;GO:0008150//biological_process;GO:0006810//transport;GO:0044765//single-organism transport;GO:1902578//single-organism localization;GO:0044763//single-organism cellular process;GO:0044699//single-organism process;GO:0009987//cellular process;GO:0051179//localization
ENSSSCG00000022343	0.156119	-0.201243	ENO1	enolase 1, (alpha) [Source:HGNC Symbol;Acc:HGNC:3350]	-	-	-	-	GO:0044424//intracellular part;GO:0005622//intracellular;GO:0044444//cytoplasmic part;GO:0032991//macromolecular complex;GO:0044464//cell part;GO:0005737//cytoplasm;GO:0005623//cell;GO:0005829//cytosol;GO:0005575//cellular_component;GO:0043234//protein complex	GO:0016829//lyase activity;GO:0003674//molecular_function;GO:0003824//catalytic activity;GO:0043167//ion binding;GO:0005488//binding	GO:0034641//cellular nitrogen compound metabolic process;GO:0044710//single-organism metabolic process;GO:0005975//carbohydrate metabolic process;GO:0044238//primary metabolic process;GO:0009987//cellular process;GO:0051186//cofactor metabolic process;GO:0044699//single-organism process;GO:0009056//catabolic process;GO:0071704//organic substance metabolic process;GO:0008150//biological_process;GO…
ENSSSCG00000013778	-0.0966896	0.162206	NDUFB7	NADH dehydrogenase (ubiquinone) 1 beta subcomplex, 7, 18kDa [Source:HGNC Symbol;Acc:HGNC:7702]	Metabolism	Energy metabolism	ko00190//Oxidative phosphorylation	K03963	GO:0043227//membrane-bounded organelle;GO:0044444//cytoplasmic part;GO:0043226//organelle;GO:0043229//intracellular organelle;GO:0005622//intracellular;GO:0044464//cell part;GO:0043231//intracellular membrane-bounded organelle;GO:0005575//cellular_component;GO:0044424//intracellular part;GO:0005739//mitochondrion;GO:0005737//cytoplasm;GO:0005623//cell	GO:0016491//oxidoreductase activity;GO:0003674//molecular_function;GO:0003824//catalytic activity	GO:0008150//biological_process
ENSSSCG00000011296	0.101768	-0.226983	ANO10	anoctamin 10 [Source:HGNC Symbol;Acc:HGNC:25519]	-	-	-	-	GO:0005575//cellular_component	-	-
ENSSSCG00000029876	0.140814	0.173275	SOD2	-	Cellular Processes;Environmental Information Processing	Transport and catabolism;Signal transduction	ko04068//FoxO signaling pathway;ko04146//Peroxisome	K04564	-	GO:0016491//oxidoreductase activity;GO:0005488//binding;GO:0003674//molecular_function;GO:0003824//catalytic activity;GO:0043167//ion binding	GO:0006950//response to stress;GO:0008150//biological_process;GO:0050896//response to stimulus
ENSSSCG00000011265	-0.0135465	0.701119	XIRP1	xin actin binding repeat containing 1 [Source:HGNC Symbol;Acc:HGNC:14301]	-	-	-	-	GO:0005575//cellular_component	GO:0005515//protein binding;GO:0008092//cytoskeletal protein binding;GO:0003674//molecular_function;GO:0005488//binding	GO:0016043//cellular component organization;GO:0006996//organelle organization;GO:0009987//cellular process;GO:0032502//developmental process;GO:0008150//biological_process;GO:0071840//cellular component organization or biogenesis;GO:0007010//cytoskeleton organization;GO:0048856//anatomical structure development
ENSSSCG00000005641	-0.176101	0.253138	DNM1	dynamin 1 [Source:HGNC Symbol;Acc:HGNC:2972]	Organismal Systems;Cellular Processes;Environmental Information Processing	Nervous system;Excretory system;Transport and catabolism;Signal transduction	ko04144//Endocytosis;ko04072//Phospholipase D signaling pathway;ko04721//Synaptic vesicle cycle;ko04961//Endocrine and other factor-regulated calcium reabsorption	K01528	-	GO:0003824//catalytic activity;GO:0043167//ion binding;GO:0003924//GTPase activity;GO:0016462//pyrophosphatase activity;GO:0003674//molecular_function;GO:0016787//hydrolase activity;GO:0005488//binding;GO:0016817//hydrolase activity, acting on acid anhydrides;GO:0017111//nucleoside-triphosphatase activity;GO:0016818//hydrolase activity, acting on acid anhydrides, in phosphorus-containing anhydrid…	GO:0006810//transport;GO:0008150//biological_process;GO:0051234//establishment of localization;GO:0051179//localization;GO:0016192//vesicle-mediated transport
ENSSSCG00000002873	-0.210767	-0.312937	GPI	glucose-6-phosphate isomerase [Source:RefSeq peptide;Acc:NP_999495]	Metabolism	Carbohydrate metabolism;Overview	ko01200//Carbon metabolism;ko00010//Glycolysis / Gluconeogenesis;ko00520//Amino sugar and nucleotide sugar metabolism;ko00500//Starch and sucrose metabolism;ko00030//Pentose phosphate pathway	K01810	-	GO:0016853//isomerase activity;GO:0003824//catalytic activity;GO:0003674//molecular_function	GO:0008152//metabolic process;GO:0006807//nitrogen compound metabolic process;GO:0005975//carbohydrate metabolic process;GO:0044699//single-organism process;GO:0051186//cofactor metabolic process;GO:0071704//organic substance metabolic process;GO:0006091//generation of precursor metabolites and energy;GO:0009056//catabolic process;GO:0044281//small molecule metabolic process;GO:0009987//cellular …
ENSSSCG00000022742	0.205245	-0.190872	PRDX6	Peroxiredoxin-6 [Source:UniProtKB/Swiss-Prot;Acc:Q9TSX9]	-	-	-	-	GO:0044424//intracellular part;GO:0005773//vacuole;GO:0005737//cytoplasm;GO:0005622//intracellular;GO:0043226//organelle;GO:0000323//lytic vacuole;GO:0044444//cytoplasmic part;GO:0044464//cell part;GO:0043231//intracellular membrane-bounded organelle;GO:0005623//cell;GO:0005764//lysosome;GO:0043229//intracellular organelle;GO:0016023//cytoplasmic membrane-bounded vesicle;GO:0005575//cellular_comp…	GO:0003824//catalytic activity;GO:0016491//oxidoreductase activity;GO:0003674//molecular_function	GO:0006629//lipid metabolic process;GO:0071704//organic substance metabolic process;GO:0044710//single-organism metabolic process;GO:0044699//single-organism process;GO:0008150//biological_process;GO:0009056//catabolic process;GO:0044238//primary metabolic process;GO:0008152//metabolic process
ENSSSCG00000018007	-0.168292	0.316396	-	-	-	-	-	-	GO:0044464//cell part;GO:0044424//intracellular part;GO:0043226//organelle;GO:0005623//cell;GO:0005856//cytoskeleton;GO:0005622//intracellular;GO:0043228//non-membrane-bounded organelle;GO:0032991//macromolecular complex;GO:0005575//cellular_component;GO:0043232//intracellular non-membrane-bounded organelle;GO:0043229//intracellular organelle;GO:0043234//protein complex	GO:0008092//cytoskeletal protein binding;GO:0005488//binding;GO:0043167//ion binding;GO:0005515//protein binding;GO:0003674//molecular_function	-
ENSSSCG00000008061	-0.049753	-0.193341	TCEB2	transcription elongation factor B (SIII), polypeptide 2 (18kDa, elongin B) [Source:HGNC Symbol;Acc:HGNC:11619]	Genetic Information Processing;Environmental Information Processing	Signal transduction;Folding, sorting and degradation	ko04120//Ubiquitin mediated proteolysis;ko04066//HIF-1 signaling pathway	K03873	GO:0031981//nuclear lumen;GO:0044424//intracellular part;GO:0043233//organelle lumen;GO:0005654//nucleoplasm;GO:0043234//protein complex;GO:0005737//cytoplasm;GO:0044428//nuclear part;GO:0070013//intracellular organelle lumen;GO:0031974//membrane-enclosed lumen;GO:0044446//intracellular organelle part;GO:0005575//cellular_component;GO:0005634//nucleus;GO:0043229//intracellular organelle;GO:003299…	GO:0003674//molecular_function	GO:0006807//nitrogen compound metabolic process;GO:0044237//cellular metabolic process;GO:0034641//cellular nitrogen compound metabolic process;GO:0009987//cellular process;GO:0008150//biological_process;GO:0008152//metabolic process;GO:0009058//biosynthetic process
ENSSSCG00000011286	0.114007	0.484347	KLHL40	kelch-like family member 40 [Source:HGNC Symbol;Acc:HGNC:30372]	-	-	-	-	GO:0005575//cellular_component;GO:0005622//intracellular;GO:0032991//macromolecular complex;GO:0044464//cell part;GO:0044424//intracellular part;GO:0043234//protein complex;GO:0005623//cell;GO:0005737//cytoplasm;GO:0043226//organelle	GO:0003674//molecular_function	GO:0048869//cellular developmental process;GO:0043170//macromolecule metabolic process;GO:0071704//organic substance metabolic process;GO:0044267//cellular protein metabolic process;GO:0019538//protein metabolic process;GO:0009987//cellular process;GO:0044699//single-organism process;GO:0006464//cellular protein modification process;GO:0048856//anatomical structure development;GO:0044237//cellula…
ENSSSCG00000014855	0.0513012	-0.168343	RPS3	ribosomal protein S3 [Source:HGNC Symbol;Acc:HGNC:10420]	Genetic Information Processing	Translation	ko03010//Ribosome	K02985	GO:0044424//intracellular part;GO:0043232//intracellular non-membrane-bounded organelle;GO:0005737//cytoplasm;GO:0043231//intracellular membrane-bounded organelle;GO:0043228//non-membrane-bounded organelle;GO:0043229//intracellular organelle;GO:0032991//macromolecular complex;GO:0005623//cell;GO:0030529//ribonucleoprotein complex;GO:0044444//cytoplasmic part;GO:0005634//nucleus;GO:0043227//membra…	GO:0003674//molecular_function;GO:0005488//binding;GO:0003723//RNA binding;GO:0003735//structural constituent of ribosome;GO:0097159//organic cyclic compound binding;GO:0016798//hydrolase activity, acting on glycosyl bonds;GO:0016788//hydrolase activity, acting on ester bonds;GO:0003676//nucleic acid binding;GO:1901363//heterocyclic compound binding;GO:0016787//hydrolase activity;GO:0004518//nucl…	GO:0008152//metabolic process;GO:0008150//biological_process;GO:0044260//cellular macromolecule metabolic process;GO:0044249//cellular biosynthetic process;GO:1901576//organic substance biosynthetic process;GO:0006807//nitrogen compound metabolic process;GO:0090304//nucleic acid metabolic process;GO:0034641//cellular nitrogen compound metabolic process;GO:0044267//cellular protein metabolic proce…
ENSSSCG00000008312	-0.0591287	0.186708	-	-	-	-	-	-	GO:0005575//cellular_component	GO:0003674//molecular_function	-
ENSSSCG00000024413	0.0509239	0.132111	PPP2R1A	Serine/threonine-protein phosphatase 2A 65 kDa regulatory subunit A alpha isoform [Source:UniProtKB/Swiss-Prot;Acc:P54612]	Genetic Information Processing;Cellular Processes;Organismal Systems;Environmental Information Processing	Nervous system;Cellular commiunity;Cell growth and death;Circulatory system;Signal transduction;Translation	ko04151//PI3K-Akt signaling pathway;ko04390//Hippo signaling pathway;ko04261//Adrenergic signaling in cardiomyocytes;ko04530//Tight junction;ko04152//AMPK signaling pathway;ko04071//Sphingolipid signaling pathway;ko04728//Dopaminergic synapse;ko04114//Oocyte meiosis;ko04350//TGF-beta signaling pathway;ko03015//mRNA surveillance pathway;ko04730//Long-term depression	K03456	GO:0044424//intracellular part;GO:0043228//non-membrane-bounded organelle;GO:0043226//organelle;GO:0005575//cellular_component;GO:0043229//intracellular organelle;GO:0044464//cell part;GO:0005694//chromosome;GO:0043232//intracellular non-membrane-bounded organelle;GO:0005737//cytoplasm;GO:0005622//intracellular;GO:0005623//cell	GO:0003674//molecular_function;GO:0030234//enzyme regulator activity;GO:0098772//molecular function regulator	GO:0044699//single-organism process;GO:0022607//cellular component assembly;GO:0044763//single-organism cellular process;GO:0043933//macromolecular complex subunit organization;GO:0071822//protein complex subunit organization;GO:0071840//cellular component organization or biogenesis;GO:0016043//cellular component organization;GO:0007059//chromosome segregation;GO:0008150//biological_process;GO:00…
ENSSSCG00000016545	0.115031	-0.158565	CHCHD3	coiled-coil-helix-coiled-coil-helix domain-containing protein 3, mitochondrial [Source:RefSeq peptide;Acc:NP_001231105]	-	-	-	-	-	-	-
ENSSSCG00000007424	0.239851	-0.282816	TNNC2	troponin C, skeletal muscle [Source:RefSeq peptide;Acc:NP_001001862]	Environmental Information Processing	Signal transduction	ko04020//Calcium signaling pathway	K12042	-	GO:0005488//binding;GO:0003674//molecular_function;GO:0043167//ion binding	-
ENSSSCG00000027331	-0.0877919	-0.196073	COL6A3	collagen, type VI, alpha 3 [Source:HGNC Symbol;Acc:HGNC:2213]	Organismal Systems;Cellular Processes;Environmental Information Processing	Cellular commiunity;Digestive system;Signaling molecules and interaction;Signal transduction	ko04151//PI3K-Akt signaling pathway;ko04510//Focal adhesion;ko04974//Protein digestion and absorption;ko04512//ECM-receptor interaction	K06238	-	GO:0003674//molecular_function;GO:0030234//enzyme regulator activity;GO:0098772//molecular function regulator	GO:0008150//biological_process
ENSSSCG00000003914	0.145162	0.185399	PRDX1	peroxiredoxin 1 [Source:HGNC Symbol;Acc:HGNC:9352]	Cellular Processes	Transport and catabolism	ko04146//Peroxisome	K13279	-	GO:0003824//catalytic activity;GO:0016491//oxidoreductase activity;GO:0003674//molecular_function	GO:0008150//biological_process
ENSSSCG00000005994	-0.128065	-0.224758	SNTB1	syntrophin, beta 1 (dystrophin-associated protein A1, 59kDa, basic component 1) [Source:HGNC Symbol;Acc:HGNC:11168]	-	-	-	-	-	GO:0005198//structural molecule activity;GO:0003674//molecular_function	-
ENSSSCG00000012270	-0.14129	0.136708	UBA1	ubiquitin-like modifier activating enzyme 1 [Source:HGNC Symbol;Acc:HGNC:12469]	Genetic Information Processing	Folding, sorting and degradation	ko04120//Ubiquitin mediated proteolysis	K03178	GO:0005575//cellular_component;GO:0005737//cytoplasm;GO:0005622//intracellular;GO:0044464//cell part;GO:0005623//cell;GO:0044424//intracellular part	GO:0003824//catalytic activity;GO:0016874//ligase activity;GO:0005488//binding;GO:0043167//ion binding;GO:0003674//molecular_function	GO:0043412//macromolecule modification;GO:0009987//cellular process;GO:0006950//response to stress;GO:0019538//protein metabolic process;GO:0044260//cellular macromolecule metabolic process;GO:0044238//primary metabolic process;GO:0043170//macromolecule metabolic process;GO:0044237//cellular metabolic process;GO:0036211//protein modification process;GO:0008152//metabolic process;GO:0009056//catab…
ENSSSCG00000005453	0.086792	-0.259694	TXN	Sus scrofa thioredoxin (TXN), mRNA. [Source:RefSeq mRNA;Acc:NM_214313]	-	-	-	-	GO:0044464//cell part;GO:0005739//mitochondrion;GO:0005634//nucleus;GO:0005622//intracellular;GO:0005737//cytoplasm;GO:0005623//cell;GO:0043229//intracellular organelle;GO:0043231//intracellular membrane-bounded organelle;GO:0043227//membrane-bounded organelle;GO:0005575//cellular_component;GO:0043226//organelle;GO:0005576//extracellular region;GO:0044424//intracellular part;GO:0044444//cytoplasm…	GO:0003824//catalytic activity;GO:0003674//molecular_function;GO:0016491//oxidoreductase activity	GO:0016071//mRNA metabolic process;GO:0044237//cellular metabolic process;GO:0006457//protein folding;GO:0006396//RNA processing;GO:0090304//nucleic acid metabolic process;GO:0044281//small molecule metabolic process;GO:0044238//primary metabolic process;GO:1901360//organic cyclic compound metabolic process;GO:0043170//macromolecule metabolic process;GO:0008152//metabolic process;GO:0044710//sing…
ENSSSCG00000003493	0.0100782	-0.226395	CAPZB	capping protein (actin filament) muscle Z-line, beta [Source:HGNC Symbol;Acc:HGNC:1491]	Cellular Processes	Transport and catabolism	ko04144//Endocytosis;ko04144//Endocytosis	K10365	GO:0043234//protein complex;GO:0043228//non-membrane-bounded organelle;GO:0043226//organelle;GO:0032991//macromolecular complex;GO:0044464//cell part;GO:0005737//cytoplasm;GO:0005622//intracellular;GO:0005623//cell;GO:0005856//cytoskeleton;GO:0005575//cellular_component;GO:0043229//intracellular organelle;GO:0043232//intracellular non-membrane-bounded organelle;GO:0044424//intracellular part	GO:0005515//protein binding;GO:0008092//cytoskeletal protein binding;GO:0005488//binding;GO:0003674//molecular_function	GO:0016043//cellular component organization;GO:0000902//cell morphogenesis;GO:0009653//anatomical structure morphogenesis;GO:0048869//cellular developmental process;GO:0008150//biological_process;GO:0044767//single-organism developmental process;GO:0044763//single-organism cellular process;GO:0044699//single-organism process;GO:0006996//organelle organization;GO:0032989//cellular component morpho…
ENSSSCG00000011385	0.0228377	0.209172	-	-	-	-	-	-	-	GO:0003824//catalytic activity;GO:0003674//molecular_function;GO:0016787//hydrolase activity;GO:0008233//peptidase activity	GO:0008150//biological_process
ENSSSCG00000020962	0.0181302	0.16053	DYNLL2	dynein, light chain, LC8-type 2 [Source:HGNC Symbol;Acc:HGNC:24596]	Organismal Systems	Excretory system	ko04962//Vasopressin-regulated water reabsorption	K10418	GO:0005622//intracellular;GO:0044464//cell part;GO:0005856//cytoskeleton;GO:0044424//intracellular part;GO:0005623//cell;GO:0032991//macromolecular complex;GO:0043229//intracellular organelle;GO:0043226//organelle;GO:0043232//intracellular non-membrane-bounded organelle;GO:0043228//non-membrane-bounded organelle;GO:0005575//cellular_component;GO:0043234//protein complex	-	GO:0008150//biological_process
ENSSSCG00000015493	-0.0584452	0.479511	SERPINC1	-	Organismal Systems	Immune system	ko04610//Complement and coagulation cascades	K03911	GO:0005576//extracellular region;GO:0005575//cellular_component;GO:0005615//extracellular space;GO:0044421//extracellular region part	GO:0043167//ion binding;GO:0003674//molecular_function;GO:0030234//enzyme regulator activity;GO:0098772//molecular function regulator;GO:0005488//binding	GO:0008150//biological_process
ENSSSCG00000003672	-0.199525	-0.186	-	-	-	-	-	-	-	GO:0008092//cytoskeletal protein binding;GO:0003674//molecular_function;GO:0005488//binding;GO:0005515//protein binding	GO:0007010//cytoskeleton organization;GO:0016043//cellular component organization;GO:0044763//single-organism cellular process;GO:0032989//cellular component morphogenesis;GO:0008150//biological_process;GO:0048856//anatomical structure development;GO:0000902//cell morphogenesis;GO:0048869//cellular developmental process;GO:0044699//single-organism process;GO:0071840//cellular component organizati…
ENSSSCG00000017254	0.114527	0.216067	MAP2K6	-	Organismal Systems;Environmental Information Processing	Sensory system;Endocrine system;Immune system;Signal transduction;Development	ko04010//MAPK signaling pathway;ko04015//Rap1 signaling pathway;ko04380//Osteoclast differentiation;ko04620//Toll-like receptor signaling pathway;ko04668//TNF signaling pathway;ko04750//Inflammatory mediator regulation of TRP channels;ko04912//GnRH signaling pathway;ko04664//Fc epsilon RI signaling pathway	K04433	GO:0005575//cellular_component;GO:0044464//cell part;GO:0005737//cytoplasm;GO:0005623//cell;GO:0044424//intracellular part;GO:0005622//intracellular	GO:0005488//binding;GO:0016772//transferase activity, transferring phosphorus-containing groups;GO:0043167//ion binding;GO:0003824//catalytic activity;GO:0016301//kinase activity;GO:0016740//transferase activity;GO:0003674//molecular_function	GO:0044267//cellular protein metabolic process;GO:0036211//protein modification process;GO:0050794//regulation of cellular process;GO:0006464//cellular protein modification process;GO:0008152//metabolic process;GO:0007154//cell communication;GO:0050789//regulation of biological process;GO:0044699//single-organism process;GO:0044238//primary metabolic process;GO:0051716//cellular response to stimu…
ENSSSCG00000006612	-0.232293	-0.211644	S100A10	S100 calcium binding protein A10 [Source:HGNC Symbol;Acc:HGNC:10487]	-	-	-	-	GO:0005575//cellular_component	GO:0043167//ion binding;GO:0003674//molecular_function;GO:0005488//binding	-
ENSSSCG00000017287	-0.156932	-0.151307	PSMC5	proteasome 26S subunit, ATPase 5 [Source:HGNC Symbol;Acc:HGNC:9552]	-	-	-	-	GO:0043234//protein complex;GO:0005634//nucleus;GO:0005623//cell;GO:0043231//intracellular membrane-bounded organelle;GO:0044444//cytoplasmic part;GO:0044464//cell part;GO:0005622//intracellular;GO:0032991//macromolecular complex;GO:0043227//membrane-bounded organelle;GO:0044424//intracellular part;GO:0043226//organelle;GO:0005575//cellular_component;GO:0005829//cytosol;GO:0043229//intracellular …	GO:0017111//nucleoside-triphosphatase activity;GO:0016887//ATPase activity;GO:0016817//hydrolase activity, acting on acid anhydrides;GO:0005488//binding;GO:0008134//transcription factor binding;GO:0003674//molecular_function;GO:0016462//pyrophosphatase activity;GO:0004386//helicase activity;GO:0005515//protein binding;GO:0016787//hydrolase activity;GO:0016818//hydrolase activity, acting on acid a…	GO:0006725//cellular aromatic compound metabolic process;GO:0050896//response to stimulus;GO:0044260//cellular macromolecule metabolic process;GO:0043170//macromolecule metabolic process;GO:0006259//DNA metabolic process;GO:0044238//primary metabolic process;GO:1901360//organic cyclic compound metabolic process;GO:0071704//organic substance metabolic process;GO:0006139//nucleobase-containing comp…
ENSSSCG00000011698	0.108512	-0.181179	GYG1	glycogenin 1 [Source:HGNC Symbol;Acc:HGNC:4699]	-	-	-	-	-	GO:0016740//transferase activity;GO:0003674//molecular_function;GO:0016757//transferase activity, transferring glycosyl groups;GO:0003824//catalytic activity	GO:0008150//biological_process
ENSSSCG00000022760	0.0997084	-0.133875	HNRNPK	heterogeneous nuclear ribonucleoprotein K [Source:HGNC Symbol;Acc:HGNC:5044]	Genetic Information Processing	Transcription	ko03040//Spliceosome	K12886	-	GO:0097159//organic cyclic compound binding;GO:0003676//nucleic acid binding;GO:0003674//molecular_function;GO:0005488//binding;GO:0003723//RNA binding;GO:1901363//heterocyclic compound binding	-
ENSSSCG00000013229	-0.04133	0.146659	NDUFS3	-	Metabolism	Energy metabolism	ko00190//Oxidative phosphorylation	K03936	-	GO:0003674//molecular_function;GO:0003824//catalytic activity;GO:0016491//oxidoreductase activity	GO:0008150//biological_process
ENSSSCG00000006480	-0.0317679	0.173687	APOA1BP	-	-	-	-	-	GO:0044444//cytoplasmic part;GO:0044424//intracellular part;GO:0005739//mitochondrion;GO:0005575//cellular_component;GO:0043226//organelle;GO:0005737//cytoplasm;GO:0043231//intracellular membrane-bounded organelle;GO:0044464//cell part;GO:0005622//intracellular;GO:0005623//cell;GO:0043229//intracellular organelle;GO:0043227//membrane-bounded organelle	GO:0003674//molecular_function;GO:0016853//isomerase activity;GO:0003824//catalytic activity	GO:0044699//single-organism process;GO:0006807//nitrogen compound metabolic process;GO:0034641//cellular nitrogen compound metabolic process;GO:0008150//biological_process;GO:0051186//cofactor metabolic process;GO:0044281//small molecule metabolic process;GO:0008152//metabolic process;GO:0009987//cellular process;GO:0044237//cellular metabolic process;GO:0044710//single-organism metabolic process
ENSSSCG00000008309	0.102185	-0.148948	SPR	sepiapterin reductase (7,8-dihydrobiopterin:NADP+ oxidoreductase) [Source:HGNC Symbol;Acc:HGNC:11257]	Metabolism	Metabolism of cofactors and vitamins	ko00790//Folate biosynthesis	K00072	-	GO:0003824//catalytic activity;GO:0016491//oxidoreductase activity;GO:0003674//molecular_function	GO:0034641//cellular nitrogen compound metabolic process;GO:0051186//cofactor metabolic process;GO:0008152//metabolic process;GO:0006807//nitrogen compound metabolic process;GO:0009987//cellular process;GO:0044237//cellular metabolic process;GO:0008150//biological_process;GO:0009058//biosynthetic process
ENSSSCG00000014883	0.056529	0.172086	AAMDC	adipogenesis associated, Mth938 domain containing [Source:HGNC Symbol;Acc:HGNC:30205]	-	-	-	-	-	-	-
ENSSSCG00000016160	-0.0320557	0.382793	-	-	-	-	-	-	GO:0005575//cellular_component	GO:0060089//molecular transducer activity;GO:0003674//molecular_function;GO:0043167//ion binding;GO:0016772//transferase activity, transferring phosphorus-containing groups;GO:0016301//kinase activity;GO:0005488//binding;GO:0003824//catalytic activity;GO:0016740//transferase activity;GO:0004871//signal transducer activity	GO:0051716//cellular response to stimulus;GO:0044699//single-organism process;GO:0050789//regulation of biological process;GO:0044763//single-organism cellular process;GO:0050794//regulation of cellular process;GO:0044238//primary metabolic process;GO:0006464//cellular protein modification process;GO:0009987//cellular process;GO:0007154//cell communication;GO:0008150//biological_process;GO:004426…
ENSSSCG00000001064	-0.230509	-0.16616	GMPR	guanosine monophosphate reductase [Source:HGNC Symbol;Acc:HGNC:4376]	Metabolism	Nucleotide metabolism	ko00230//Purine metabolism	K00364	GO:0005575//cellular_component;GO:0032991//macromolecular complex;GO:0043234//protein complex;GO:0005623//cell	GO:0016491//oxidoreductase activity;GO:0003674//molecular_function;GO:0003824//catalytic activity;GO:0005488//binding;GO:0043167//ion binding	GO:0008150//biological_process;GO:0044710//single-organism metabolic process;GO:0009987//cellular process;GO:0008152//metabolic process;GO:0044699//single-organism process;GO:0044237//cellular metabolic process;GO:0006807//nitrogen compound metabolic process;GO:0034641//cellular nitrogen compound metabolic process;GO:0044281//small molecule metabolic process
ENSSSCG00000003780	-0.04492	-0.140544	CRYZ	crystallin, zeta (quinone reductase) [Source:HGNC Symbol;Acc:HGNC:2419]	-	-	-	-	-	GO:0003824//catalytic activity;GO:0005488//binding;GO:0043167//ion binding;GO:0003674//molecular_function;GO:0016491//oxidoreductase activity	GO:0008150//biological_process
ENSSSCG00000000633	-0.192383	-0.182604	YBX3	Y box binding protein 3 [Source:HGNC Symbol;Acc:HGNC:2428]	Cellular Processes	Cellular commiunity	ko04530//Tight junction	K06099	-	GO:0003677//DNA binding;GO:1901363//heterocyclic compound binding;GO:0003676//nucleic acid binding;GO:0003674//molecular_function;GO:0005488//binding;GO:0097159//organic cyclic compound binding	GO:0008150//biological_process
ENSSSCG00000004700	-0.105212	-0.133333	PDIA3	-	Genetic Information Processing;Organismal Systems	Immune system;Folding, sorting and degradation	ko04141//Protein processing in endoplasmic reticulum;ko04612//Antigen processing and presentation	K08056	GO:0043227//membrane-bounded organelle;GO:0044424//intracellular part;GO:0043226//organelle;GO:0005783//endoplasmic reticulum;GO:0044464//cell part;GO:0043231//intracellular membrane-bounded organelle;GO:0012505//endomembrane system;GO:0044444//cytoplasmic part;GO:0005622//intracellular;GO:0043229//intracellular organelle;GO:0005575//cellular_component;GO:0005623//cell;GO:0005737//cytoplasm	GO:0003824//catalytic activity;GO:0016853//isomerase activity;GO:0003674//molecular_function	GO:0009987//cellular process;GO:0065008//regulation of biological quality;GO:0044260//cellular macromolecule metabolic process;GO:0050896//response to stimulus;GO:0006950//response to stress;GO:0019538//protein metabolic process;GO:0006457//protein folding;GO:0044237//cellular metabolic process;GO:0043170//macromolecule metabolic process;GO:0071704//organic substance metabolic process;GO:0065007/…
ENSSSCG00000025567	0.0596768	-0.234444	-	-	-	-	-	-	GO:0043229//intracellular organelle;GO:0005737//cytoplasm;GO:0005622//intracellular;GO:0043226//organelle;GO:0044424//intracellular part;GO:0044464//cell part;GO:0043232//intracellular non-membrane-bounded organelle;GO:0005575//cellular_component;GO:0005856//cytoskeleton;GO:0005623//cell;GO:0043228//non-membrane-bounded organelle	GO:0060090//binding, bridging;GO:0005488//binding;GO:0005515//protein binding;GO:0003674//molecular_function;GO:0030674//protein binding, bridging;GO:0008092//cytoskeletal protein binding	GO:0044763//single-organism cellular process;GO:0051674//localization of cell;GO:0040011//locomotion;GO:0007010//cytoskeleton organization;GO:0016043//cellular component organization;GO:0006996//organelle organization;GO:0044699//single-organism process;GO:0006928//movement of cell or subcellular component;GO:0008150//biological_process;GO:0051179//localization;GO:0009987//cellular process;GO:004…
ENSSSCG00000025136	-0.115254	-0.404795	-	-	Organismal Systems;Cellular Processes	Cellular commiunity;Immune system;Cell motility	ko04810//Regulation of actin cytoskeleton;ko04510//Focal adhesion;ko04530//Tight junction;ko04670//Leukocyte transendothelial migration;ko04520//Adherens junction	K05699	-	GO:0043167//ion binding;GO:0008092//cytoskeletal protein binding;GO:0005515//protein binding;GO:0005488//binding;GO:0003674//molecular_function	-
ENSSSCG00000011237	0.0188396	-0.126282	PDCD6IP	programmed cell death 6 interacting protein [Source:HGNC Symbol;Acc:HGNC:8766]	Cellular Processes	Transport and catabolism	ko04144//Endocytosis	K12200	-	-	-
ENSSSCG00000017514	0.164948	-0.117638	KPNB1	karyopherin (importin) beta 1 [Source:HGNC Symbol;Acc:HGNC:6400]	Genetic Information Processing	Translation	ko03013//RNA transport	K14293	GO:0005635//nuclear envelope;GO:0005634//nucleus;GO:0005575//cellular_component;GO:0044464//cell part;GO:0031975//envelope;GO:0012505//endomembrane system;GO:0044446//intracellular organelle part;GO:0044422//organelle part;GO:0043229//intracellular organelle;GO:0044424//intracellular part;GO:0043226//organelle;GO:0043227//membrane-bounded organelle;GO:0031967//organelle envelope;GO:0005623//cell;…	GO:0008565//protein transporter activity;GO:0005515//protein binding;GO:0022892//substrate-specific transporter activity;GO:0005488//binding;GO:0003674//molecular_function;GO:0005215//transporter activity;GO:0019899//enzyme binding	GO:0006810//transport;GO:0006913//nucleocytoplasmic transport;GO:0015031//protein transport;GO:0033036//macromolecule localization;GO:0051641//cellular localization;GO:0051179//localization;GO:0016482//cytoplasmic transport;GO:0044699//single-organism process;GO:0044085//cellular component biogenesis;GO:0006886//intracellular protein transport;GO:0008150//biological_process;GO:0006605//protein ta…
ENSSSCG00000014128	0.0210267	0.185303	CKMT2	-	Metabolism	Amino acid metabolism	ko00330//Arginine and proline metabolism	K00933	-	GO:0005488//binding;GO:0016772//transferase activity, transferring phosphorus-containing groups;GO:0003824//catalytic activity;GO:0016740//transferase activity;GO:0003674//molecular_function;GO:0043167//ion binding;GO:0016301//kinase activity	GO:0008150//biological_process
ENSSSCG00000010142	-0.196854	-0.251121	RYR2	ryanodine receptor 2 (cardiac) [Source:HGNC Symbol;Acc:HGNC:10484]	Organismal Systems;Environmental Information Processing	Digestive system;Circulatory system;Endocrine system;Signal transduction;Environmental adaptation	ko04024//cAMP signaling pathway;ko04020//Calcium signaling pathway;ko04921//Oxytocin signaling pathway;ko04261//Adrenergic signaling in cardiomyocytes;ko04713//Circadian entrainment;ko04972//Pancreatic secretion;ko04911//Insulin secretion;ko04260//Cardiac muscle contraction	K04962	GO:0005575//cellular_component	GO:0043167//ion binding;GO:0005215//transporter activity;GO:0003674//molecular_function;GO:0005488//binding;GO:0022857//transmembrane transporter activity	GO:0065007//biological regulation;GO:0055085//transmembrane transport;GO:0044763//single-organism cellular process;GO:0051234//establishment of localization;GO:0051179//localization;GO:0044699//single-organism process;GO:0065008//regulation of biological quality;GO:0044765//single-organism transport;GO:1902578//single-organism localization;GO:0042592//homeostatic process;GO:0006810//transport;GO:…
ENSSSCG00000006631	-0.039987	0.218651	TMOD4	tropomodulin 4 (muscle) [Source:HGNC Symbol;Acc:HGNC:11874]	-	-	-	-	GO:0043229//intracellular organelle;GO:0005575//cellular_component;GO:0043226//organelle;GO:0043228//non-membrane-bounded organelle;GO:0043232//intracellular non-membrane-bounded organelle;GO:0005623//cell;GO:0044464//cell part;GO:0005622//intracellular;GO:0005856//cytoskeleton;GO:0005737//cytoplasm;GO:0044424//intracellular part	GO:0008092//cytoskeletal protein binding;GO:0005515//protein binding;GO:0003674//molecular_function;GO:0005488//binding	GO:0009653//anatomical structure morphogenesis;GO:0022607//cellular component assembly;GO:0048869//cellular developmental process;GO:0048856//anatomical structure development;GO:0032502//developmental process;GO:0048646//anatomical structure formation involved in morphogenesis;GO:0008150//biological_process;GO:0044699//single-organism process;GO:0016043//cellular component organization;GO:0071840…
ENSSSCG00000004998	-0.0758954	0.160279	-	-	-	-	-	-	GO:0005623//cell;GO:0043226//organelle;GO:0043229//intracellular organelle;GO:0043231//intracellular membrane-bounded organelle;GO:0012505//endomembrane system;GO:0005783//endoplasmic reticulum;GO:0044424//intracellular part;GO:0043227//membrane-bounded organelle;GO:0005575//cellular_component;GO:0044444//cytoplasmic part;GO:0044464//cell part;GO:0005737//cytoplasm;GO:0005622//intracellular	GO:0003824//catalytic activity;GO:0003674//molecular_function;GO:0016853//isomerase activity	GO:0009987//cellular process;GO:0019538//protein metabolic process;GO:0008152//metabolic process;GO:0044260//cellular macromolecule metabolic process;GO:0006457//protein folding;GO:0044238//primary metabolic process;GO:0044237//cellular metabolic process;GO:0043412//macromolecule modification;GO:0071704//organic substance metabolic process;GO:0043170//macromolecule metabolic process;GO:0008150//b…
ENSSSCG00000000684	0.130566	0.146427	USP5	ubiquitin specific peptidase 5 (isopeptidase T) [Source:HGNC Symbol;Acc:HGNC:12628]	-	-	-	-	GO:0005764//lysosome;GO:0000323//lytic vacuole;GO:0043231//intracellular membrane-bounded organelle;GO:0044444//cytoplasmic part;GO:0005623//cell;GO:0005575//cellular_component;GO:0043226//organelle;GO:0043227//membrane-bounded organelle;GO:0044464//cell part;GO:0005773//vacuole;GO:0005737//cytoplasm;GO:0044424//intracellular part;GO:0005622//intracellular;GO:0043229//intracellular organelle	GO:0003674//molecular_function;GO:0005488//binding;GO:0008233//peptidase activity;GO:0016787//hydrolase activity;GO:0043167//ion binding;GO:0003824//catalytic activity	GO:0006464//cellular protein modification process;GO:0019538//protein metabolic process;GO:0008152//metabolic process;GO:0043412//macromolecule modification;GO:0044237//cellular metabolic process;GO:0043170//macromolecule metabolic process;GO:0044260//cellular macromolecule metabolic process;GO:0044267//cellular protein metabolic process;GO:0044238//primary metabolic process;GO:0071704//organic s…
ENSSSCG00000017807	-0.0345893	-0.142833	GLOD4	glyoxalase domain containing 4 [Source:HGNC Symbol;Acc:HGNC:14111]	-	-	-	-	-	-	-
ENSSSCG00000024914	0.11375	-0.376824	CFB	-	Organismal Systems	Immune system	ko04610//Complement and coagulation cascades	K01335	GO:0005575//cellular_component;GO:0005576//extracellular region	GO:0016787//hydrolase activity;GO:0003824//catalytic activity;GO:0003674//molecular_function;GO:0008233//peptidase activity	GO:0002376//immune system process;GO:0008150//biological_process
ENSSSCG00000006835	-0.144165	-0.152924	SARS	seryl-tRNA synthetase [Source:HGNC Symbol;Acc:HGNC:10537]	Genetic Information Processing	Translation	ko00970//Aminoacyl-tRNA biosynthesis	K01875	GO:0005622//intracellular;GO:0005575//cellular_component;GO:0005737//cytoplasm;GO:0005623//cell;GO:0044464//cell part;GO:0044424//intracellular part	GO:0003674//molecular_function;GO:0016874//ligase activity;GO:0005488//binding;GO:0003824//catalytic activity;GO:0043167//ion binding	GO:0016070//RNA metabolic process;GO:0044710//single-organism metabolic process;GO:0019752//carboxylic acid metabolic process;GO:0044238//primary metabolic process;GO:0044267//cellular protein metabolic process;GO:0044260//cellular macromolecule metabolic process;GO:1901576//organic substance biosynthetic process;GO:0006807//nitrogen compound metabolic process;GO:0009987//cellular process;GO:0006…
ENSSSCG00000010313	0.252775	0.160054	VCL	vinculin [Source:HGNC Symbol;Acc:HGNC:12665]	Organismal Systems;Cellular Processes	Cellular commiunity;Immune system;Cell motility	ko04810//Regulation of actin cytoskeleton;ko04510//Focal adhesion;ko04670//Leukocyte transendothelial migration;ko04520//Adherens junction	K05700	GO:0016020//membrane;GO:0043228//non-membrane-bounded organelle;GO:0005622//intracellular;GO:0071944//cell periphery;GO:0005575//cellular_component;GO:0043226//organelle;GO:0005737//cytoplasm;GO:0043229//intracellular organelle;GO:0005856//cytoskeleton;GO:0005886//plasma membrane;GO:0005623//cell;GO:0044464//cell part;GO:0044424//intracellular part;GO:0043232//intracellular non-membrane-bounded o…	GO:0003674//molecular_function;GO:0005488//binding;GO:0005515//protein binding;GO:0008092//cytoskeletal protein binding;GO:0005198//structural molecule activity	GO:0044085//cellular component biogenesis;GO:0071840//cellular component organization or biogenesis;GO:0008150//biological_process;GO:0022607//cellular component assembly;GO:0007155//cell adhesion;GO:0022610//biological adhesion;GO:0016043//cellular component organization
ENSSSCG00000010331	-0.0149381	0.127501	ANXA11	annexin A11 [Source:HGNC Symbol;Acc:HGNC:535]	-	-	-	-	-	GO:0043167//ion binding;GO:0003674//molecular_function;GO:0005488//binding;GO:0008289//lipid binding	-
ENSSSCG00000023010	0.163636	-0.145399	TMOD1	tropomodulin 1 [Source:HGNC Symbol;Acc:HGNC:11871]	-	-	-	-	GO:0005856//cytoskeleton;GO:0044464//cell part;GO:0005737//cytoplasm;GO:0043228//non-membrane-bounded organelle;GO:0005623//cell;GO:0005575//cellular_component;GO:0043232//intracellular non-membrane-bounded organelle;GO:0043229//intracellular organelle;GO:0044424//intracellular part;GO:0043226//organelle;GO:0005622//intracellular	GO:0003674//molecular_function;GO:0005515//protein binding;GO:0008092//cytoskeletal protein binding;GO:0005488//binding	GO:0048646//anatomical structure formation involved in morphogenesis;GO:0044699//single-organism process;GO:0071840//cellular component organization or biogenesis;GO:0022607//cellular component assembly;GO:0006996//organelle organization;GO:0048869//cellular developmental process;GO:0009987//cellular process;GO:0007010//cytoskeleton organization;GO:0044085//cellular component biogenesis;GO:000965…
ENSSSCG00000009746	0.00379532	-0.143699	RAN	RAN, member RAS oncogene family [Source:HGNC Symbol;Acc:HGNC:9846]	Genetic Information Processing	Translation	ko03013//RNA transport;ko03008//Ribosome biogenesis in eukaryotes	K07936	GO:0044424//intracellular part;GO:0043226//organelle;GO:0043227//membrane-bounded organelle;GO:0005622//intracellular;GO:0005634//nucleus;GO:0005623//cell;GO:0043231//intracellular membrane-bounded organelle;GO:0005575//cellular_component;GO:0043229//intracellular organelle;GO:0044464//cell part;GO:0005737//cytoplasm	GO:0016462//pyrophosphatase activity;GO:0016787//hydrolase activity;GO:0016818//hydrolase activity, acting on acid anhydrides, in phosphorus-containing anhydrides;GO:0017111//nucleoside-triphosphatase activity;GO:0016817//hydrolase activity, acting on acid anhydrides;GO:0005488//binding;GO:0003824//catalytic activity;GO:0043167//ion binding;GO:0003924//GTPase activity;GO:0003674//molecular_functi…	GO:0007154//cell communication;GO:0006810//transport;GO:0051169//nuclear transport;GO:0009987//cellular process;GO:0044763//single-organism cellular process;GO:0051649//establishment of localization in cell;GO:0051234//establishment of localization;GO:1902578//single-organism localization;GO:0034613//cellular protein localization;GO:0008150//biological_process;GO:0044085//cellular component bioge…
ENSSSCG00000008971	-0.0041057	0.1436	USO1	USO1 vesicle transport factor [Source:HGNC Symbol;Acc:HGNC:30904]	-	-	-	-	GO:0044424//intracellular part;GO:0031988//membrane-bounded vesicle;GO:0005783//endoplasmic reticulum;GO:0031982//vesicle;GO:0016023//cytoplasmic membrane-bounded vesicle;GO:0043231//intracellular membrane-bounded organelle;GO:0012505//endomembrane system;GO:0031410//cytoplasmic vesicle;GO:0044464//cell part;GO:0005575//cellular_component;GO:0044444//cytoplasmic part;GO:0005622//intracellular;GO:…	GO:0008565//protein transporter activity;GO:0005215//transporter activity;GO:0003674//molecular_function;GO:0022892//substrate-specific transporter activity	GO:0051234//establishment of localization;GO:0071840//cellular component organization or biogenesis;GO:0061024//membrane organization;GO:0016192//vesicle-mediated transport;GO:0051179//localization;GO:0006810//transport;GO:0016043//cellular component organization;GO:0008150//biological_process
ENSSSCG00000028355	0.0327317	-0.143857	ACTG1	actin gamma 1 [Source:HGNC Symbol;Acc:HGNC:144]	-	-	-	-	GO:0005856//cytoskeleton;GO:0005886//plasma membrane;GO:0071944//cell periphery;GO:0005575//cellular_component;GO:0043232//intracellular non-membrane-bounded organelle;GO:0005622//intracellular;GO:0043228//non-membrane-bounded organelle;GO:0043226//organelle;GO:0044464//cell part;GO:0043229//intracellular organelle;GO:0044424//intracellular part;GO:0005623//cell;GO:0016020//membrane;GO:0005737//c…	GO:0043167//ion binding;GO:0003674//molecular_function;GO:0005488//binding	-
ENSSSCG00000012274	0.0903753	0.13352	NDUFB11	NADH dehydrogenase (ubiquinone) 1 beta subcomplex, 11, 17.3kDa [Source:HGNC Symbol;Acc:HGNC:20372]	Metabolism	Energy metabolism	ko00190//Oxidative phosphorylation	K11351	GO:0005575//cellular_component	-	-
ENSSSCG00000028022	-0.11137	0.144514	COL6A2	collagen, type VI, alpha 2 [Source:HGNC Symbol;Acc:HGNC:2212]	Organismal Systems;Cellular Processes;Environmental Information Processing	Cellular commiunity;Digestive system;Signaling molecules and interaction;Signal transduction	ko04151//PI3K-Akt signaling pathway;ko04510//Focal adhesion;ko04974//Protein digestion and absorption;ko04512//ECM-receptor interaction	K06238	-	-	-
ENSSSCG00000005997	-0.231611	0.162164	COL14A1	collagen, type XIV, alpha 1 [Source:HGNC Symbol;Acc:HGNC:2191]	Organismal Systems	Digestive system	ko04974//Protein digestion and absorption	K08133	GO:0005575//cellular_component	GO:0003674//molecular_function	-
ENSSSCG00000020744	-0.0590404	-0.177666	DUSP3	dual specificity phosphatase 3 [Source:HGNC Symbol;Acc:HGNC:3069]	Environmental Information Processing	Signal transduction	ko04010//MAPK signaling pathway	K17614	GO:0044464//cell part;GO:0005829//cytosol;GO:0044444//cytoplasmic part;GO:0044424//intracellular part;GO:0005623//cell;GO:0005737//cytoplasm;GO:0005575//cellular_component;GO:0005622//intracellular	GO:0016787//hydrolase activity;GO:0042578//phosphoric ester hydrolase activity;GO:0003824//catalytic activity;GO:0003674//molecular_function;GO:0016791//phosphatase activity;GO:0016788//hydrolase activity, acting on ester bonds	GO:0043170//macromolecule metabolic process;GO:0071704//organic substance metabolic process;GO:0008152//metabolic process;GO:0036211//protein modification process;GO:0044267//cellular protein metabolic process;GO:0044260//cellular macromolecule metabolic process;GO:0044237//cellular metabolic process;GO:0044238//primary metabolic process;GO:0006464//cellular protein modification process;GO:004341…
ENSSSCG00000023257	-0.226823	-0.119405	PDAP1	PDGFA associated protein 1 [Source:HGNC Symbol;Acc:HGNC:14634]	-	-	-	-	-	-	-
ENSSSCG00000007514	-0.0978793	-0.115598	VAPB	Vesicle-associated membrane protein-associated protein B [Source:UniProtKB/Swiss-Prot;Acc:A5GFS8]	-	-	-	-	GO:0012505//endomembrane system;GO:0005622//intracellular;GO:0005783//endoplasmic reticulum;GO:0043227//membrane-bounded organelle;GO:0043229//intracellular organelle;GO:0043226//organelle;GO:0005575//cellular_component;GO:0044424//intracellular part;GO:0005794//Golgi apparatus;GO:0005737//cytoplasm;GO:0044464//cell part;GO:0044444//cytoplasmic part;GO:0043231//intracellular membrane-bounded orga…	GO:0019899//enzyme binding;GO:0005515//protein binding;GO:0008092//cytoskeletal protein binding;GO:0003674//molecular_function;GO:0005488//binding	GO:0050794//regulation of cellular process;GO:0050789//regulation of biological process;GO:0009987//cellular process;GO:0006950//response to stress;GO:0044699//single-organism process;GO:0044419//interspecies interaction between organisms;GO:0065008//regulation of biological quality;GO:0042592//homeostatic process;GO:0065007//biological regulation;GO:0044763//single-organism cellular process;GO:0…
ENSSSCG00000025224	0.20452	0.194507	-	-	-	-	-	-	-	GO:0003674//molecular_function	GO:0008150//biological_process
ENSSSCG00000030220	-0.0690318	0.280614	-	-	-	-	-	-	GO:0044464//cell part;GO:0044424//intracellular part;GO:0005575//cellular_component;GO:0005623//cell;GO:0005737//cytoplasm;GO:0005622//intracellular	GO:0016874//ligase activity;GO:0043167//ion binding;GO:0003674//molecular_function;GO:0005488//binding;GO:0003824//catalytic activity	GO:0034641//cellular nitrogen compound metabolic process;GO:0008150//biological_process;GO:0044237//cellular metabolic process;GO:0009987//cellular process;GO:0044710//single-organism metabolic process;GO:0008152//metabolic process;GO:0009058//biosynthetic process;GO:0044699//single-organism process;GO:0044281//small molecule metabolic process;GO:0006807//nitrogen compound metabolic process
ENSSSCG00000003812	0.197956	-0.223172	PGM1	phosphoglucomutase 1 [Source:HGNC Symbol;Acc:HGNC:8905]	Metabolism	Nucleotide metabolism;Carbohydrate metabolism	ko00230//Purine metabolism;ko00010//Glycolysis / Gluconeogenesis;ko00520//Amino sugar and nucleotide sugar metabolism;ko00500//Starch and sucrose metabolism;ko00052//Galactose metabolism;ko00030//Pentose phosphate pathway	K01835	GO:0005623//cell;GO:0044444//cytoplasmic part;GO:0044464//cell part;GO:0044424//intracellular part;GO:0005575//cellular_component;GO:0005829//cytosol;GO:0005622//intracellular;GO:0005737//cytoplasm	GO:0043167//ion binding;GO:0003824//catalytic activity;GO:0005488//binding;GO:0003674//molecular_function;GO:0016853//isomerase activity	GO:0008152//metabolic process;GO:0005975//carbohydrate metabolic process;GO:0008150//biological_process;GO:0006091//generation of precursor metabolites and energy;GO:0044238//primary metabolic process;GO:0009056//catabolic process;GO:0009987//cellular process;GO:0071704//organic substance metabolic process;GO:0044237//cellular metabolic process;GO:0009058//biosynthetic process
ENSSSCG00000007187	-0.0469018	0.103001	NSFL1C	NSFL1 (p97) cofactor (p47) [Source:HGNC Symbol;Acc:HGNC:15912]	Genetic Information Processing	Folding, sorting and degradation	ko04141//Protein processing in endoplasmic reticulum	K14012	GO:0005829//cytosol;GO:0005737//cytoplasm;GO:0005622//intracellular;GO:0044444//cytoplasmic part;GO:0043227//membrane-bounded organelle;GO:0005575//cellular_component;GO:0044424//intracellular part;GO:0043231//intracellular membrane-bounded organelle;GO:0044464//cell part;GO:0043226//organelle;GO:0005623//cell;GO:0005634//nucleus;GO:0043229//intracellular organelle	GO:0003674//molecular_function;GO:0098772//molecular function regulator;GO:0030234//enzyme regulator activity;GO:0032182//ubiquitin-like protein binding;GO:0005488//binding;GO:0005515//protein binding	GO:0061024//membrane organization;GO:0044237//cellular metabolic process;GO:0022607//cellular component assembly;GO:0050896//response to stimulus;GO:0044085//cellular component biogenesis;GO:0008150//biological_process;GO:0044248//cellular catabolic process;GO:0008152//metabolic process;GO:0006950//response to stress;GO:0009987//cellular process;GO:0009056//catabolic process;GO:0071840//cellular …
ENSSSCG00000007586	0.0596768	-0.209752	FSCN1	fascin [Source:RefSeq peptide;Acc:NP_001139772]	-	-	-	-	GO:0005575//cellular_component;GO:0043229//intracellular organelle;GO:0044424//intracellular part;GO:0044464//cell part;GO:0005622//intracellular;GO:0005856//cytoskeleton;GO:0043232//intracellular non-membrane-bounded organelle;GO:0005737//cytoplasm;GO:0043226//organelle;GO:0005623//cell;GO:0043228//non-membrane-bounded organelle	GO:0030674//protein binding, bridging;GO:0060090//binding, bridging;GO:0003674//molecular_function;GO:0005515//protein binding;GO:0005488//binding;GO:0008092//cytoskeletal protein binding	GO:0040011//locomotion;GO:0008150//biological_process;GO:0051179//localization;GO:0009987//cellular process;GO:0071840//cellular component organization or biogenesis;GO:0007010//cytoskeleton organization;GO:0016043//cellular component organization;GO:0044699//single-organism process;GO:0051674//localization of cell;GO:0006996//organelle organization;GO:0044763//single-organism cellular process;GO…
ENSSSCG00000027946	-0.143473	-0.103594	MVP	major vault protein [Source:HGNC Symbol;Acc:HGNC:7531]	-	-	-	-	-	-	-
ENSSSCG00000006062	-0.0860839	-0.133239	-	-	-	-	-	-	-	GO:0003674//molecular_function	-
ENSSSCG00000023643	0.00402426	0.123607	PDHA1	pyruvate dehydrogenase (lipoamide) alpha 1 [Source:HGNC Symbol;Acc:HGNC:8806]	Organismal Systems;Environmental Information Processing;Metabolism	Endocrine system;Signal transduction;Carbohydrate metabolism;Overview	ko01200//Carbon metabolism;ko04066//HIF-1 signaling pathway;ko04922//Glucagon signaling pathway;ko00010//Glycolysis / Gluconeogenesis;ko00620//Pyruvate metabolism;ko00020//Citrate cycle (TCA cycle)	K00161	GO:0005623//cell;GO:0005622//intracellular;GO:0043226//organelle;GO:0005575//cellular_component;GO:0044464//cell part	GO:0003824//catalytic activity;GO:0003674//molecular_function;GO:0016491//oxidoreductase activity	GO:0008152//metabolic process;GO:0044710//single-organism metabolic process;GO:0051186//cofactor metabolic process;GO:0044238//primary metabolic process;GO:0044699//single-organism process;GO:0044281//small molecule metabolic process;GO:0008150//biological_process;GO:0044237//cellular metabolic process;GO:0006790//sulfur compound metabolic process;GO:0009987//cellular process;GO:0006807//nitrogen…
ENSSSCG00000010311	-0.113833	-0.112022	CAMK2G	calcium/calmodulin-dependent protein kinase II gamma [Source:HGNC Symbol;Acc:HGNC:1463]	Cellular Processes;Organismal Systems;Environmental Information Processing	Nervous system;Cell growth and death;Sensory system;Digestive system;Circulatory system;Endocrine system;Signal transduction;Environmental adaptation	ko04740//Olfactory transduction;ko04024//cAMP signaling pathway;ko04020//Calcium signaling pathway;ko04921//Oxytocin signaling pathway;ko04261//Adrenergic signaling in cardiomyocytes;ko04722//Neurotrophin signaling pathway;ko04310//Wnt signaling pathway;ko04728//Dopaminergic synapse;ko04066//HIF-1 signaling pathway;ko04114//Oocyte meiosis;ko04916//Melanogenesis;ko04922//Glucagon signaling pathway…	K04515	-	GO:0016772//transferase activity, transferring phosphorus-containing groups;GO:0016740//transferase activity;GO:0005488//binding;GO:0003674//molecular_function;GO:0016301//kinase activity;GO:0003824//catalytic activity;GO:0043167//ion binding	GO:0008150//biological_process;GO:0044237//cellular metabolic process;GO:0008152//metabolic process;GO:0071704//organic substance metabolic process;GO:0044238//primary metabolic process;GO:0009987//cellular process;GO:0043170//macromolecule metabolic process;GO:0006464//cellular protein modification process;GO:0019538//protein metabolic process;GO:0043412//macromolecule modification;GO:0036211//p…
ENSSSCG00000011803	-0.14986	-0.135461	EIF4A2	eukaryotic translation initiation factor 4A2 [Source:HGNC Symbol;Acc:HGNC:3284]	Genetic Information Processing	Translation	ko03013//RNA transport	K03257	-	GO:0097159//organic cyclic compound binding;GO:0016787//hydrolase activity;GO:0043167//ion binding;GO:0003674//molecular_function;GO:0003676//nucleic acid binding;GO:0016462//pyrophosphatase activity;GO:0004386//helicase activity;GO:1901363//heterocyclic compound binding;GO:0003723//RNA binding;GO:0016818//hydrolase activity, acting on acid anhydrides, in phosphorus-containing anhydrides;GO:00038…	GO:0044238//primary metabolic process;GO:0034645//cellular macromolecule biosynthetic process;GO:0008150//biological_process;GO:0006807//nitrogen compound metabolic process;GO:0071704//organic substance metabolic process;GO:0044267//cellular protein metabolic process;GO:0034641//cellular nitrogen compound metabolic process;GO:0044249//cellular biosynthetic process;GO:0009987//cellular process;GO:…
ENSSSCG00000013736	0.193598	0.0873458	PRDX2	-	-	-	-	-	-	GO:0003674//molecular_function;GO:0016491//oxidoreductase activity;GO:0003824//catalytic activity	GO:0008150//biological_process
ENSSSCG00000022586	0.229695	0.3815	-	-	Metabolism	Energy metabolism	ko00190//Oxidative phosphorylation	K02131	GO:0044464//cell part;GO:0044444//cytoplasmic part;GO:0043234//protein complex;GO:0044424//intracellular part;GO:0043227//membrane-bounded organelle;GO:0043231//intracellular membrane-bounded organelle;GO:0005575//cellular_component;GO:0043226//organelle;GO:0005739//mitochondrion;GO:0032991//macromolecular complex;GO:0043229//intracellular organelle;GO:0005623//cell;GO:0005622//intracellular;GO:0…	GO:0005215//transporter activity;GO:0022857//transmembrane transporter activity;GO:0003674//molecular_function	GO:0008150//biological_process;GO:0055085//transmembrane transport;GO:0044763//single-organism cellular process;GO:0009058//biosynthetic process;GO:0051179//localization;GO:0034641//cellular nitrogen compound metabolic process;GO:0009987//cellular process;GO:1902578//single-organism localization;GO:0044710//single-organism metabolic process;GO:0044765//single-organism transport;GO:0051234//establ…
ENSSSCG00000013891	-0.0429348	-0.139319	CCDC124	coiled-coil domain containing 124 [Source:HGNC Symbol;Acc:HGNC:25171]	-	-	-	-	-	-	-
ENSSSCG00000026930	-0.257501	-0.26447	HIST1H2BN	histone cluster 1, H2bn [Source:HGNC Symbol;Acc:HGNC:4749]	-	-	-	-	GO:0043232//intracellular non-membrane-bounded organelle;GO:0005622//intracellular;GO:0044428//nuclear part;GO:0044424//intracellular part;GO:0044446//intracellular organelle part;GO:0043226//organelle;GO:0043228//non-membrane-bounded organelle;GO:0044422//organelle part;GO:0043233//organelle lumen;GO:0005694//chromosome;GO:0043234//protein complex;GO:0005634//nucleus;GO:0000228//nuclear chromoso…	GO:0003677//DNA binding;GO:1901363//heterocyclic compound binding;GO:0005488//binding;GO:0097159//organic cyclic compound binding;GO:0003676//nucleic acid binding;GO:0003674//molecular_function	GO:0022607//cellular component assembly;GO:0006461//protein complex assembly;GO:0043933//macromolecular complex subunit organization;GO:0006996//organelle organization;GO:0071822//protein complex subunit organization;GO:0008150//biological_process;GO:0071840//cellular component organization or biogenesis;GO:0009987//cellular process;GO:0051276//chromosome organization;GO:0044085//cellular compone…
ENSSSCG00000013746	0.155349	-0.101118	CALR	calreticulin [Source:HGNC Symbol;Acc:HGNC:1455]	Genetic Information Processing;Organismal Systems;Cellular Processes	Transport and catabolism;Immune system;Folding, sorting and degradation	ko04141//Protein processing in endoplasmic reticulum;ko04145//Phagosome;ko04612//Antigen processing and presentation	K08057	GO:0043231//intracellular membrane-bounded organelle;GO:0005622//intracellular;GO:0043229//intracellular organelle;GO:0005575//cellular_component;GO:0005737//cytoplasm;GO:0005783//endoplasmic reticulum;GO:0005623//cell;GO:0012505//endomembrane system;GO:0044424//intracellular part;GO:0044444//cytoplasmic part;GO:0044464//cell part;GO:0043227//membrane-bounded organelle;GO:0043226//organelle	GO:0051082//unfolded protein binding;GO:0043167//ion binding;GO:0005515//protein binding;GO:0005488//binding;GO:0003674//molecular_function	GO:0008152//metabolic process;GO:0043170//macromolecule metabolic process;GO:0044238//primary metabolic process;GO:0006457//protein folding;GO:0009987//cellular process;GO:0008150//biological_process;GO:0044260//cellular macromolecule metabolic process;GO:0044267//cellular protein metabolic process;GO:0044237//cellular metabolic process;GO:0019538//protein metabolic process;GO:0071704//organic su…
ENSSSCG00000008046	-0.107125	-0.141092	PGP	phosphoglycolate phosphatase [Source:HGNC Symbol;Acc:HGNC:8909]	Metabolism	Carbohydrate metabolism;Overview	ko01200//Carbon metabolism;ko00630//Glyoxylate and dicarboxylate metabolism	K19269	-	GO:0003824//catalytic activity;GO:0016791//phosphatase activity;GO:0016788//hydrolase activity, acting on ester bonds;GO:0003674//molecular_function;GO:0016787//hydrolase activity;GO:0042578//phosphoric ester hydrolase activity	GO:0008150//biological_process
ENSSSCG00000000145	-0.183173	-0.118899	MYH9	myosin, heavy chain 9, non-muscle [Source:HGNC Symbol;Acc:HGNC:7579]	Cellular Processes	Cellular commiunity	ko04530//Tight junction	K10352	GO:0044424//intracellular part;GO:0043226//organelle;GO:0043234//protein complex;GO:0043232//intracellular non-membrane-bounded organelle;GO:0043228//non-membrane-bounded organelle;GO:0005623//cell;GO:0032991//macromolecular complex;GO:0005622//intracellular;GO:0044464//cell part;GO:0005856//cytoskeleton;GO:0005575//cellular_component;GO:0043229//intracellular organelle	GO:0008092//cytoskeletal protein binding;GO:0043167//ion binding;GO:0005515//protein binding;GO:0005488//binding;GO:0003674//molecular_function	-
ENSSSCG00000013771	0.0509343	0.119648	PRKACG	protein kinase, cAMP-dependent, catalytic, gamma [Source:HGNC Symbol;Acc:HGNC:9382]	-	-	-	-	GO:0005737//cytoplasm;GO:0044464//cell part;GO:0043229//intracellular organelle;GO:0043226//organelle;GO:0005575//cellular_component;GO:0005623//cell;GO:0044424//intracellular part;GO:0005622//intracellular;GO:0043227//membrane-bounded organelle;GO:0005634//nucleus;GO:0043231//intracellular membrane-bounded organelle	GO:0043167//ion binding;GO:0005488//binding;GO:0003824//catalytic activity;GO:0003674//molecular_function;GO:0016301//kinase activity;GO:0016772//transferase activity, transferring phosphorus-containing groups;GO:0016740//transferase activity	GO:0008152//metabolic process;GO:0044238//primary metabolic process;GO:0019538//protein metabolic process;GO:0071704//organic substance metabolic process;GO:0008150//biological_process;GO:0044260//cellular macromolecule metabolic process;GO:0043170//macromolecule metabolic process;GO:0036211//protein modification process;GO:0044267//cellular protein metabolic process;GO:0044237//cellular metaboli…
ENSSSCG00000017489	-0.0295878	0.105971	-	-	Genetic Information Processing	Folding, sorting and degradation	ko03050//Proteasome	K03033	GO:0005575//cellular_component;GO:0005623//cell;GO:0005622//intracellular;GO:0044464//cell part;GO:0043234//protein complex;GO:0032991//macromolecular complex	GO:0030234//enzyme regulator activity;GO:0098772//molecular function regulator;GO:0003674//molecular_function	GO:0008150//biological_process;GO:0009056//catabolic process;GO:0008152//metabolic process
ENSSSCG00000026784	0.0610708	-0.130834	LMNB2	lamin B2 [Source:HGNC Symbol;Acc:HGNC:6638]	-	-	-	-	GO:0043229//intracellular organelle;GO:0031967//organelle envelope;GO:0044428//nuclear part;GO:0005634//nucleus;GO:0044464//cell part;GO:0044422//organelle part;GO:0043231//intracellular membrane-bounded organelle;GO:0031975//envelope;GO:0044446//intracellular organelle part;GO:0005575//cellular_component;GO:0044424//intracellular part;GO:0043228//non-membrane-bounded organelle;GO:0032991//macrom…	GO:0003674//molecular_function;GO:0005198//structural molecule activity	-
ENSSSCG00000023142	-0.175459	-0.1034	GAMT	guanidinoacetate N-methyltransferase [Source:HGNC Symbol;Acc:HGNC:4136]	Metabolism	Amino acid metabolism	ko00330//Arginine and proline metabolism;ko00260//Glycine, serine and threonine metabolism	K00542	-	GO:0008168//methyltransferase activity;GO:0003674//molecular_function;GO:0003824//catalytic activity;GO:0016741//transferase activity, transferring one-carbon groups;GO:0016740//transferase activity	GO:0008150//biological_process
ENSSSCG00000017090	-0.0177366	0.10262	-	-	-	-	-	-	-	GO:0043167//ion binding;GO:0003674//molecular_function;GO:0008289//lipid binding;GO:0005488//binding	-
ENSSSCG00000004490	-0.0196355	0.194614	SETBP1	SET binding protein 1 [Source:HGNC Symbol;Acc:HGNC:15573]	-	-	-	-	-	GO:0003674//molecular_function;GO:0003676//nucleic acid binding;GO:0005488//binding;GO:0003677//DNA binding;GO:0097159//organic cyclic compound binding;GO:1901363//heterocyclic compound binding	-
ENSSSCG00000006777	0.0149769	0.107532	RHOC	ras homolog family member C [Source:HGNC Symbol;Acc:HGNC:669]	-	-	-	-	GO:0005622//intracellular;GO:0005575//cellular_component;GO:0005623//cell;GO:0044464//cell part	GO:0005488//binding;GO:0043167//ion binding;GO:0003674//molecular_function	GO:0032502//developmental process;GO:0065007//biological regulation;GO:0040011//locomotion;GO:0051674//localization of cell;GO:0006928//movement of cell or subcellular component;GO:0044763//single-organism cellular process;GO:0006950//response to stress;GO:0044699//single-organism process;GO:0051179//localization;GO:0050794//regulation of cellular process;GO:0051234//establishment of localization…
ENSSSCG00000015795	-0.176101	0.208438	CCDC110	coiled-coil domain containing 110 [Source:HGNC Symbol;Acc:HGNC:28504]	-	-	-	-	-	-	-
ENSSSCG00000013094	-0.142381	-0.103001	DDB1	damage-specific DNA binding protein 1, 127kDa [Source:HGNC Symbol;Acc:HGNC:2717]	Genetic Information Processing	Replication and repair;Folding, sorting and degradation	ko04120//Ubiquitin mediated proteolysis;ko03420//Nucleotide excision repair	K10610	GO:0005622//intracellular;GO:0043229//intracellular organelle;GO:0044424//intracellular part;GO:0043227//membrane-bounded organelle;GO:0005575//cellular_component;GO:0032991//macromolecular complex;GO:0043231//intracellular membrane-bounded organelle;GO:0044464//cell part;GO:0043226//organelle;GO:0005623//cell;GO:0043234//protein complex;GO:0005634//nucleus	GO:0097159//organic cyclic compound binding;GO:0003676//nucleic acid binding;GO:1901363//heterocyclic compound binding;GO:0003677//DNA binding;GO:0003674//molecular_function;GO:0005488//binding	GO:0009987//cellular process;GO:0008150//biological_process;GO:0044260//cellular macromolecule metabolic process;GO:0044238//primary metabolic process;GO:0006259//DNA metabolic process;GO:0006139//nucleobase-containing compound metabolic process;GO:0090304//nucleic acid metabolic process;GO:0006725//cellular aromatic compound metabolic process;GO:0071704//organic substance metabolic process;GO:00…
ENSSSCG00000012811	-0.164923	0.135912	VBP1	von Hippel-Lindau binding protein 1 [Source:HGNC Symbol;Acc:HGNC:12662]	-	-	-	-	GO:0005623//cell;GO:0032991//macromolecular complex;GO:0005575//cellular_component;GO:0005622//intracellular;GO:0043234//protein complex;GO:0005737//cytoplasm;GO:0044424//intracellular part;GO:0044464//cell part	GO:0003674//molecular_function;GO:0005488//binding;GO:0005515//protein binding;GO:0008092//cytoskeletal protein binding	GO:0009987//cellular process;GO:0071704//organic substance metabolic process;GO:0016043//cellular component organization;GO:0065003//macromolecular complex assembly;GO:0044267//cellular protein metabolic process;GO:0006461//protein complex assembly;GO:0008152//metabolic process;GO:0006457//protein folding;GO:0008150//biological_process;GO:0044238//primary metabolic process;GO:0044085//cellular co…
ENSSSCG00000009241	0.0117641	-0.149751	COPS4	COP9 signalosome subunit 4 [Source:HGNC Symbol;Acc:HGNC:16702]	-	-	-	-	GO:0043226//organelle;GO:0043231//intracellular membrane-bounded organelle;GO:0031410//cytoplasmic vesicle;GO:0043234//protein complex;GO:0005622//intracellular;GO:0044464//cell part;GO:0005737//cytoplasm;GO:0043229//intracellular organelle;GO:0005575//cellular_component;GO:0031982//vesicle;GO:0016023//cytoplasmic membrane-bounded vesicle;GO:0005634//nucleus;GO:0031988//membrane-bounded vesicle;G…	GO:0003674//molecular_function;GO:0016787//hydrolase activity;GO:0003824//catalytic activity;GO:0008233//peptidase activity	GO:0044238//primary metabolic process;GO:0044237//cellular metabolic process;GO:0006464//cellular protein modification process;GO:0008150//biological_process;GO:0009987//cellular process;GO:0008152//metabolic process;GO:0019538//protein metabolic process;GO:0043412//macromolecule modification;GO:0071704//organic substance metabolic process;GO:0044267//cellular protein metabolic process;GO:0043170…
ENSSSCG00000017885	0.234877	0.178212	SMTNL2	smoothelin-like 2 [Source:HGNC Symbol;Acc:HGNC:24764]	-	-	-	-	-	GO:0003674//molecular_function	-
ENSSSCG00000007692	0.225947	-0.0953667	YWHAG	tyrosine 3-monooxygenase/tryptophan 5-monooxygenase activation protein, gamma [Source:HGNC Symbol;Acc:HGNC:12852]	Cellular Processes;Environmental Information Processing	Cell growth and death;Signal transduction	ko04151//PI3K-Akt signaling pathway;ko04390//Hippo signaling pathway;ko04110//Cell cycle;ko04114//Oocyte meiosis	K16198	-	GO:0003674//molecular_function	-
ENSSSCG00000021411	-0.257501	-0.154368	-	-	-	-	-	-	GO:0070013//intracellular organelle lumen;GO:0043226//organelle;GO:0000228//nuclear chromosome;GO:0005623//cell;GO:0031974//membrane-enclosed lumen;GO:0044446//intracellular organelle part;GO:0043234//protein complex;GO:0043233//organelle lumen;GO:0032991//macromolecular complex;GO:0043231//intracellular membrane-bounded organelle;GO:0044424//intracellular part;GO:0044428//nuclear part;GO:0044422…	GO:0097159//organic cyclic compound binding;GO:0003674//molecular_function;GO:1901363//heterocyclic compound binding;GO:0005488//binding;GO:0003676//nucleic acid binding;GO:0003677//DNA binding	GO:0016043//cellular component organization;GO:0070271//protein complex biogenesis;GO:0051276//chromosome organization;GO:0044085//cellular component biogenesis;GO:0009987//cellular process;GO:0065003//macromolecular complex assembly;GO:0008150//biological_process;GO:0071840//cellular component organization or biogenesis;GO:0006996//organelle organization;GO:0043933//macromolecular complex subuni…
ENSSSCG00000029251	-0.235384	0.0996177	-	-	-	-	-	-	-	-	-
ENSSSCG00000013022	0.0112799	-0.155001	PYGM	phosphorylase, glycogen, muscle [Source:HGNC Symbol;Acc:HGNC:9726]	Organismal Systems;Metabolism	Endocrine system;Carbohydrate metabolism	ko04910//Insulin signaling pathway;ko04922//Glucagon signaling pathway;ko00500//Starch and sucrose metabolism	K00688	GO:0005575//cellular_component;GO:0044464//cell part;GO:0005737//cytoplasm;GO:0044424//intracellular part;GO:0005622//intracellular;GO:0005623//cell	GO:0016740//transferase activity;GO:0003824//catalytic activity;GO:0003674//molecular_function;GO:0016757//transferase activity, transferring glycosyl groups;GO:0005488//binding;GO:0043167//ion binding	GO:0044237//cellular metabolic process;GO:0071704//organic substance metabolic process;GO:0044238//primary metabolic process;GO:0009987//cellular process;GO:0008152//metabolic process;GO:0006091//generation of precursor metabolites and energy;GO:0005975//carbohydrate metabolic process;GO:0009056//catabolic process;GO:0008150//biological_process
ENSSSCG00000020703	0.0674771	0.134635	ACTN1	actinin, alpha 1 [Source:HGNC Symbol;Acc:HGNC:163]	Organismal Systems;Cellular Processes	Cellular commiunity;Immune system;Cell motility	ko04810//Regulation of actin cytoskeleton;ko04510//Focal adhesion;ko04530//Tight junction;ko04670//Leukocyte transendothelial migration;ko04520//Adherens junction	K05699	-	GO:0008092//cytoskeletal protein binding;GO:0005488//binding;GO:0003674//molecular_function;GO:0005515//protein binding;GO:0043167//ion binding	GO:0016043//cellular component organization;GO:0009987//cellular process;GO:0071840//cellular component organization or biogenesis;GO:0006996//organelle organization;GO:0008150//biological_process;GO:0007010//cytoskeleton organization;GO:0044085//cellular component biogenesis;GO:0022607//cellular component assembly
ENSSSCG00000000773	-0.0525918	-0.115097	-	-	-	-	-	-	GO:0005622//intracellular;GO:0032991//macromolecular complex;GO:0005856//cytoskeleton;GO:0005623//cell;GO:0043229//intracellular organelle;GO:0005737//cytoplasm;GO:0044424//intracellular part;GO:0043232//intracellular non-membrane-bounded organelle;GO:0043234//protein complex;GO:0043226//organelle;GO:0043228//non-membrane-bounded organelle;GO:0044464//cell part;GO:0005575//cellular_component	GO:0003674//molecular_function;GO:0016818//hydrolase activity, acting on acid anhydrides, in phosphorus-containing anhydrides;GO:0016787//hydrolase activity;GO:0017111//nucleoside-triphosphatase activity;GO:0003824//catalytic activity;GO:0016462//pyrophosphatase activity;GO:0005198//structural molecule activity;GO:0016817//hydrolase activity, acting on acid anhydrides;GO:0003924//GTPase activity;…	GO:0071822//protein complex subunit organization;GO:0044085//cellular component biogenesis;GO:0008150//biological_process;GO:0006461//protein complex assembly;GO:0070271//protein complex biogenesis;GO:0071840//cellular component organization or biogenesis;GO:0043933//macromolecular complex subunit organization;GO:0022607//cellular component assembly;GO:0065003//macromolecular complex assembly;GO:…
ENSSSCG00000008878	0.171294	0.14326	PPID	-	-	-	-	-	-	GO:0016853//isomerase activity;GO:0003824//catalytic activity;GO:0003674//molecular_function	GO:0044237//cellular metabolic process;GO:0006457//protein folding;GO:0071704//organic substance metabolic process;GO:0044267//cellular protein metabolic process;GO:0044260//cellular macromolecule metabolic process;GO:0036211//protein modification process;GO:0008152//metabolic process;GO:0043170//macromolecule metabolic process;GO:0009987//cellular process;GO:0019538//protein metabolic process;GO…
ENSSSCG00000017510	-0.102051	-0.123468	CACNB1	calcium channel, voltage-dependent, beta 1 subunit [Source:HGNC Symbol;Acc:HGNC:1401]	Organismal Systems;Environmental Information Processing	Circulatory system;Endocrine system;Signal transduction	ko04010//MAPK signaling pathway;ko04921//Oxytocin signaling pathway;ko04261//Adrenergic signaling in cardiomyocytes;ko04260//Cardiac muscle contraction	K04862	GO:0005623//cell;GO:0005886//plasma membrane;GO:0032991//macromolecular complex;GO:0043234//protein complex;GO:0071944//cell periphery;GO:0005575//cellular_component;GO:0044464//cell part;GO:0016020//membrane	GO:0005215//transporter activity;GO:0003674//molecular_function;GO:0022857//transmembrane transporter activity	GO:0051234//establishment of localization;GO:0009987//cellular process;GO:0023052//signaling;GO:0008150//biological_process;GO:0044699//single-organism process;GO:0051179//localization;GO:1902578//single-organism localization;GO:0007154//cell communication;GO:0044700//single organism signaling;GO:0044763//single-organism cellular process;GO:0006810//transport;GO:0055085//transmembrane transport;G…
ENSSSCG00000028522	-0.258312	-0.173816	KRT10	keratin 10, type I [Source:HGNC Symbol;Acc:HGNC:6413]	-	-	-	-	GO:0005623//cell;GO:0043228//non-membrane-bounded organelle;GO:0005622//intracellular;GO:0043234//protein complex;GO:0043229//intracellular organelle;GO:0043232//intracellular non-membrane-bounded organelle;GO:0005856//cytoskeleton;GO:0044464//cell part;GO:0032991//macromolecular complex;GO:0044424//intracellular part;GO:0043226//organelle;GO:0005575//cellular_component	GO:0003674//molecular_function;GO:0005198//structural molecule activity	-
ENSSSCG00000012999	0.00990866	0.0925977	CAPN1	calpain 1, (mu/I) large subunit [Source:HGNC Symbol;Acc:HGNC:1476]	Genetic Information Processing;Cellular Processes	Cell growth and death;Folding, sorting and degradation	ko04141//Protein processing in endoplasmic reticulum;ko04210//Apoptosis	K01367	GO:0005575//cellular_component;GO:0005886//plasma membrane;GO:0016020//membrane;GO:0071944//cell periphery;GO:0005737//cytoplasm;GO:0044424//intracellular part;GO:0005623//cell;GO:0044464//cell part;GO:0005622//intracellular	GO:0043167//ion binding;GO:0008233//peptidase activity;GO:0003824//catalytic activity;GO:0005488//binding;GO:0016787//hydrolase activity;GO:0003674//molecular_function	GO:0008150//biological_process
ENSSSCG00000015836	-0.00214272	-0.125532	HNRNPA2B1	heterogeneous nuclear ribonucleoprotein A2/B1 [Source:HGNC Symbol;Acc:HGNC:5033]	-	-	-	-	-	GO:0003674//molecular_function	-
ENSSSCG00000026100	0.20452	0.114948	-	-	-	-	-	-	-	GO:0003674//molecular_function	GO:0008150//biological_process
ENSSSCG00000001505	-0.228116	-0.0916442	PFDN6	prefoldin subunit 6 [Source:HGNC Symbol;Acc:HGNC:4926]	-	-	-	-	GO:0005622//intracellular;GO:0005575//cellular_component;GO:0032991//macromolecular complex;GO:0005737//cytoplasm;GO:0044424//intracellular part;GO:0044464//cell part;GO:0005623//cell;GO:0043234//protein complex	GO:0005515//protein binding;GO:0005488//binding;GO:0051082//unfolded protein binding;GO:0003674//molecular_function	GO:0019538//protein metabolic process;GO:0071704//organic substance metabolic process;GO:0044085//cellular component biogenesis;GO:0043170//macromolecule metabolic process;GO:0022607//cellular component assembly;GO:0044260//cellular macromolecule metabolic process;GO:0071822//protein complex subunit organization;GO:0071840//cellular component organization or biogenesis;GO:0016043//cellular compon…
ENSSSCG00000007843	0.242331	0.31962	-	-	-	-	-	-	-	GO:0043167//ion binding;GO:0003674//molecular_function;GO:0005488//binding	GO:0008150//biological_process
ENSSSCG00000029311	-0.0128065	0.126951	MYPN	myopalladin [Source:HGNC Symbol;Acc:HGNC:23246]	-	-	-	-	-	GO:0003674//molecular_function	-
ENSSSCG00000024416	-0.0992993	-0.14767	-	-	Cellular Processes	Cellular commiunity	ko04530//Tight junction	K10352	GO:0044424//intracellular part;GO:0043234//protein complex;GO:0043226//organelle;GO:0005856//cytoskeleton;GO:0005622//intracellular;GO:0005575//cellular_component;GO:0043232//intracellular non-membrane-bounded organelle;GO:0032991//macromolecular complex;GO:0005623//cell;GO:0043229//intracellular organelle;GO:0044464//cell part;GO:0043228//non-membrane-bounded organelle	GO:0003674//molecular_function;GO:0005515//protein binding;GO:0005488//binding;GO:0008092//cytoskeletal protein binding;GO:0043167//ion binding	GO:0008150//biological_process
ENSSSCG00000028439	-0.124142	-0.176522	DMD	dystrophin [Source:HGNC Symbol;Acc:HGNC:2928]	-	-	-	-	-	-	-
ENSSSCG00000028113	-0.0544478	-0.293541	-	-	Cellular Processes	Transport and catabolism	ko04144//Endocytosis	K10364	GO:0043229//intracellular organelle;GO:0043226//organelle;GO:0005856//cytoskeleton;GO:0005575//cellular_component;GO:0043228//non-membrane-bounded organelle;GO:0005623//cell;GO:0043234//protein complex;GO:0043232//intracellular non-membrane-bounded organelle;GO:0032991//macromolecular complex;GO:0044424//intracellular part;GO:0005622//intracellular;GO:0044464//cell part	GO:0008092//cytoskeletal protein binding;GO:0003674//molecular_function;GO:0005488//binding;GO:0005515//protein binding	GO:0008150//biological_process
ENSSSCG00000013729	0.105423	-0.121454	-	-	-	-	-	-	GO:0005739//mitochondrion;GO:0044444//cytoplasmic part;GO:0043227//membrane-bounded organelle;GO:0043226//organelle;GO:0005623//cell;GO:0005737//cytoplasm;GO:0043229//intracellular organelle;GO:0043231//intracellular membrane-bounded organelle;GO:0044424//intracellular part;GO:0005622//intracellular;GO:0044464//cell part;GO:0005575//cellular_component	GO:0016491//oxidoreductase activity;GO:0005488//binding;GO:0003824//catalytic activity;GO:0003674//molecular_function;GO:0043167//ion binding	GO:0065007//biological regulation;GO:0042592//homeostatic process;GO:0044238//primary metabolic process;GO:0065008//regulation of biological quality;GO:0006629//lipid metabolic process;GO:0008152//metabolic process;GO:0008150//biological_process;GO:0009056//catabolic process;GO:0044281//small molecule metabolic process;GO:0071704//organic substance metabolic process;GO:0044710//single-organism me…
ENSSSCG00000006872	0.0423585	-0.161246	AGL	amylo-alpha-1, 6-glucosidase, 4-alpha-glucanotransferase [Source:HGNC Symbol;Acc:HGNC:321]	-	-	-	-	GO:0043227//membrane-bounded organelle;GO:0043231//intracellular membrane-bounded organelle;GO:0044424//intracellular part;GO:0044464//cell part;GO:0005575//cellular_component;GO:0005622//intracellular;GO:0005623//cell;GO:0043226//organelle;GO:0005737//cytoplasm;GO:0043229//intracellular organelle;GO:0005634//nucleus	GO:0016787//hydrolase activity;GO:0003674//molecular_function;GO:0003824//catalytic activity;GO:0016740//transferase activity;GO:0043167//ion binding;GO:0016798//hydrolase activity, acting on glycosyl bonds;GO:0005488//binding;GO:0016757//transferase activity, transferring glycosyl groups	GO:0071704//organic substance metabolic process;GO:0008152//metabolic process;GO:0009056//catabolic process;GO:0044237//cellular metabolic process;GO:0009058//biosynthetic process;GO:0008150//biological_process;GO:0006091//generation of precursor metabolites and energy;GO:0009987//cellular process;GO:0005975//carbohydrate metabolic process;GO:0044238//primary metabolic process
ENSSSCG00000027864	-0.243208	0.125463	OBSCN	obscurin, cytoskeletal calmodulin and titin-interacting RhoGEF [Source:HGNC Symbol;Acc:HGNC:15719]	-	-	-	-	-	GO:0003674//molecular_function	-
ENSSSCG00000011027	-0.00628626	0.121169	KIF5B	kinesin family member 5B [Source:HGNC Symbol;Acc:HGNC:6324]	Organismal Systems;Cellular Processes	Nervous system;Transport and catabolism	ko04144//Endocytosis;ko04728//Dopaminergic synapse	K10396	GO:0005622//intracellular;GO:0043229//intracellular organelle;GO:0005623//cell;GO:0032991//macromolecular complex;GO:0043234//protein complex;GO:0005575//cellular_component;GO:0043232//intracellular non-membrane-bounded organelle;GO:0044464//cell part;GO:0043228//non-membrane-bounded organelle;GO:0043226//organelle;GO:0044424//intracellular part;GO:0005856//cytoskeleton	GO:0005515//protein binding;GO:0017111//nucleoside-triphosphatase activity;GO:0016462//pyrophosphatase activity;GO:0003824//catalytic activity;GO:0043167//ion binding;GO:0016787//hydrolase activity;GO:0016817//hydrolase activity, acting on acid anhydrides;GO:0008092//cytoskeletal protein binding;GO:0016887//ATPase activity;GO:0005488//binding;GO:0003674//molecular_function;GO:0016818//hydrolase a…	GO:0006810//transport;GO:0016043//cellular component organization;GO:0030154//cell differentiation;GO:0000902//cell morphogenesis;GO:0032989//cellular component morphogenesis;GO:0030705//cytoskeleton-dependent intracellular transport;GO:0048856//anatomical structure development;GO:0044767//single-organism developmental process;GO:0051234//establishment of localization;GO:0009653//anatomical struc…
ENSSSCG00000007132	0.148717	-0.0748814	-	-	-	-	-	-	GO:0012505//endomembrane system;GO:0043229//intracellular organelle;GO:0043227//membrane-bounded organelle;GO:0044464//cell part;GO:0005737//cytoplasm;GO:0044444//cytoplasmic part;GO:0044424//intracellular part;GO:0005783//endoplasmic reticulum;GO:0005622//intracellular;GO:0005575//cellular_component;GO:0043231//intracellular membrane-bounded organelle;GO:0005623//cell;GO:0043226//organelle	GO:0003674//molecular_function;GO:0016829//lyase activity;GO:0003824//catalytic activity	GO:0008152//metabolic process;GO:0009058//biosynthetic process;GO:0008150//biological_process
ENSSSCG00000013596	-0.164471	0.0915437	-	-	-	-	-	-	GO:0005737//cytoplasm;GO:0043231//intracellular membrane-bounded organelle;GO:0044424//intracellular part;GO:0005622//intracellular;GO:0043229//intracellular organelle;GO:0005623//cell;GO:0044464//cell part;GO:0043227//membrane-bounded organelle;GO:0005575//cellular_component;GO:0005739//mitochondrion;GO:0044444//cytoplasmic part;GO:0043226//organelle	GO:0003824//catalytic activity;GO:0016491//oxidoreductase activity;GO:0003674//molecular_function	GO:0044281//small molecule metabolic process;GO:0044710//single-organism metabolic process;GO:0008152//metabolic process;GO:0008150//biological_process;GO:0006091//generation of precursor metabolites and energy;GO:0044699//single-organism process;GO:0006807//nitrogen compound metabolic process;GO:0034641//cellular nitrogen compound metabolic process;GO:0044237//cellular metabolic process;GO:00099…
ENSSSCG00000020769	0.0363463	-0.0836173	-	-	-	-	-	-	GO:0005575//cellular_component;GO:0043234//protein complex;GO:0032991//macromolecular complex;GO:0005622//intracellular;GO:0005737//cytoplasm;GO:0043229//intracellular organelle;GO:0043231//intracellular membrane-bounded organelle;GO:0043226//organelle;GO:0043227//membrane-bounded organelle;GO:0005623//cell;GO:0044464//cell part;GO:0044424//intracellular part;GO:0005634//nucleus	GO:0003824//catalytic activity;GO:0008233//peptidase activity;GO:0016787//hydrolase activity;GO:0003674//molecular_function	GO:0008152//metabolic process;GO:0009056//catabolic process;GO:0008150//biological_process
ENSSSCG00000006623	0.123691	0.0619081	PSMB4	-	Genetic Information Processing	Folding, sorting and degradation	ko03050//Proteasome	K02736	GO:0005575//cellular_component;GO:0044424//intracellular part;GO:0043229//intracellular organelle;GO:0043231//intracellular membrane-bounded organelle;GO:0005623//cell;GO:0043234//protein complex;GO:0032991//macromolecular complex;GO:0005622//intracellular;GO:0005737//cytoplasm;GO:0044464//cell part;GO:0043226//organelle;GO:0043227//membrane-bounded organelle;GO:0005634//nucleus	GO:0008233//peptidase activity;GO:0003674//molecular_function;GO:0016787//hydrolase activity;GO:0003824//catalytic activity	GO:0008150//biological_process;GO:0008152//metabolic process;GO:0009056//catabolic process
ENSSSCG00000016640	0.00828437	-0.10994	PPP1R3A	protein phosphatase 1, regulatory subunit 3A [Source:HGNC Symbol;Acc:HGNC:9291]	Organismal Systems	Endocrine system	ko04910//Insulin signaling pathway	K07189	GO:0005575//cellular_component	GO:0003674//molecular_function	-
ENSSSCG00000021119	0.173839	-0.305338	-	-	Metabolism	Energy metabolism	ko00190//Oxidative phosphorylation	K03950	-	-	-
ENSSSCG00000010306	0.0498114	0.0687219	SEC24C	SEC24 homolog C, COPII coat complex component [Source:HGNC Symbol;Acc:HGNC:10705]	Genetic Information Processing	Folding, sorting and degradation	ko04141//Protein processing in endoplasmic reticulum	K14007	GO:0031982//vesicle;GO:0043229//intracellular organelle;GO:0043234//protein complex;GO:0043231//intracellular membrane-bounded organelle;GO:0031988//membrane-bounded vesicle;GO:0031410//cytoplasmic vesicle;GO:0044424//intracellular part;GO:0044464//cell part;GO:0044444//cytoplasmic part;GO:0005575//cellular_component;GO:0005622//intracellular;GO:0032991//macromolecular complex;GO:0005623//cell;GO…	GO:0003674//molecular_function;GO:0043167//ion binding;GO:0005488//binding	GO:0008150//biological_process;GO:0051234//establishment of localization;GO:0051179//localization;GO:0006810//transport;GO:0016192//vesicle-mediated transport
ENSSSCG00000005300	-0.0387387	0.0795863	VCP	transitional endoplasmic reticulum ATPase [Source:RefSeq peptide;Acc:NP_999445]	Genetic Information Processing	Folding, sorting and degradation	ko04141//Protein processing in endoplasmic reticulum	K13525	-	GO:0016887//ATPase activity;GO:0017111//nucleoside-triphosphatase activity;GO:0005488//binding;GO:0016817//hydrolase activity, acting on acid anhydrides;GO:0043167//ion binding;GO:0016818//hydrolase activity, acting on acid anhydrides, in phosphorus-containing anhydrides;GO:0003824//catalytic activity;GO:0016462//pyrophosphatase activity;GO:0016787//hydrolase activity;GO:0004386//helicase activit…	GO:0006259//DNA metabolic process;GO:0090304//nucleic acid metabolic process;GO:0008152//metabolic process;GO:0034641//cellular nitrogen compound metabolic process;GO:0050896//response to stimulus;GO:0044238//primary metabolic process;GO:0006807//nitrogen compound metabolic process;GO:0046483//heterocycle metabolic process;GO:0008150//biological_process;GO:0043170//macromolecule metabolic process…
ENSSSCG00000008303	0.0770281	-0.060022	CCT7	T-complex protein 1 subunit eta [Source:RefSeq peptide;Acc:NP_001163993]	-	-	-	-	GO:0005622//intracellular;GO:0005737//cytoplasm;GO:0044464//cell part;GO:0005575//cellular_component;GO:0005623//cell;GO:0044424//intracellular part	GO:0005488//binding;GO:0003674//molecular_function;GO:0043167//ion binding;GO:0051082//unfolded protein binding;GO:0005515//protein binding	GO:0071704//organic substance metabolic process;GO:0009987//cellular process;GO:0008152//metabolic process;GO:0008150//biological_process;GO:0044238//primary metabolic process;GO:0043170//macromolecule metabolic process;GO:0044237//cellular metabolic process;GO:0019538//protein metabolic process;GO:0006457//protein folding;GO:0044260//cellular macromolecule metabolic process;GO:0044267//cellular …
ENSSSCG00000009466	0.00592483	-0.0922133	UCHL3	-	-	-	-	-	GO:0044424//intracellular part;GO:0005622//intracellular;GO:0044464//cell part;GO:0005737//cytoplasm;GO:0005575//cellular_component;GO:0005623//cell	GO:0003674//molecular_function;GO:0008233//peptidase activity;GO:0003824//catalytic activity;GO:0016787//hydrolase activity	GO:0009987//cellular process;GO:0019538//protein metabolic process;GO:0043412//macromolecule modification;GO:0008150//biological_process;GO:0044260//cellular macromolecule metabolic process;GO:0006464//cellular protein modification process;GO:0009056//catabolic process;GO:0008152//metabolic process;GO:0071704//organic substance metabolic process;GO:0044237//cellular metabolic process;GO:0043170//…
ENSSSCG00000010299	-0.0612268	-0.108541	ANXA7	annexin A7 [Source:HGNC Symbol;Acc:HGNC:545]	-	-	-	-	-	GO:0003674//molecular_function;GO:0043167//ion binding;GO:0008289//lipid binding;GO:0005488//binding	-
ENSSSCG00000026618	-0.232923	0.0983569	-	-	-	-	-	-	GO:0005623//cell;GO:0044464//cell part;GO:0005575//cellular_component;GO:0005737//cytoplasm;GO:0044424//intracellular part;GO:0016020//membrane;GO:0005622//intracellular;GO:0005886//plasma membrane;GO:0071944//cell periphery	GO:0005488//binding;GO:0005515//protein binding;GO:0003674//molecular_function;GO:0019899//enzyme binding	-
ENSSSCG00000027969	-0.242079	-0.0866024	AHNAK	AHNAK nucleoprotein [Source:HGNC Symbol;Acc:HGNC:347]	-	-	-	-	-	-	-
ENSSSCG00000004048	-0.0846032	-0.0828811	TCP1	-	-	-	-	-	GO:0044464//cell part;GO:0005575//cellular_component;GO:0005622//intracellular;GO:0005623//cell;GO:0044424//intracellular part;GO:0005737//cytoplasm	GO:0051082//unfolded protein binding;GO:0043167//ion binding;GO:0003674//molecular_function;GO:0005488//binding;GO:0005515//protein binding	GO:0006457//protein folding;GO:0043170//macromolecule metabolic process;GO:0009987//cellular process;GO:0008150//biological_process;GO:0044238//primary metabolic process;GO:0019538//protein metabolic process;GO:0044267//cellular protein metabolic process;GO:0044260//cellular macromolecule metabolic process;GO:0071704//organic substance metabolic process;GO:0008152//metabolic process;GO:0044237//c…
ENSSSCG00000023604	0.098768	-0.0701301	-	-	-	-	-	-	GO:0005622//intracellular;GO:0044464//cell part;GO:0005575//cellular_component;GO:0005623//cell	GO:0016787//hydrolase activity;GO:0003824//catalytic activity;GO:0003674//molecular_function;GO:0008233//peptidase activity	GO:0008150//biological_process
ENSSSCG00000025853	-0.0350916	-0.152538	-	Myosin light polypeptide 6 [Source:UniProtKB/Swiss-Prot;Acc:P60662]	-	-	-	-	GO:0043229//intracellular organelle;GO:0032991//macromolecular complex;GO:0044424//intracellular part;GO:0005575//cellular_component;GO:0043226//organelle;GO:0043234//protein complex;GO:0005622//intracellular;GO:0044464//cell part;GO:0043228//non-membrane-bounded organelle;GO:0005856//cytoskeleton;GO:0043232//intracellular non-membrane-bounded organelle;GO:0005623//cell	GO:0003674//molecular_function;GO:0003824//catalytic activity;GO:0016787//hydrolase activity;GO:0016462//pyrophosphatase activity;GO:0016818//hydrolase activity, acting on acid anhydrides, in phosphorus-containing anhydrides;GO:0016817//hydrolase activity, acting on acid anhydrides;GO:0043167//ion binding;GO:0016887//ATPase activity;GO:0005198//structural molecule activity;GO:0017111//nucleoside-…	GO:0008150//biological_process
ENSSSCG00000007585	0.0327317	-0.0883704	ACTB	actin, beta [Source:HGNC Symbol;Acc:HGNC:132]	Organismal Systems;Cellular Processes;Environmental Information Processing	Cellular commiunity;Transport and catabolism;Endocrine system;Immune system;Cell motility;Signal transduction	ko04015//Rap1 signaling pathway;ko04015//Rap1 signaling pathway;ko04810//Regulation of actin cytoskeleton;ko04810//Regulation of actin cytoskeleton;ko04510//Focal adhesion;ko04510//Focal adhesion;ko04145//Phagosome;ko04145//Phagosome;ko04390//Hippo signaling pathway;ko04390//Hippo signaling pathway;ko04921//Oxytocin signaling pathway;ko04921//Oxytocin signaling pathway;ko04530//Tight junction;ko0…	K05692	GO:0043228//non-membrane-bounded organelle;GO:0005623//cell;GO:0044464//cell part;GO:0005575//cellular_component;GO:0043226//organelle;GO:0043232//intracellular non-membrane-bounded organelle;GO:0005886//plasma membrane;GO:0043229//intracellular organelle;GO:0005856//cytoskeleton;GO:0071944//cell periphery;GO:0005737//cytoplasm;GO:0005622//intracellular;GO:0016020//membrane;GO:0044424//intracellu…	GO:0043167//ion binding;GO:0003674//molecular_function;GO:0005488//binding	-
ENSSSCG00000002628	-0.135758	-0.119874	ICK	intestinal cell (MAK-like) kinase [Source:HGNC Symbol;Acc:HGNC:21219]	-	-	-	-	-	GO:0003674//molecular_function;GO:0005488//binding;GO:0016772//transferase activity, transferring phosphorus-containing groups;GO:0003824//catalytic activity;GO:0016740//transferase activity;GO:0043167//ion binding;GO:0016301//kinase activity	GO:0008152//metabolic process;GO:0036211//protein modification process;GO:0043170//macromolecule metabolic process;GO:0006464//cellular protein modification process;GO:0008150//biological_process;GO:0019538//protein metabolic process;GO:0044267//cellular protein metabolic process;GO:0009987//cellular process;GO:0043412//macromolecule modification;GO:0044237//cellular metabolic process;GO:0044260/…
ENSSSCG00000005436	-0.127914	0.0726158	RAD23B	RAD23 homolog B, nucleotide excision repair protein [Source:HGNC Symbol;Acc:HGNC:9813]	Genetic Information Processing	Replication and repair;Folding, sorting and degradation	ko04141//Protein processing in endoplasmic reticulum;ko03420//Nucleotide excision repair	K10839	GO:0044424//intracellular part;GO:0043229//intracellular organelle;GO:0005634//nucleus;GO:0043231//intracellular membrane-bounded organelle;GO:0044464//cell part;GO:0005575//cellular_component;GO:0043226//organelle;GO:0005622//intracellular;GO:0005623//cell;GO:0043227//membrane-bounded organelle	GO:0003677//DNA binding;GO:0003676//nucleic acid binding;GO:0097159//organic cyclic compound binding;GO:1901363//heterocyclic compound binding;GO:0005488//binding;GO:0003674//molecular_function	GO:0006139//nucleobase-containing compound metabolic process;GO:0006807//nitrogen compound metabolic process;GO:1901360//organic cyclic compound metabolic process;GO:0008150//biological_process;GO:0006725//cellular aromatic compound metabolic process;GO:0090304//nucleic acid metabolic process;GO:0008152//metabolic process;GO:0044237//cellular metabolic process;GO:0044260//cellular macromolecule m…
ENSSSCG00000005654	-0.116808	-0.078267	SPTAN1	spectrin, alpha, non-erythrocytic 1 [Source:HGNC Symbol;Acc:HGNC:11273]	-	-	-	-	-	GO:0003674//molecular_function;GO:0043167//ion binding;GO:0005488//binding	-
ENSSSCG00000005826	-0.0872548	-0.0832008	PHPT1	phosphohistidine phosphatase 1 [Source:HGNC Symbol;Acc:HGNC:30033]	-	-	-	-	GO:0005829//cytosol;GO:0044444//cytoplasmic part;GO:0005622//intracellular;GO:0005737//cytoplasm;GO:0005575//cellular_component;GO:0005623//cell;GO:0044424//intracellular part;GO:0044464//cell part	GO:0016791//phosphatase activity;GO:0003824//catalytic activity;GO:0016788//hydrolase activity, acting on ester bonds;GO:0016787//hydrolase activity;GO:0042578//phosphoric ester hydrolase activity;GO:0003674//molecular_function	GO:0008150//biological_process;GO:0044238//primary metabolic process;GO:0043170//macromolecule metabolic process;GO:0019538//protein metabolic process;GO:0044267//cellular protein metabolic process;GO:0009987//cellular process;GO:0071704//organic substance metabolic process;GO:0044237//cellular metabolic process;GO:0044260//cellular macromolecule metabolic process;GO:0008152//metabolic process;GO…
ENSSSCG00000017529	0.0270638	-0.0705595	CBX1	chromobox homolog 1 [Source:HGNC Symbol;Acc:HGNC:1551]	-	-	-	-	GO:0044464//cell part;GO:0043229//intracellular organelle;GO:0043231//intracellular membrane-bounded organelle;GO:0044424//intracellular part;GO:0005623//cell;GO:0043227//membrane-bounded organelle;GO:0005575//cellular_component;GO:0005634//nucleus;GO:0005622//intracellular;GO:0043226//organelle	-	-
ENSSSCG00000029219	0.0462286	0.0859027	SH3BGR	-	-	-	-	-	-	-	-
ENSSSCG00000012365	-0.0559942	-0.0850951	MSN	moesin [Source:HGNC Symbol;Acc:HGNC:7373]	Organismal Systems;Cellular Processes	Immune system;Cell motility	ko04810//Regulation of actin cytoskeleton;ko04670//Leukocyte transendothelial migration	K05763	GO:0043226//organelle;GO:0005737//cytoplasm;GO:0044424//intracellular part;GO:0044464//cell part;GO:0005622//intracellular;GO:0005856//cytoskeleton;GO:0043229//intracellular organelle;GO:0043228//non-membrane-bounded organelle;GO:0043232//intracellular non-membrane-bounded organelle;GO:0005623//cell;GO:0005575//cellular_component	GO:0008092//cytoskeletal protein binding;GO:0003674//molecular_function;GO:0005488//binding;GO:0005515//protein binding	-
ENSSSCG00000028485	0.0954803	-0.0717591	-	-	-	-	-	-	-	GO:0003676//nucleic acid binding;GO:0005488//binding;GO:0003674//molecular_function;GO:1901363//heterocyclic compound binding;GO:0003677//DNA binding;GO:0097159//organic cyclic compound binding	GO:0008150//biological_process
ENSSSCG00000002888	-0.00215488	-0.20575	GAPDHS	glyceraldehyde-3-phosphate dehydrogenase, spermatogenic [Source:HGNC Symbol;Acc:HGNC:24864]	Metabolism	Carbohydrate metabolism	ko00010//Glycolysis / Gluconeogenesis	K10705	-	GO:0003674//molecular_function;GO:0016491//oxidoreductase activity;GO:0003824//catalytic activity	GO:0044238//primary metabolic process;GO:0008152//metabolic process;GO:0006807//nitrogen compound metabolic process;GO:0071704//organic substance metabolic process;GO:0005975//carbohydrate metabolic process;GO:0034641//cellular nitrogen compound metabolic process;GO:0006091//generation of precursor metabolites and energy;GO:0044699//single-organism process;GO:0009987//cellular process;GO:0008150/…
ENSSSCG00000020706	-0.103785	0.0835816	-	-	-	-	-	-	-	GO:0003824//catalytic activity;GO:0003674//molecular_function;GO:0016491//oxidoreductase activity	GO:0008150//biological_process
ENSSSCG00000030130	0.048088	0.100795	DPYSL2	dihydropyrimidinase-like 2 [Source:HGNC Symbol;Acc:HGNC:3014]	Organismal Systems	Development	ko04360//Axon guidance	K07528	GO:0005575//cellular_component;GO:0044464//cell part;GO:0005623//cell;GO:0005737//cytoplasm;GO:0044424//intracellular part;GO:0005622//intracellular	GO:0003824//catalytic activity;GO:0016810//hydrolase activity, acting on carbon-nitrogen (but not peptide) bonds;GO:0016787//hydrolase activity;GO:0005515//protein binding;GO:0005488//binding;GO:0008092//cytoskeletal protein binding;GO:0003674//molecular_function	GO:0009987//cellular process;GO:0048856//anatomical structure development;GO:0071840//cellular component organization or biogenesis;GO:0044767//single-organism developmental process;GO:0044763//single-organism cellular process;GO:0044699//single-organism process;GO:0006996//organelle organization;GO:0000902//cell morphogenesis;GO:0032989//cellular component morphogenesis;GO:0009653//anatomical st…
ENSSSCG00000003660	-0.00932637	-0.0789571	PABPC4	poly(A) binding protein, cytoplasmic 4 (inducible form) [Source:HGNC Symbol;Acc:HGNC:8557]	Genetic Information Processing	Translation;Folding, sorting and degradation	ko03013//RNA transport;ko03018//RNA degradation;ko03015//mRNA surveillance pathway	K13126	GO:0044424//intracellular part;GO:0005737//cytoplasm;GO:0005622//intracellular;GO:0005623//cell;GO:0005575//cellular_component;GO:0044464//cell part	GO:1901363//heterocyclic compound binding;GO:0003676//nucleic acid binding;GO:0097159//organic cyclic compound binding;GO:0003674//molecular_function;GO:0003723//RNA binding;GO:0005488//binding	-
ENSSSCG00000016711	0.0270638	-0.0732391	CBX3	chromobox homolog 3 [Source:HGNC Symbol;Acc:HGNC:1553]	-	-	-	-	GO:0005634//nucleus;GO:0044464//cell part;GO:0043227//membrane-bounded organelle;GO:0005575//cellular_component;GO:0005623//cell;GO:0043229//intracellular organelle;GO:0043226//organelle;GO:0043231//intracellular membrane-bounded organelle;GO:0005622//intracellular;GO:0044424//intracellular part	-	-
ENSSSCG00000003514	-0.15891	-0.0682025	-	-	-	-	-	-	GO:0005575//cellular_component	GO:0003674//molecular_function	-
ENSSSCG00000011299	0.129431	-0.0873476	CLEC3B	C-type lectin domain family 3, member B [Source:HGNC Symbol;Acc:HGNC:11891]	-	-	-	-	GO:0044446//intracellular organelle part;GO:0044464//cell part;GO:0044424//intracellular part;GO:0005575//cellular_component;GO:0044421//extracellular region part;GO:0005634//nucleus;GO:0005737//cytoplasm;GO:0005576//extracellular region;GO:0044422//organelle part;GO:0070013//intracellular organelle lumen;GO:0043227//membrane-bounded organelle;GO:0005615//extracellular space;GO:0031981//nuclear l…	GO:0043167//ion binding;GO:0005488//binding;GO:0003674//molecular_function	GO:0008150//biological_process;GO:0048856//anatomical structure development;GO:0032502//developmental process
ENSSSCG00000022080	0.0149769	-0.0622518	RHOA	-	Organismal Systems;Cellular Processes;Environmental Information Processing	Nervous system;Cellular commiunity;Transport and catabolism;Digestive system;Circulatory system;Endocrine system;Immune system;Cell motility;Signal transduction;Development	ko04144//Endocytosis;ko04014//Ras signaling pathway;ko04015//Rap1 signaling pathway;ko04810//Regulation of actin cytoskeleton;ko04024//cAMP signaling pathway;ko04510//Focal adhesion;ko04062//Chemokine signaling pathway;ko04022//cGMP - PKG signaling pathway;ko04921//Oxytocin signaling pathway;ko04530//Tight junction;ko04072//Phospholipase D signaling pathway;ko04722//Neurotrophin signaling pathway…	K04513	GO:0043232//intracellular non-membrane-bounded organelle;GO:0044444//cytoplasmic part;GO:0005576//extracellular region;GO:0005634//nucleus;GO:0043228//non-membrane-bounded organelle;GO:0044424//intracellular part;GO:0016020//membrane;GO:0043226//organelle;GO:0005829//cytosol;GO:0005575//cellular_component;GO:0005768//endosome;GO:0005739//mitochondrion;GO:0012505//endomembrane system;GO:0005856//c…	GO:0016787//hydrolase activity;GO:0003824//catalytic activity;GO:0005515//protein binding;GO:0005488//binding;GO:0008092//cytoskeletal protein binding;GO:0016817//hydrolase activity, acting on acid anhydrides;GO:0003674//molecular_function;GO:0003924//GTPase activity;GO:0043167//ion binding;GO:0017111//nucleoside-triphosphatase activity;GO:0016462//pyrophosphatase activity;GO:0016818//hydrolase a…	GO:0065003//macromolecular complex assembly;GO:0009987//cellular process;GO:0008150//biological_process;GO:0023052//signaling;GO:0016265//death;GO:0007165//signal transduction;GO:0044237//cellular metabolic process;GO:0022610//biological adhesion;GO:1903047//mitotic cell cycle process;GO:0071840//cellular component organization or biogenesis;GO:0048285//organelle fission;GO:0048870//cell motility…
ENSSSCG00000006174	0.0320657	-0.0945909	JPH1	junctophilin 1 [Source:HGNC Symbol;Acc:HGNC:14201]	-	-	-	-	GO:0005575//cellular_component	-	-
ENSSSCG00000013992	-0.121306	-0.0572485	ARF3	ADP-ribosylation factor 3 [Source:RefSeq peptide;Acc:NP_001153898]	Cellular Processes	Transport and catabolism	ko04144//Endocytosis	K07938	GO:0005623//cell;GO:0005622//intracellular;GO:0044464//cell part;GO:0005575//cellular_component	GO:0003674//molecular_function;GO:0003924//GTPase activity;GO:0043167//ion binding;GO:0016787//hydrolase activity;GO:0016818//hydrolase activity, acting on acid anhydrides, in phosphorus-containing anhydrides;GO:0003824//catalytic activity;GO:0004871//signal transducer activity;GO:0017111//nucleoside-triphosphatase activity;GO:0005488//binding;GO:0016817//hydrolase activity, acting on acid anhydr…	GO:0050789//regulation of biological process;GO:0008150//biological_process;GO:0050896//response to stimulus;GO:0007165//signal transduction;GO:0007154//cell communication;GO:0050794//regulation of cellular process;GO:0009987//cellular process;GO:0044763//single-organism cellular process;GO:0023052//signaling;GO:0065007//biological regulation;GO:0051716//cellular response to stimulus;GO:0006810//…
ENSSSCG00000012897	0.241708	0.0743679	GSTP1	glutathione S-transferase pi 1 [Source:HGNC Symbol;Acc:HGNC:4638]	-	-	-	-	-	GO:0003674//molecular_function;GO:0016765//transferase activity, transferring alkyl or aryl (other than methyl) groups;GO:0016740//transferase activity;GO:0003824//catalytic activity	GO:0008150//biological_process
ENSSSCG00000013391	-0.103876	0.0630493	-	-	-	-	-	-	GO:0005622//intracellular;GO:0043229//intracellular organelle;GO:0005737//cytoplasm;GO:0043234//protein complex;GO:0043231//intracellular membrane-bounded organelle;GO:0044424//intracellular part;GO:0005623//cell;GO:0032991//macromolecular complex;GO:0043226//organelle;GO:0005634//nucleus;GO:0005575//cellular_component;GO:0044464//cell part;GO:0043227//membrane-bounded organelle	GO:0003824//catalytic activity;GO:0003674//molecular_function;GO:0016787//hydrolase activity;GO:0008233//peptidase activity	GO:0008150//biological_process;GO:0008152//metabolic process;GO:0009056//catabolic process
ENSSSCG00000021410	-0.12659	-0.0568666	STRAP	serine/threonine kinase receptor associated protein [Source:HGNC Symbol;Acc:HGNC:30796]	Genetic Information Processing	Translation	ko03013//RNA transport	K13137	-	GO:0003674//molecular_function	-
ENSSSCG00000010317	-0.0566644	-0.118428	DUPD1	dual specificity phosphatase and pro isomerase domain containing 1 [Source:HGNC Symbol;Acc:HGNC:23481]	-	-	-	-	-	GO:0042578//phosphoric ester hydrolase activity;GO:0016788//hydrolase activity, acting on ester bonds;GO:0016787//hydrolase activity;GO:0003674//molecular_function;GO:0003824//catalytic activity;GO:0016791//phosphatase activity	GO:0006464//cellular protein modification process;GO:0008152//metabolic process;GO:0044238//primary metabolic process;GO:0044237//cellular metabolic process;GO:0036211//protein modification process;GO:0043412//macromolecule modification;GO:0044260//cellular macromolecule metabolic process;GO:0071704//organic substance metabolic process;GO:0044267//cellular protein metabolic process;GO:0019538//pr…
ENSSSCG00000001758	-0.00538607	-0.136148	-	-	-	-	-	-	-	-	-
ENSSSCG00000014292	0.0454049	0.09845	HSPA4	heat shock 70kDa protein 4 [Source:HGNC Symbol;Acc:HGNC:5237]	Organismal Systems	Immune system	ko04612//Antigen processing and presentation	K09489	-	GO:0043167//ion binding;GO:0005488//binding;GO:0003674//molecular_function	GO:0048856//anatomical structure development;GO:0044763//single-organism cellular process;GO:0044767//single-organism developmental process;GO:0032989//cellular component morphogenesis;GO:0044699//single-organism process;GO:0000902//cell morphogenesis;GO:0071840//cellular component organization or biogenesis;GO:0009653//anatomical structure morphogenesis;GO:0032502//developmental process;GO:00488…
ENSSSCG00000017939	-0.00205293	-0.0906126	-	-	-	-	-	-	-	GO:0005488//binding;GO:0003676//nucleic acid binding;GO:0003723//RNA binding;GO:0003674//molecular_function;GO:1901363//heterocyclic compound binding;GO:0008135//translation factor activity, RNA binding;GO:0097159//organic cyclic compound binding	GO:0019538//protein metabolic process;GO:0044237//cellular metabolic process;GO:0009058//biosynthetic process;GO:0044249//cellular biosynthetic process;GO:0044267//cellular protein metabolic process;GO:0044260//cellular macromolecule metabolic process;GO:0009987//cellular process;GO:0008150//biological_process;GO:0006412//translation;GO:0071704//organic substance metabolic process;GO:0006807//nit…
ENSSSCG00000015842	0.176481	0.0805321	PPP2CB	protein phosphatase 2, catalytic subunit, beta isozyme [Source:HGNC Symbol;Acc:HGNC:9300]	Genetic Information Processing;Cellular Processes;Organismal Systems;Environmental Information Processing	Nervous system;Cellular commiunity;Cell growth and death;Circulatory system;Signal transduction;Translation	ko04151//PI3K-Akt signaling pathway;ko04390//Hippo signaling pathway;ko04261//Adrenergic signaling in cardiomyocytes;ko04530//Tight junction;ko04152//AMPK signaling pathway;ko04071//Sphingolipid signaling pathway;ko04728//Dopaminergic synapse;ko04114//Oocyte meiosis;ko04350//TGF-beta signaling pathway;ko03015//mRNA surveillance pathway;ko04730//Long-term depression	K04382	-	GO:0016791//phosphatase activity;GO:0003674//molecular_function;GO:0003824//catalytic activity;GO:0042578//phosphoric ester hydrolase activity;GO:0016788//hydrolase activity, acting on ester bonds;GO:0016787//hydrolase activity	GO:0009987//cellular process;GO:0044260//cellular macromolecule metabolic process;GO:0036211//protein modification process;GO:0071704//organic substance metabolic process;GO:0043412//macromolecule modification;GO:0019538//protein metabolic process;GO:0044237//cellular metabolic process;GO:0043170//macromolecule metabolic process;GO:0008150//biological_process;GO:0044267//cellular protein metaboli…
ENSSSCG00000026761	-0.0257068	-0.0711356	CCT8	chaperonin containing TCP1, subunit 8 (theta) [Source:HGNC Symbol;Acc:HGNC:1623]	-	-	-	-	GO:0044464//cell part;GO:0005622//intracellular;GO:0044424//intracellular part;GO:0005575//cellular_component;GO:0005623//cell;GO:0005737//cytoplasm	GO:0051082//unfolded protein binding;GO:0003674//molecular_function;GO:0043167//ion binding;GO:0005488//binding;GO:0005515//protein binding	GO:0044238//primary metabolic process;GO:0006457//protein folding;GO:0071704//organic substance metabolic process;GO:0044237//cellular metabolic process;GO:0009987//cellular process;GO:0044260//cellular macromolecule metabolic process;GO:0008152//metabolic process;GO:0008150//biological_process;GO:0043170//macromolecule metabolic process;GO:0019538//protein metabolic process;GO:0044267//cellular …
ENSSSCG00000020964	-0.0220194	-0.204543	-	-	Genetic Information Processing;Cellular Processes	Transport and catabolism;Folding, sorting and degradation	ko04145//Phagosome;ko04130//SNARE interactions in vesicular transport	K08517	GO:0005575//cellular_component	-	GO:0051179//localization;GO:0006810//transport;GO:0051234//establishment of localization;GO:0008150//biological_process;GO:0016192//vesicle-mediated transport
ENSSSCG00000011101	0.21483	-0.0611498	ITGB1	integrin, beta 1 (fibronectin receptor, beta polypeptide, antigen CD29 includes MDF2, MSK12) [Source:HGNC Symbol;Acc:HGNC:6153]	Organismal Systems;Cellular Processes;Environmental Information Processing	Cellular commiunity;Transport and catabolism;Signaling molecules and interaction;Immune system;Cell motility;Signal transduction;Development	ko04151//PI3K-Akt signaling pathway;ko04015//Rap1 signaling pathway;ko04810//Regulation of actin cytoskeleton;ko04510//Focal adhesion;ko04145//Phagosome;ko04514//Cell adhesion molecules (CAMs);ko04360//Axon guidance;ko04670//Leukocyte transendothelial migration;ko04611//Platelet activation;ko04512//ECM-receptor interaction	K05719	GO:0032991//macromolecular complex;GO:0005623//cell;GO:0016020//membrane;GO:0071944//cell periphery;GO:0044464//cell part;GO:0005575//cellular_component;GO:0043234//protein complex;GO:0005886//plasma membrane	GO:0003674//molecular_function	GO:0022610//biological adhesion;GO:0044700//single organism signaling;GO:0007165//signal transduction;GO:0044763//single-organism cellular process;GO:0050794//regulation of cellular process;GO:0023052//signaling;GO:0007155//cell adhesion;GO:0050789//regulation of biological process;GO:0008150//biological_process;GO:0009987//cellular process;GO:0051716//cellular response to stimulus;GO:0050896//re…
ENSSSCG00000020788	-0.0930764	0.144782	-	-	-	-	-	-	-	GO:0003674//molecular_function	-
ENSSSCG00000002382	-0.0365373	-0.0641568	TMED10	transmembrane p24 trafficking protein 10 [Source:HGNC Symbol;Acc:HGNC:16998]	-	-	-	-	GO:0005575//cellular_component	-	GO:0006810//transport;GO:0051234//establishment of localization;GO:0008150//biological_process;GO:0051179//localization
ENSSSCG00000001485	0.0172304	-0.0643426	-	-	-	-	-	-	-	-	-
ENSSSCG00000001761	0.062452	0.0607946	IDH3A	isocitrate dehydrogenase 3 (NAD+) alpha [Source:HGNC Symbol;Acc:HGNC:5384]	Metabolism	Carbohydrate metabolism;Overview	ko01200//Carbon metabolism;ko01230//Biosynthesis of amino acids;ko00020//Citrate cycle (TCA cycle);ko01210//2-Oxocarboxylic acid metabolism	K00030	GO:0005739//mitochondrion;GO:0044464//cell part;GO:0043229//intracellular organelle;GO:0044444//cytoplasmic part;GO:0043227//membrane-bounded organelle;GO:0005575//cellular_component;GO:0043226//organelle;GO:0044424//intracellular part;GO:0005622//intracellular;GO:0043231//intracellular membrane-bounded organelle;GO:0005737//cytoplasm;GO:0005623//cell	GO:0003674//molecular_function;GO:0005488//binding;GO:0043167//ion binding;GO:0003824//catalytic activity;GO:0016491//oxidoreductase activity	GO:0006091//generation of precursor metabolites and energy;GO:0008152//metabolic process;GO:0044699//single-organism process;GO:0009987//cellular process;GO:0008150//biological_process;GO:0044237//cellular metabolic process;GO:0044710//single-organism metabolic process;GO:0044281//small molecule metabolic process
ENSSSCG00000000496	0.023061	-0.0635645	CCT2	T-complex protein 1 subunit beta [Source:RefSeq peptide;Acc:NP_001163991]	-	-	-	-	GO:0044424//intracellular part;GO:0005737//cytoplasm;GO:0044464//cell part;GO:0005623//cell;GO:0005622//intracellular;GO:0005575//cellular_component	GO:0003674//molecular_function;GO:0005515//protein binding;GO:0051082//unfolded protein binding;GO:0005488//binding;GO:0043167//ion binding	GO:0044238//primary metabolic process;GO:0044237//cellular metabolic process;GO:0008150//biological_process;GO:0044260//cellular macromolecule metabolic process;GO:0071704//organic substance metabolic process;GO:0044267//cellular protein metabolic process;GO:0009987//cellular process;GO:0043170//macromolecule metabolic process;GO:0008152//metabolic process;GO:0019538//protein metabolic process;GO…
ENSSSCG00000010359	0.0350175	0.0993648	LDB3	LIM domain binding 3 [Source:HGNC Symbol;Acc:HGNC:15710]	-	-	-	-	-	GO:0043167//ion binding;GO:0003674//molecular_function;GO:0005488//binding	-
ENSSSCG00000015689	-0.12921	0.0640225	DARS	aspartyl-tRNA synthetase [Source:HGNC Symbol;Acc:HGNC:2678]	Genetic Information Processing	Translation	ko00970//Aminoacyl-tRNA biosynthesis	K01876	GO:0005737//cytoplasm;GO:0044464//cell part;GO:0005622//intracellular;GO:0005623//cell;GO:0044424//intracellular part;GO:0005575//cellular_component	GO:0003824//catalytic activity;GO:0003674//molecular_function;GO:0043167//ion binding;GO:0016874//ligase activity;GO:0005488//binding	GO:0044267//cellular protein metabolic process;GO:0044237//cellular metabolic process;GO:0044699//single-organism process;GO:0034641//cellular nitrogen compound metabolic process;GO:0044281//small molecule metabolic process;GO:1901576//organic substance biosynthetic process;GO:0006399//tRNA metabolic process;GO:0009059//macromolecule biosynthetic process;GO:0008152//metabolic process;GO:1901360//…
ENSSSCG00000017666	-0.156209	0.0657927	CH242-205G24.7	clathrin heavy chain 1 [Source:RefSeq peptide;Acc:NP_001139599]	-	-	-	-	GO:0044464//cell part;GO:0005622//intracellular;GO:0005623//cell;GO:0005575//cellular_component	GO:0003674//molecular_function	GO:0006810//transport;GO:0016192//vesicle-mediated transport;GO:0051179//localization;GO:0051234//establishment of localization;GO:0008150//biological_process
ENSSSCG00000009657	-0.251269	0.0590248	PPP2R2A	protein phosphatase 2, regulatory subunit B, alpha [Source:HGNC Symbol;Acc:HGNC:9304]	Genetic Information Processing;Cellular Processes;Organismal Systems;Environmental Information Processing	Nervous system;Cellular commiunity;Circulatory system;Signal transduction;Translation	ko04151//PI3K-Akt signaling pathway;ko04390//Hippo signaling pathway;ko04261//Adrenergic signaling in cardiomyocytes;ko04530//Tight junction;ko04152//AMPK signaling pathway;ko04071//Sphingolipid signaling pathway;ko04728//Dopaminergic synapse;ko03015//mRNA surveillance pathway	K04354	GO:0043234//protein complex;GO:0032991//macromolecular complex;GO:0005623//cell;GO:0044464//cell part;GO:0005575//cellular_component;GO:0005622//intracellular	GO:0003674//molecular_function;GO:0098772//molecular function regulator;GO:0030234//enzyme regulator activity	GO:0065007//biological regulation;GO:0009987//cellular process;GO:0023052//signaling;GO:0008150//biological_process;GO:0050789//regulation of biological process;GO:0044699//single-organism process;GO:0051716//cellular response to stimulus;GO:0044700//single organism signaling;GO:0050794//regulation of cellular process;GO:0007165//signal transduction;GO:0007154//cell communication;GO:0050896//resp…
ENSSSCG00000010304	0.000970858	-0.0831441	MYOZ1	myozenin 1 [Source:HGNC Symbol;Acc:HGNC:13752]	-	-	-	-	GO:0005634//nucleus;GO:0044464//cell part;GO:0043229//intracellular organelle;GO:0005623//cell;GO:0043231//intracellular membrane-bounded organelle;GO:0043227//membrane-bounded organelle;GO:0043226//organelle;GO:0005575//cellular_component;GO:0044424//intracellular part;GO:0005622//intracellular	-	-
ENSSSCG00000029471	-0.195303	-0.096	STAC3	SH3 and cysteine rich domain 3 [Source:HGNC Symbol;Acc:HGNC:28423]	-	-	-	-	GO:0044464//cell part;GO:0005622//intracellular;GO:0005575//cellular_component;GO:0005623//cell	GO:0043167//ion binding;GO:0005488//binding;GO:0003674//molecular_function	GO:0007154//cell communication;GO:0008150//biological_process;GO:0007165//signal transduction;GO:0044763//single-organism cellular process;GO:0023052//signaling;GO:0044700//single organism signaling;GO:0044699//single-organism process;GO:0065007//biological regulation;GO:0050789//regulation of biological process;GO:0051716//cellular response to stimulus;GO:0050794//regulation of cellular process;…
ENSSSCG00000008120	0.235696	-0.05407	-	-	-	-	-	-	-	GO:0003674//molecular_function	GO:0008150//biological_process
ENSSSCG00000000849	0.232469	-0.0591444	HSP90B1	endoplasmin precursor [Source:RefSeq peptide;Acc:NP_999268]	Genetic Information Processing;Organismal Systems;Environmental Information Processing	Endocrine system;Immune system;Signal transduction;Folding, sorting and degradation	ko04151//PI3K-Akt signaling pathway;ko04141//Protein processing in endoplasmic reticulum;ko04915//Estrogen signaling pathway;ko04918//Thyroid hormone synthesis;ko04621//NOD-like receptor signaling pathway	K09487	-	GO:0051082//unfolded protein binding;GO:0005488//binding;GO:0003674//molecular_function;GO:0043167//ion binding;GO:0005515//protein binding	GO:0006950//response to stress;GO:0044267//cellular protein metabolic process;GO:0071704//organic substance metabolic process;GO:0050896//response to stimulus;GO:0006457//protein folding;GO:0009987//cellular process;GO:0044238//primary metabolic process;GO:0008152//metabolic process;GO:0044260//cellular macromolecule metabolic process;GO:0044237//cellular metabolic process;GO:0043170//macromolecu…
ENSSSCG00000024125	0.208865	0.0754308	-	-	-	-	-	-	GO:0012505//endomembrane system;GO:0005654//nucleoplasm;GO:0044424//intracellular part;GO:0044464//cell part;GO:0005737//cytoplasm;GO:0043229//intracellular organelle;GO:0005622//intracellular;GO:0005635//nuclear envelope;GO:0032991//macromolecular complex;GO:0044428//nuclear part;GO:0005623//cell;GO:0043234//protein complex;GO:0031967//organelle envelope;GO:0031974//membrane-enclosed lumen;GO:00…	GO:0022892//substrate-specific transporter activity;GO:0005215//transporter activity;GO:0008565//protein transporter activity;GO:0003674//molecular_function	GO:0044700//single organism signaling;GO:0016482//cytoplasmic transport;GO:1902582//single-organism intracellular transport;GO:0044699//single-organism process;GO:0034613//cellular protein localization;GO:0033036//macromolecule localization;GO:0006810//transport;GO:0051649//establishment of localization in cell;GO:0044763//single-organism cellular process;GO:0046907//intracellular transport;GO:00…
ENSSSCG00000024103	-0.0248638	0.0888549	ADPRHL1	ADP-ribosylhydrolase like 1 [Source:HGNC Symbol;Acc:HGNC:21303]	-	-	-	-	-	GO:0003824//catalytic activity;GO:0016798//hydrolase activity, acting on glycosyl bonds;GO:0016787//hydrolase activity;GO:0043167//ion binding;GO:0005488//binding;GO:0003674//molecular_function	GO:0036211//protein modification process;GO:0044238//primary metabolic process;GO:0044267//cellular protein metabolic process;GO:0044260//cellular macromolecule metabolic process;GO:0071704//organic substance metabolic process;GO:0008152//metabolic process;GO:0019538//protein metabolic process;GO:0043170//macromolecule metabolic process;GO:0009987//cellular process;GO:0006464//cellular protein mo…
ENSSSCG00000001134	-0.257501	0.152663	HIST1H2BI	histone cluster 1, H2bi [Source:HGNC Symbol;Acc:HGNC:4756]	-	-	-	-	GO:0000228//nuclear chromosome;GO:0043233//organelle lumen;GO:0005575//cellular_component;GO:0031974//membrane-enclosed lumen;GO:0043228//non-membrane-bounded organelle;GO:0044428//nuclear part;GO:0005623//cell;GO:0070013//intracellular organelle lumen;GO:0043226//organelle;GO:0043232//intracellular non-membrane-bounded organelle;GO:0005694//chromosome;GO:0044424//intracellular part;GO:0031981//n…	GO:0005488//binding;GO:0003676//nucleic acid binding;GO:0003674//molecular_function;GO:0003677//DNA binding;GO:1901363//heterocyclic compound binding;GO:0097159//organic cyclic compound binding	GO:0065003//macromolecular complex assembly;GO:0051276//chromosome organization;GO:0022607//cellular component assembly;GO:0006461//protein complex assembly;GO:0070271//protein complex biogenesis;GO:0008150//biological_process;GO:0006996//organelle organization;GO:0016043//cellular component organization;GO:0071822//protein complex subunit organization;GO:0044085//cellular component biogenesis;GO…
ENSSSCG00000003798	-0.079046	-0.0451653	SERBP1	SERPINE1 mRNA binding protein 1 [Source:HGNC Symbol;Acc:HGNC:17860]	-	-	-	-	-	-	-
ENSSSCG00000005590	-0.000509157	-0.0438026	PSMB7	Proteasome subunit beta type-7 [Source:UniProtKB/Swiss-Prot;Acc:A1XQU1]	Genetic Information Processing	Folding, sorting and degradation	ko03050//Proteasome	K02739	GO:0044464//cell part;GO:0005623//cell;GO:0005634//nucleus;GO:0044424//intracellular part;GO:0005622//intracellular;GO:0043231//intracellular membrane-bounded organelle;GO:0043234//protein complex;GO:0043227//membrane-bounded organelle;GO:0032991//macromolecular complex;GO:0043226//organelle;GO:0043229//intracellular organelle;GO:0005737//cytoplasm;GO:0005575//cellular_component	GO:0008233//peptidase activity;GO:0016787//hydrolase activity;GO:0003674//molecular_function;GO:0003824//catalytic activity	GO:0008152//metabolic process;GO:0008150//biological_process;GO:0009056//catabolic process
ENSSSCG00000006468	0.0558717	-0.062653	HDGF	hepatoma-derived growth factor [Source:HGNC Symbol;Acc:HGNC:4856]	-	-	-	-	-	-	-
ENSSSCG00000029226	-0.194632	0.0971614	-	Polyubiquitin-C Ubiquitin-related Ubiquitin [Source:UniProtKB/Swiss-Prot;Acc:P0CG68]	-	-	-	-	GO:0043231//intracellular membrane-bounded organelle;GO:0005623//cell;GO:0044464//cell part;GO:0043227//membrane-bounded organelle;GO:0044424//intracellular part;GO:0005622//intracellular;GO:0005575//cellular_component;GO:0043226//organelle;GO:0005737//cytoplasm;GO:0043229//intracellular organelle;GO:0005634//nucleus	GO:0003674//molecular_function	-
ENSSSCG00000006232	0.108833	0.0586456	-	-	-	-	-	-	GO:0005623//cell;GO:0044464//cell part;GO:0005575//cellular_component;GO:0005622//intracellular	GO:0043167//ion binding;GO:0003674//molecular_function;GO:0005488//binding	GO:0008150//biological_process;GO:0044763//single-organism cellular process;GO:0051716//cellular response to stimulus;GO:0065007//biological regulation;GO:0050794//regulation of cellular process;GO:0009987//cellular process;GO:0007165//signal transduction;GO:0051234//establishment of localization;GO:0044699//single-organism process;GO:0051179//localization;GO:0044700//single organism signaling;GO…
ENSSSCG00000012983	-0.0132409	0.0713664	PCNXL3	pecanex-like 3 (Drosophila) [Source:HGNC Symbol;Acc:HGNC:18760]	-	-	-	-	GO:0005575//cellular_component	-	-
ENSSSCG00000002274	0.0482881	-0.0735113	HSPA2	heat shock 70kDa protein 2 [Source:HGNC Symbol;Acc:HGNC:5235]	Genetic Information Processing;Organismal Systems;Cellular Processes;Environmental Information Processing	Transport and catabolism;Transcription;Endocrine system;Immune system;Signal transduction;Folding, sorting and degradation	ko04010//MAPK signaling pathway;ko04144//Endocytosis;ko04141//Protein processing in endoplasmic reticulum;ko03040//Spliceosome;ko04915//Estrogen signaling pathway;ko04612//Antigen processing and presentation	K03283	-	GO:0003674//molecular_function;GO:0043167//ion binding;GO:0005488//binding	GO:0006950//response to stress;GO:0000902//cell morphogenesis;GO:0032989//cellular component morphogenesis;GO:0032502//developmental process;GO:0044699//single-organism process;GO:0048869//cellular developmental process;GO:0009653//anatomical structure morphogenesis;GO:0016043//cellular component organization;GO:0048856//anatomical structure development;GO:0050896//response to stimulus;GO:0009987…
ENSSSCG00000010095	-0.148297	0.0515788	CRKL	v-crk avian sarcoma virus CT10 oncogene homolog-like [Source:HGNC Symbol;Acc:HGNC:2363]	Organismal Systems;Cellular Processes;Environmental Information Processing	Nervous system;Cellular commiunity;Endocrine system;Immune system;Cell motility;Signal transduction	ko04010//MAPK signaling pathway;ko04015//Rap1 signaling pathway;ko04810//Regulation of actin cytoskeleton;ko04510//Focal adhesion;ko04062//Chemokine signaling pathway;ko04910//Insulin signaling pathway;ko04722//Neurotrophin signaling pathway;ko04666//Fc gamma R-mediated phagocytosis;ko04012//ErbB signaling pathway	K04438	-	GO:0003674//molecular_function	-
ENSSSCG00000010620	-0.0838832	0.0503084	XPNPEP1	X-prolyl aminopeptidase (aminopeptidase P) 1, soluble [Source:HGNC Symbol;Acc:HGNC:12822]	-	-	-	-	-	GO:0003674//molecular_function;GO:0005488//binding;GO:0043167//ion binding	-
ENSSSCG00000007746	-0.0678712	0.0740209	-	-	-	-	-	-	GO:0005623//cell;GO:0005737//cytoplasm;GO:0005622//intracellular;GO:0005575//cellular_component;GO:0044424//intracellular part;GO:0044464//cell part	GO:0051082//unfolded protein binding;GO:0005488//binding;GO:0043167//ion binding;GO:0005515//protein binding;GO:0003674//molecular_function	GO:0071704//organic substance metabolic process;GO:0019538//protein metabolic process;GO:0044267//cellular protein metabolic process;GO:0044260//cellular macromolecule metabolic process;GO:0006457//protein folding;GO:0008150//biological_process;GO:0044238//primary metabolic process;GO:0008152//metabolic process;GO:0043170//macromolecule metabolic process;GO:0009987//cellular process;GO:0044237//c…
ENSSSCG00000009327	-0.116446	-0.0461637	HMGB1	high mobility group box 1 [Source:HGNC Symbol;Acc:HGNC:4983]	Genetic Information Processing	Replication and repair	ko03410//Base excision repair	K10802	GO:0000228//nuclear chromosome;GO:0005634//nucleus;GO:0043232//intracellular non-membrane-bounded organelle;GO:0031981//nuclear lumen;GO:0044464//cell part;GO:0043226//organelle;GO:0005623//cell;GO:0043228//non-membrane-bounded organelle;GO:0043229//intracellular organelle;GO:0031974//membrane-enclosed lumen;GO:0043233//organelle lumen;GO:0044446//intracellular organelle part;GO:0044422//organell…	GO:0003674//molecular_function;GO:0003677//DNA binding;GO:0097159//organic cyclic compound binding;GO:0005488//binding;GO:0003676//nucleic acid binding;GO:1901363//heterocyclic compound binding	GO:0051276//chromosome organization;GO:0016043//cellular component organization;GO:0090304//nucleic acid metabolic process;GO:0009987//cellular process;GO:0008152//metabolic process;GO:0006950//response to stress;GO:0050896//response to stimulus;GO:0022607//cellular component assembly;GO:0065003//macromolecular complex assembly;GO:0006259//DNA metabolic process;GO:0006461//protein complex assembl…
ENSSSCG00000017996	0.175517	0.0397164	DHRS7C	dehydrogenase/reductase (SDR family) member 7C [Source:HGNC Symbol;Acc:HGNC:32423]	-	-	-	-	-	GO:0016491//oxidoreductase activity;GO:0003674//molecular_function;GO:0003824//catalytic activity	GO:0008150//biological_process
ENSSSCG00000029198	0.0654643	0.066387	CUL5	cullin 5 [Source:HGNC Symbol;Acc:HGNC:2556]	Genetic Information Processing	Folding, sorting and degradation	ko04120//Ubiquitin mediated proteolysis	K10612	GO:0005623//cell;GO:0005575//cellular_component;GO:0043234//protein complex;GO:0032991//macromolecular complex;GO:0044464//cell part;GO:0005622//intracellular	GO:0005488//binding;GO:0003674//molecular_function;GO:0005515//protein binding;GO:0019899//enzyme binding	GO:0071704//organic substance metabolic process;GO:0009056//catabolic process;GO:0008152//metabolic process;GO:0006464//cellular protein modification process;GO:0044260//cellular macromolecule metabolic process;GO:0036211//protein modification process;GO:0009987//cellular process;GO:0019538//protein metabolic process;GO:0044267//cellular protein metabolic process;GO:0008150//biological_process;GO…
ENSSSCG00000006390	-0.0161972	-0.0890765	CASQ1	-	-	-	-	-	-	GO:0003674//molecular_function;GO:0043167//ion binding;GO:0005488//binding	-
ENSSSCG00000007265	-0.00544414	0.137952	SNTA1	syntrophin, alpha 1 [Source:HGNC Symbol;Acc:HGNC:11167]	-	-	-	-	-	GO:0003674//molecular_function;GO:0005198//structural molecule activity	-
ENSSSCG00000005671	0.112334	0.0726364	CRAT	carnitine O-acetyltransferase [Source:HGNC Symbol;Acc:HGNC:2342]	Cellular Processes	Transport and catabolism	ko04146//Peroxisome	K00624	-	GO:0003674//molecular_function;GO:0003824//catalytic activity;GO:0016740//transferase activity;GO:0016746//transferase activity, transferring acyl groups	-
ENSSSCG00000015013	-0.13869	-0.0404379	RDX	-	Cellular Processes	Cell motility	ko04810//Regulation of actin cytoskeleton	K05762	GO:0043229//intracellular organelle;GO:0044424//intracellular part;GO:0005575//cellular_component;GO:0043226//organelle;GO:0043228//non-membrane-bounded organelle;GO:0043232//intracellular non-membrane-bounded organelle;GO:0005737//cytoplasm;GO:0005856//cytoskeleton;GO:0005622//intracellular;GO:0044464//cell part;GO:0005623//cell	GO:0005488//binding;GO:0003674//molecular_function;GO:0008092//cytoskeletal protein binding;GO:0005515//protein binding	GO:0009987//cellular process;GO:0016043//cellular component organization;GO:0007010//cytoskeleton organization;GO:0006996//organelle organization;GO:0071840//cellular component organization or biogenesis;GO:0008150//biological_process
ENSSSCG00000016376	0.216511	-0.0508067	PPP1R7	protein phosphatase 1, regulatory subunit 7 [Source:HGNC Symbol;Acc:HGNC:9295]	-	-	-	-	-	GO:0003674//molecular_function	-
ENSSSCG00000010723	0.145478	0.0383416	ACADSB	acyl-CoA dehydrogenase, short/branched chain [Source:HGNC Symbol;Acc:HGNC:91]	Metabolism	Amino acid metabolism;Lipid metabolism;Overview	ko00280//Valine, leucine and isoleucine degradation;ko01212//Fatty acid metabolism;ko00071//Fatty acid degradation	K09478	GO:0044424//intracellular part;GO:0044444//cytoplasmic part;GO:0005739//mitochondrion;GO:0044464//cell part;GO:0005575//cellular_component;GO:0043229//intracellular organelle;GO:0043227//membrane-bounded organelle;GO:0005737//cytoplasm;GO:0005623//cell;GO:0043231//intracellular membrane-bounded organelle;GO:0043226//organelle;GO:0005622//intracellular	GO:0003674//molecular_function;GO:0016491//oxidoreductase activity;GO:0003824//catalytic activity;GO:0005488//binding;GO:0043167//ion binding	GO:0044710//single-organism metabolic process;GO:0006629//lipid metabolic process;GO:0008152//metabolic process;GO:0044281//small molecule metabolic process;GO:0009056//catabolic process;GO:0042592//homeostatic process;GO:0071704//organic substance metabolic process;GO:0065007//biological regulation;GO:0065008//regulation of biological quality;GO:0008150//biological_process;GO:0044699//single-org…
ENSSSCG00000011700	0.0191324	0.129105	CP	ceruloplasmin (ferroxidase) [Source:HGNC Symbol;Acc:HGNC:2295]	Metabolism	Metabolism of cofactors and vitamins	ko00860//Porphyrin and chlorophyll metabolism	K13624	-	GO:0016491//oxidoreductase activity;GO:0003824//catalytic activity;GO:0043167//ion binding;GO:0005488//binding;GO:0003674//molecular_function	GO:0008150//biological_process
ENSSSCG00000004537	0.0574307	0.0503551	TXNL1	thioredoxin-like 1 [Source:HGNC Symbol;Acc:HGNC:12436]	-	-	-	-	GO:0005737//cytoplasm;GO:0005575//cellular_component;GO:0005623//cell;GO:0044464//cell part;GO:0044424//intracellular part;GO:0005622//intracellular	GO:0016491//oxidoreductase activity;GO:0003674//molecular_function;GO:0003824//catalytic activity	GO:0044281//small molecule metabolic process;GO:0044260//cellular macromolecule metabolic process;GO:0009987//cellular process;GO:0044238//primary metabolic process;GO:0044710//single-organism metabolic process;GO:0006457//protein folding;GO:0043170//macromolecule metabolic process;GO:0071704//organic substance metabolic process;GO:0019538//protein metabolic process;GO:0008152//metabolic process;…
ENSSSCG00000014371	0.23158	-0.0488484	-	-	-	-	-	-	GO:0005739//mitochondrion;GO:0043231//intracellular membrane-bounded organelle;GO:0005737//cytoplasm;GO:0043226//organelle;GO:0005623//cell;GO:0005575//cellular_component;GO:0043229//intracellular organelle;GO:0005622//intracellular;GO:0043227//membrane-bounded organelle;GO:0044444//cytoplasmic part;GO:0044424//intracellular part;GO:0044464//cell part	-	GO:0008150//biological_process
ENSSSCG00000005601	-0.171703	-0.0620314	HSPA5	heat shock 70kDa protein 5 (glucose-regulated protein, 78kDa) [Source:HGNC Symbol;Acc:HGNC:5238]	Genetic Information Processing;Organismal Systems	Endocrine system;Folding, sorting and degradation	ko04141//Protein processing in endoplasmic reticulum;ko04918//Thyroid hormone synthesis;ko03060//Protein export	K09490	-	GO:0005488//binding;GO:0003674//molecular_function;GO:0043167//ion binding	GO:0044763//single-organism cellular process;GO:0044699//single-organism process;GO:0048856//anatomical structure development;GO:0044767//single-organism developmental process;GO:0009653//anatomical structure morphogenesis;GO:0048869//cellular developmental process;GO:0016043//cellular component organization;GO:0000902//cell morphogenesis;GO:0009987//cellular process;GO:0008150//biological_proces…
ENSSSCG00000015424	-0.00284836	-0.0407166	PSMC2	proteasome (prosome, macropain) 26S subunit, ATPase, 2 [Source:RefSeq peptide;Acc:NP_001231937]	Genetic Information Processing	Folding, sorting and degradation	ko03050//Proteasome	K03061	GO:0043229//intracellular organelle;GO:0032991//macromolecular complex;GO:0005737//cytoplasm;GO:0043234//protein complex;GO:0044424//intracellular part;GO:0005634//nucleus;GO:0043231//intracellular membrane-bounded organelle;GO:0005575//cellular_component;GO:0043226//organelle;GO:0005622//intracellular;GO:0005623//cell;GO:0005829//cytosol;GO:0043227//membrane-bounded organelle;GO:0044444//cytopla…	GO:0043167//ion binding;GO:0016462//pyrophosphatase activity;GO:0016887//ATPase activity;GO:0003674//molecular_function;GO:0017111//nucleoside-triphosphatase activity;GO:0005488//binding;GO:0008134//transcription factor binding;GO:0016818//hydrolase activity, acting on acid anhydrides, in phosphorus-containing anhydrides;GO:0016817//hydrolase activity, acting on acid anhydrides;GO:0016787//hydrol…	GO:0006950//response to stress;GO:0008152//metabolic process;GO:0009056//catabolic process;GO:0008150//biological_process;GO:0050896//response to stimulus
ENSSSCG00000016323	-0.25107	0.0474872	COPS8	COP9 signalosome subunit 8 [Source:HGNC Symbol;Acc:HGNC:24335]	-	-	-	-	-	-	-
ENSSSCG00000012252	-0.244701	0.048676	DDX3X	DEAD (Asp-Glu-Ala-Asp) box helicase 3, X-linked [Source:HGNC Symbol;Acc:HGNC:2745]	Organismal Systems	Immune system	ko04622//RIG-I-like receptor signaling pathway	K11594	GO:0005623//cell;GO:0005737//cytoplasm;GO:0005575//cellular_component;GO:0005622//intracellular;GO:0043226//organelle;GO:0044424//intracellular part;GO:0044464//cell part	GO:0004386//helicase activity;GO:0016462//pyrophosphatase activity;GO:0005488//binding;GO:0016818//hydrolase activity, acting on acid anhydrides, in phosphorus-containing anhydrides;GO:0003674//molecular_function;GO:0016887//ATPase activity;GO:0016817//hydrolase activity, acting on acid anhydrides;GO:0003824//catalytic activity;GO:0043167//ion binding;GO:0017111//nucleoside-triphosphatase activit…	GO:0008150//biological_process;GO:0044238//primary metabolic process;GO:0051704//multi-organism process;GO:0044419//interspecies interaction between organisms;GO:0019538//protein metabolic process;GO:0007059//chromosome segregation;GO:0009059//macromolecule biosynthetic process;GO:1901576//organic substance biosynthetic process;GO:0044249//cellular biosynthetic process;GO:0009987//cellular proces…
ENSSSCG00000008368	0.0403743	0.0363883	UGP2	UDP-glucose pyrophosphorylase 2 [Source:HGNC Symbol;Acc:HGNC:12527]	Metabolism	Carbohydrate metabolism	ko00520//Amino sugar and nucleotide sugar metabolism;ko00500//Starch and sucrose metabolism;ko00052//Galactose metabolism;ko00040//Pentose and glucuronate interconversions	K00963	GO:0005737//cytoplasm;GO:0044464//cell part;GO:0005829//cytosol;GO:0044444//cytoplasmic part;GO:0005623//cell;GO:0005575//cellular_component;GO:0044424//intracellular part;GO:0005622//intracellular	GO:0016740//transferase activity;GO:0003824//catalytic activity;GO:0016779//nucleotidyltransferase activity;GO:0003674//molecular_function;GO:0016772//transferase activity, transferring phosphorus-containing groups	GO:0008150//biological_process;GO:0044699//single-organism process;GO:0034641//cellular nitrogen compound metabolic process;GO:0008152//metabolic process;GO:0044237//cellular metabolic process;GO:0044281//small molecule metabolic process;GO:0009987//cellular process;GO:0006807//nitrogen compound metabolic process;GO:0044710//single-organism metabolic process
ENSSSCG00000011507	-0.223911	0.0451813	ARL6IP5	PRA1 family protein 3 [Source:UniProtKB/Swiss-Prot;Acc:Q56P28]	-	-	-	-	GO:0005737//cytoplasm;GO:0012505//endomembrane system;GO:0043231//intracellular membrane-bounded organelle;GO:0005783//endoplasmic reticulum;GO:0005622//intracellular;GO:0005623//cell;GO:0043227//membrane-bounded organelle;GO:0005575//cellular_component;GO:0044444//cytoplasmic part;GO:0044464//cell part;GO:0044424//intracellular part;GO:0043229//intracellular organelle;GO:0043226//organelle	-	GO:0008150//biological_process;GO:0051179//localization;GO:0051234//establishment of localization;GO:0006810//transport
ENSSSCG00000013658	-0.176101	0.066016	S1PR2	-	Environmental Information Processing	Signaling molecules and interaction;Signal transduction	ko04080//Neuroactive ligand-receptor interaction;ko04071//Sphingolipid signaling pathway	K04292	GO:0005575//cellular_component	GO:0004871//signal transducer activity;GO:0003674//molecular_function;GO:0060089//molecular transducer activity	GO:0050789//regulation of biological process;GO:0051716//cellular response to stimulus;GO:0009987//cellular process;GO:0044700//single organism signaling;GO:0044763//single-organism cellular process;GO:0050896//response to stimulus;GO:0007165//signal transduction;GO:0008150//biological_process;GO:0023052//signaling;GO:0065007//biological regulation;GO:0007154//cell communication;GO:0044699//singl…
ENSSSCG00000010712	0.00317525	0.127678	RPS16	40S ribosomal protein S16 [Source:RefSeq peptide;Acc:NP_001131092]	Genetic Information Processing	Translation	ko03010//Ribosome	K02960	GO:0030529//ribonucleoprotein complex;GO:0005829//cytosol;GO:0043228//non-membrane-bounded organelle;GO:0043226//organelle;GO:0005840//ribosome;GO:0044464//cell part;GO:0044424//intracellular part;GO:0005622//intracellular;GO:0005623//cell;GO:0032991//macromolecular complex;GO:0005575//cellular_component;GO:0005737//cytoplasm;GO:0043232//intracellular non-membrane-bounded organelle;GO:0044444//cy…	GO:0003723//RNA binding;GO:1901363//heterocyclic compound binding;GO:0005488//binding;GO:0097159//organic cyclic compound binding;GO:0005198//structural molecule activity;GO:0003676//nucleic acid binding;GO:0003735//structural constituent of ribosome;GO:0003674//molecular_function	GO:0006807//nitrogen compound metabolic process;GO:0044267//cellular protein metabolic process;GO:0071840//cellular component organization or biogenesis;GO:0044238//primary metabolic process;GO:0009987//cellular process;GO:0008150//biological_process;GO:0034641//cellular nitrogen compound metabolic process;GO:0043170//macromolecule metabolic process;GO:0019538//protein metabolic process;GO:003464…
ENSSSCG00000026430	-0.244701	0.151127	DDX3Y	DEAD (Asp-Glu-Ala-Asp) box helicase 3, Y-linked [Source:HGNC Symbol;Acc:HGNC:2699]	-	-	-	-	GO:0005623//cell;GO:0044464//cell part;GO:0044424//intracellular part;GO:0005575//cellular_component;GO:0005622//intracellular;GO:0043226//organelle;GO:0005737//cytoplasm	GO:0016887//ATPase activity;GO:0005488//binding;GO:0043167//ion binding;GO:0017111//nucleoside-triphosphatase activity;GO:0016787//hydrolase activity;GO:0003824//catalytic activity;GO:0004386//helicase activity;GO:0016817//hydrolase activity, acting on acid anhydrides;GO:0016462//pyrophosphatase activity;GO:0016818//hydrolase activity, acting on acid anhydrides, in phosphorus-containing anhydride…	GO:0044237//cellular metabolic process;GO:0008150//biological_process;GO:0019538//protein metabolic process;GO:0044249//cellular biosynthetic process;GO:0034645//cellular macromolecule biosynthetic process;GO:0009058//biosynthetic process;GO:0044260//cellular macromolecule metabolic process;GO:0008152//metabolic process;GO:0044238//primary metabolic process;GO:0044763//single-organism cellular pr…
ENSSSCG00000006628	0.00146789	0.035569	PSMD4	proteasome 26S subunit, non-ATPase 4 [Source:HGNC Symbol;Acc:HGNC:9561]	Genetic Information Processing	Folding, sorting and degradation	ko03050//Proteasome	K03029	GO:0005575//cellular_component;GO:0043229//intracellular organelle;GO:0043234//protein complex;GO:0005829//cytosol;GO:0043231//intracellular membrane-bounded organelle;GO:0044464//cell part;GO:0005623//cell;GO:0043226//organelle;GO:0005634//nucleus;GO:0005737//cytoplasm;GO:0043227//membrane-bounded organelle;GO:0005622//intracellular;GO:0044444//cytoplasmic part;GO:0044424//intracellular part;GO:…	GO:0005515//protein binding;GO:0005488//binding;GO:0003674//molecular_function;GO:0032182//ubiquitin-like protein binding	GO:0070271//protein complex biogenesis;GO:0065003//macromolecular complex assembly;GO:0016043//cellular component organization;GO:0009056//catabolic process;GO:0022607//cellular component assembly;GO:0008152//metabolic process;GO:0006461//protein complex assembly;GO:0044085//cellular component biogenesis;GO:0071822//protein complex subunit organization;GO:0008150//biological_process;GO:0043933//m…
ENSSSCG00000027625	0.0142358	0.147433	-	-	-	-	-	-	GO:0005622//intracellular;GO:0044464//cell part;GO:0005575//cellular_component;GO:0044424//intracellular part;GO:0005737//cytoplasm;GO:0005623//cell	GO:0003723//RNA binding;GO:0005488//binding;GO:1901363//heterocyclic compound binding;GO:0003676//nucleic acid binding;GO:0097159//organic cyclic compound binding;GO:0003674//molecular_function	-
ENSSSCG00000003850	-0.0776186	0.0406064	C1orf123	chromosome 1 open reading frame 123 [Source:HGNC Symbol;Acc:HGNC:26059]	-	-	-	-	-	-	-
ENSSSCG00000013087	0.0326515	-0.0569625	TKFC	triokinase/FMN cyclase [Source:HGNC Symbol;Acc:HGNC:24552]	-	-	-	-	-	GO:0016829//lyase activity;GO:0003824//catalytic activity;GO:0005488//binding;GO:0043167//ion binding;GO:0016301//kinase activity;GO:0016740//transferase activity;GO:0003674//molecular_function;GO:0016772//transferase activity, transferring phosphorus-containing groups	GO:0044710//single-organism metabolic process;GO:0005975//carbohydrate metabolic process;GO:0008152//metabolic process;GO:0044699//single-organism process;GO:0044238//primary metabolic process;GO:0008150//biological_process;GO:0044281//small molecule metabolic process;GO:0071704//organic substance metabolic process
ENSSSCG00000000158	-0.114652	0.0392752	RTCB	-	-	-	-	-	GO:0005622//intracellular;GO:0043234//protein complex;GO:0044424//intracellular part;GO:0032991//macromolecular complex;GO:0005737//cytoplasm;GO:0005575//cellular_component;GO:0005623//cell;GO:0044464//cell part	GO:0016874//ligase activity;GO:0005488//binding;GO:0043167//ion binding;GO:0003824//catalytic activity;GO:0003674//molecular_function	GO:0044260//cellular macromolecule metabolic process;GO:1901360//organic cyclic compound metabolic process;GO:0016070//RNA metabolic process;GO:0043170//macromolecule metabolic process;GO:0008150//biological_process;GO:0034660//ncRNA metabolic process;GO:0090304//nucleic acid metabolic process;GO:0006139//nucleobase-containing compound metabolic process;GO:0006807//nitrogen compound metabolic pro…
ENSSSCG00000004728	0.213646	-0.0436714	CAPN3	calpain 3 [Source:HGNC Symbol;Acc:HGNC:1480]	-	-	-	-	GO:0005623//cell;GO:0005737//cytoplasm;GO:0005622//intracellular;GO:0044424//intracellular part;GO:0044464//cell part;GO:0005575//cellular_component	GO:0008233//peptidase activity;GO:0003674//molecular_function;GO:0003824//catalytic activity;GO:0043167//ion binding;GO:0005488//binding;GO:0016787//hydrolase activity	GO:0008150//biological_process
ENSSSCG00000001992	0.131762	0.0494021	RABGGTA	Rab geranylgeranyltransferase, alpha subunit [Source:HGNC Symbol;Acc:HGNC:9795]	-	-	-	-	GO:0044464//cell part;GO:0005575//cellular_component;GO:0032991//macromolecular complex;GO:0005623//cell;GO:0005737//cytoplasm;GO:0005622//intracellular;GO:0043234//protein complex;GO:0044424//intracellular part	GO:0016740//transferase activity;GO:0043167//ion binding;GO:0005488//binding;GO:0003824//catalytic activity;GO:0019899//enzyme binding;GO:0005515//protein binding;GO:0016765//transferase activity, transferring alkyl or aryl (other than methyl) groups;GO:0003674//molecular_function	GO:0006464//cellular protein modification process;GO:0009987//cellular process;GO:0036211//protein modification process;GO:0043170//macromolecule metabolic process;GO:0008152//metabolic process;GO:0008150//biological_process;GO:0043412//macromolecule modification;GO:0044260//cellular macromolecule metabolic process;GO:0019538//protein metabolic process;GO:0044238//primary metabolic process;GO:004…
ENSSSCG00000003120	0.220776	0.0365799	NAPA	-	Organismal Systems	Nervous system	ko04721//Synaptic vesicle cycle	K15296	GO:0043227//membrane-bounded organelle;GO:0005575//cellular_component;GO:0043226//organelle;GO:0032991//macromolecular complex;GO:0044424//intracellular part;GO:0005773//vacuole;GO:0043231//intracellular membrane-bounded organelle;GO:0005623//cell;GO:0005737//cytoplasm;GO:0044444//cytoplasmic part;GO:0043234//protein complex;GO:0043229//intracellular organelle;GO:0044464//cell part;GO:0005622//in…	GO:0003674//molecular_function	GO:0051234//establishment of localization;GO:0016192//vesicle-mediated transport;GO:0071840//cellular component organization or biogenesis;GO:0016043//cellular component organization;GO:0061024//membrane organization;GO:0051179//localization;GO:0006810//transport;GO:0008150//biological_process
ENSSSCG00000007978	-0.253481	0.0602294	HBQ1	hemoglobin, theta 1 [Source:HGNC Symbol;Acc:HGNC:4833]	-	-	-	-	GO:0044444//cytoplasmic part;GO:0005622//intracellular;GO:0044424//intracellular part;GO:0005623//cell;GO:0044464//cell part;GO:0005737//cytoplasm;GO:0043234//protein complex;GO:0032991//macromolecular complex;GO:0005829//cytosol;GO:0005575//cellular_component	GO:0005488//binding;GO:0003674//molecular_function;GO:0043167//ion binding	GO:0006810//transport;GO:0008150//biological_process;GO:0051234//establishment of localization;GO:0051179//localization
ENSSSCG00000029762	-0.070366	0.0463322	-	-	-	-	-	-	-	-	-
ENSSSCG00000003154	0.129219	0.0523809	GYS1	-	Organismal Systems;Environmental Information Processing;Metabolism	Endocrine system;Signal transduction;Carbohydrate metabolism	ko04151//PI3K-Akt signaling pathway;ko04910//Insulin signaling pathway;ko04152//AMPK signaling pathway;ko04922//Glucagon signaling pathway;ko00500//Starch and sucrose metabolism	K00693	GO:0005622//intracellular;GO:0044424//intracellular part;GO:0005623//cell;GO:0005575//cellular_component;GO:0044464//cell part;GO:0005737//cytoplasm	GO:0003824//catalytic activity;GO:0016757//transferase activity, transferring glycosyl groups;GO:0003674//molecular_function;GO:0016740//transferase activity	GO:0044237//cellular metabolic process;GO:0006091//generation of precursor metabolites and energy;GO:0044238//primary metabolic process;GO:0071704//organic substance metabolic process;GO:0005975//carbohydrate metabolic process;GO:0009987//cellular process;GO:0008152//metabolic process;GO:0008150//biological_process;GO:0009058//biosynthetic process
ENSSSCG00000011501	-0.0346282	-0.0338615	SUCLG2	succinate-CoA ligase, GDP-forming, beta subunit [Source:HGNC Symbol;Acc:HGNC:11450]	Metabolism	Carbohydrate metabolism;Overview	ko01200//Carbon metabolism;ko00020//Citrate cycle (TCA cycle);ko00640//Propanoate metabolism	K01900	-	GO:0003674//molecular_function;GO:0003824//catalytic activity;GO:0016874//ligase activity;GO:0005488//binding;GO:0043167//ion binding	GO:0008150//biological_process
ENSSSCG00000008377	-0.0938202	-0.0348898	CCT4	chaperonin containing TCP1, subunit 4 (delta) [Source:HGNC Symbol;Acc:HGNC:1617]	-	-	-	-	GO:0005575//cellular_component;GO:0044464//cell part;GO:0005737//cytoplasm;GO:0044424//intracellular part;GO:0005623//cell;GO:0005622//intracellular	GO:0005488//binding;GO:0005515//protein binding;GO:0003674//molecular_function;GO:0043167//ion binding;GO:0051082//unfolded protein binding	GO:0006457//protein folding;GO:0044238//primary metabolic process;GO:0044237//cellular metabolic process;GO:0009987//cellular process;GO:0071704//organic substance metabolic process;GO:0008152//metabolic process;GO:0019538//protein metabolic process;GO:0044260//cellular macromolecule metabolic process;GO:0008150//biological_process;GO:0044267//cellular protein metabolic process;GO:0043170//macrom…
ENSSSCG00000011769	-0.0417077	0.0411478	FXR1	fragile X mental retardation, autosomal homolog 1 [Source:HGNC Symbol;Acc:HGNC:4023]	Genetic Information Processing	Translation	ko03013//RNA transport	K15516	GO:0043226//organelle;GO:0005623//cell;GO:0005737//cytoplasm;GO:0043227//membrane-bounded organelle;GO:0043229//intracellular organelle;GO:0005575//cellular_component;GO:0043231//intracellular membrane-bounded organelle;GO:0044464//cell part;GO:0005622//intracellular;GO:0005634//nucleus;GO:0044424//intracellular part	GO:0003674//molecular_function;GO:1901363//heterocyclic compound binding;GO:0003676//nucleic acid binding;GO:0097159//organic cyclic compound binding;GO:0044822//poly(A) RNA binding;GO:0003723//RNA binding;GO:0005488//binding;GO:0003729//mRNA binding	GO:0032502//developmental process;GO:0048856//anatomical structure development;GO:0008150//biological_process
ENSSSCG00000013244	-0.0625297	0.0507805	-	-	-	-	-	-	GO:0005768//endosome;GO:0005622//intracellular;GO:0044464//cell part;GO:0012505//endomembrane system;GO:0043226//organelle;GO:0044424//intracellular part;GO:0044444//cytoplasmic part;GO:0005575//cellular_component;GO:0043231//intracellular membrane-bounded organelle;GO:0043229//intracellular organelle;GO:0005737//cytoplasm;GO:0005623//cell;GO:0043227//membrane-bounded organelle	GO:0003674//molecular_function;GO:0005515//protein binding;GO:0005488//binding;GO:0008092//cytoskeletal protein binding;GO:0008289//lipid binding;GO:0043167//ion binding	GO:0071840//cellular component organization or biogenesis;GO:0016043//cellular component organization;GO:0007010//cytoskeleton organization;GO:0009987//cellular process;GO:0007009//plasma membrane organization;GO:0008150//biological_process;GO:0044763//single-organism cellular process;GO:0044802//single-organism membrane organization;GO:0061024//membrane organization;GO:0044699//single-organism p…
ENSSSCG00000008982	-0.00510508	-0.0428643	STBD1	starch binding domain 1 [Source:HGNC Symbol;Acc:HGNC:24854]	-	-	-	-	-	GO:0003674//molecular_function	-
ENSSSCG00000011582	-0.148349	-0.0401758	CAND2	cullin-associated and neddylation-dissociated 2 (putative) [Source:HGNC Symbol;Acc:HGNC:30689]	-	-	-	-	GO:0043227//membrane-bounded organelle;GO:0005622//intracellular;GO:0044424//intracellular part;GO:0005623//cell;GO:0044464//cell part;GO:0005575//cellular_component;GO:0005634//nucleus;GO:0043231//intracellular membrane-bounded organelle;GO:0043226//organelle;GO:0043229//intracellular organelle	GO:0003674//molecular_function	GO:0044260//cellular macromolecule metabolic process;GO:0036211//protein modification process;GO:0008150//biological_process;GO:0044238//primary metabolic process;GO:0043170//macromolecule metabolic process;GO:0044237//cellular metabolic process;GO:0006461//protein complex assembly;GO:0071822//protein complex subunit organization;GO:0008152//metabolic process;GO:0071840//cellular component organi…
ENSSSCG00000023118	-0.219995	0.0384513	BZW2	basic leucine zipper and W2 domains 2 [Source:HGNC Symbol;Acc:HGNC:18808]	-	-	-	-	-	GO:0003674//molecular_function	-
ENSSSCG00000006487	0.0139729	0.0260588	CCT3	T-complex protein 1 subunit gamma [Source:RefSeq peptide;Acc:NP_001231109]	-	-	-	-	GO:0005575//cellular_component;GO:0005622//intracellular;GO:0044464//cell part;GO:0005737//cytoplasm;GO:0005623//cell;GO:0044424//intracellular part	GO:0051082//unfolded protein binding;GO:0005515//protein binding;GO:0005488//binding;GO:0003674//molecular_function;GO:0043167//ion binding	GO:0043170//macromolecule metabolic process;GO:0044260//cellular macromolecule metabolic process;GO:0044237//cellular metabolic process;GO:0009987//cellular process;GO:0008152//metabolic process;GO:0006457//protein folding;GO:0071704//organic substance metabolic process;GO:0044267//cellular protein metabolic process;GO:0019538//protein metabolic process;GO:0008150//biological_process;GO:0044238//…
ENSSSCG00000023365	0.114702	-0.0884685	-	-	Metabolism	Energy metabolism	ko00190//Oxidative phosphorylation	K03968	GO:0044444//cytoplasmic part;GO:0043231//intracellular membrane-bounded organelle;GO:0005622//intracellular;GO:0005737//cytoplasm;GO:0044424//intracellular part;GO:0043229//intracellular organelle;GO:0043227//membrane-bounded organelle;GO:0005575//cellular_component;GO:0005739//mitochondrion;GO:0005623//cell;GO:0043226//organelle;GO:0044464//cell part	GO:0003824//catalytic activity;GO:0003674//molecular_function;GO:0016491//oxidoreductase activity	GO:0044710//single-organism metabolic process;GO:0009987//cellular process;GO:0044281//small molecule metabolic process;GO:0006807//nitrogen compound metabolic process;GO:0008152//metabolic process;GO:0006091//generation of precursor metabolites and energy;GO:0044237//cellular metabolic process;GO:0044699//single-organism process;GO:0008150//biological_process;GO:0034641//cellular nitrogen compou…
ENSSSCG00000001754	0.144562	-0.0313658	PSMA4	-	Genetic Information Processing	Folding, sorting and degradation	ko03050//Proteasome	K02728	GO:0005623//cell;GO:0044464//cell part;GO:0044424//intracellular part;GO:0043231//intracellular membrane-bounded organelle;GO:0005634//nucleus;GO:0005737//cytoplasm;GO:0043227//membrane-bounded organelle;GO:0043226//organelle;GO:0043229//intracellular organelle;GO:0005622//intracellular;GO:0032991//macromolecular complex;GO:0005575//cellular_component;GO:0043234//protein complex	GO:0016787//hydrolase activity;GO:0003674//molecular_function;GO:0008233//peptidase activity;GO:0003824//catalytic activity	GO:0008152//metabolic process;GO:0008150//biological_process;GO:0009056//catabolic process
ENSSSCG00000000214	0.0999857	-0.0424647	GPD1	glycerol-3-phosphate dehydrogenase 1 (soluble) [Source:HGNC Symbol;Acc:HGNC:4455]	Metabolism	Lipid metabolism	ko00564//Glycerophospholipid metabolism	K00006	GO:0005622//intracellular;GO:0005575//cellular_component;GO:0005737//cytoplasm;GO:0044424//intracellular part;GO:0005623//cell;GO:0032991//macromolecular complex;GO:0043234//protein complex;GO:0044464//cell part	GO:0016491//oxidoreductase activity;GO:0003824//catalytic activity;GO:0003674//molecular_function	GO:0044238//primary metabolic process;GO:0071704//organic substance metabolic process;GO:0005975//carbohydrate metabolic process;GO:0008150//biological_process;GO:0008152//metabolic process;GO:0009056//catabolic process
ENSSSCG00000017259	-0.159347	0.0240145	PRKAR1A	protein kinase, cAMP-dependent, regulatory, type I, alpha [Source:HGNC Symbol;Acc:HGNC:9388]	Cellular Processes;Organismal Systems	Cell growth and death;Endocrine system	ko04910//Insulin signaling pathway;ko04210//Apoptosis	K04739	GO:0005623//cell;GO:0043234//protein complex;GO:0005575//cellular_component;GO:0005737//cytoplasm;GO:0044424//intracellular part;GO:0032991//macromolecular complex;GO:0005622//intracellular;GO:0044464//cell part	GO:0098772//molecular function regulator;GO:0030234//enzyme regulator activity;GO:0003674//molecular_function	GO:0008150//biological_process
ENSSSCG00000015720	-0.0179105	-0.0429637	BIN1	-	Organismal Systems;Cellular Processes	Transport and catabolism;Immune system	ko04144//Endocytosis;ko04666//Fc gamma R-mediated phagocytosis	K12562	GO:0005622//intracellular;GO:0005737//cytoplasm;GO:0044424//intracellular part;GO:0044464//cell part;GO:0005575//cellular_component;GO:0005623//cell	GO:0003674//molecular_function	GO:0008150//biological_process
ENSSSCG00000000047	0.173839	0.0636468	-	-	Metabolism	Energy metabolism	ko00190//Oxidative phosphorylation	K03950	GO:0005623//cell;GO:0043226//organelle;GO:0005739//mitochondrion;GO:0044464//cell part;GO:0005622//intracellular;GO:0005575//cellular_component;GO:0044424//intracellular part;GO:0005737//cytoplasm;GO:0043231//intracellular membrane-bounded organelle;GO:0044444//cytoplasmic part;GO:0043229//intracellular organelle;GO:0043227//membrane-bounded organelle	-	GO:0008150//biological_process
ENSSSCG00000003385	0.0958269	0.0328696	PARK7	parkinson protein 7 [Source:HGNC Symbol;Acc:HGNC:16369]	-	-	-	-	-	-	-
ENSSSCG00000013600	0.00667321	-0.0213051	RAB11B	-	Organismal Systems;Cellular Processes;Environmental Information Processing	Excretory system;Transport and catabolism;Signal transduction	ko04144//Endocytosis;ko04152//AMPK signaling pathway;ko04962//Vasopressin-regulated water reabsorption	K07905	GO:0005737//cytoplasm;GO:0043226//organelle;GO:0044444//cytoplasmic part;GO:0043231//intracellular membrane-bounded organelle;GO:0043227//membrane-bounded organelle;GO:0005768//endosome;GO:0043229//intracellular organelle;GO:0044424//intracellular part;GO:0005623//cell;GO:0005622//intracellular;GO:0005575//cellular_component;GO:0012505//endomembrane system;GO:0044464//cell part	GO:0016787//hydrolase activity;GO:0003924//GTPase activity;GO:0003824//catalytic activity;GO:0003674//molecular_function;GO:0005488//binding;GO:0016818//hydrolase activity, acting on acid anhydrides, in phosphorus-containing anhydrides;GO:0043167//ion binding;GO:0017111//nucleoside-triphosphatase activity;GO:0016817//hydrolase activity, acting on acid anhydrides;GO:0016462//pyrophosphatase activi…	GO:0046907//intracellular transport;GO:0051641//cellular localization;GO:0051649//establishment of localization in cell;GO:0051234//establishment of localization;GO:0008150//biological_process;GO:0007154//cell communication;GO:0044699//single-organism process;GO:0051179//localization;GO:0044763//single-organism cellular process;GO:0007165//signal transduction;GO:0050789//regulation of biological …
ENSSSCG00000022644	-0.257501	-0.082966	HIST2H2BF	histone cluster 2, H2bf [Source:HGNC Symbol;Acc:HGNC:24700]	-	-	-	-	GO:0043232//intracellular non-membrane-bounded organelle;GO:0043234//protein complex;GO:0044464//cell part;GO:0005622//intracellular;GO:0000228//nuclear chromosome;GO:0043227//membrane-bounded organelle;GO:0044428//nuclear part;GO:0043226//organelle;GO:0044422//organelle part;GO:0005623//cell;GO:0031974//membrane-enclosed lumen;GO:0031981//nuclear lumen;GO:0005694//chromosome;GO:0043231//intracel…	GO:0005488//binding;GO:0097159//organic cyclic compound binding;GO:0003676//nucleic acid binding;GO:1901363//heterocyclic compound binding;GO:0003674//molecular_function;GO:0003677//DNA binding	GO:0044085//cellular component biogenesis;GO:0070271//protein complex biogenesis;GO:0006996//organelle organization;GO:0016043//cellular component organization;GO:0009987//cellular process;GO:0022607//cellular component assembly;GO:0006461//protein complex assembly;GO:0051276//chromosome organization;GO:0043933//macromolecular complex subunit organization;GO:0008150//biological_process;GO:0071822…
ENSSSCG00000013043	0.110698	-0.0358882	MACROD1	-	-	-	-	-	-	-	-
ENSSSCG00000018033	-0.194632	0.0304881	UBB	ubiquitin B [Source:HGNC Symbol;Acc:HGNC:12463]	-	-	-	-	GO:0044424//intracellular part;GO:0005575//cellular_component;GO:0005623//cell;GO:0005622//intracellular;GO:0044464//cell part;GO:0005737//cytoplasm	GO:0003674//molecular_function	-
ENSSSCG00000026558	-0.00229973	0.031287	-	-	-	-	-	-	GO:0016020//membrane;GO:0005886//plasma membrane;GO:0005623//cell;GO:0005575//cellular_component;GO:0071944//cell periphery;GO:0044464//cell part	GO:0043167//ion binding;GO:0005488//binding;GO:0003674//molecular_function	GO:0007155//cell adhesion;GO:0022610//biological adhesion;GO:0008150//biological_process
ENSSSCG00000009123	-0.172846	0.0345153	CAMK2D	calcium/calmodulin-dependent protein kinase II delta [Source:HGNC Symbol;Acc:HGNC:1462]	Cellular Processes;Organismal Systems;Environmental Information Processing	Nervous system;Cell growth and death;Sensory system;Digestive system;Circulatory system;Endocrine system;Signal transduction;Environmental adaptation	ko04740//Olfactory transduction;ko04024//cAMP signaling pathway;ko04020//Calcium signaling pathway;ko04921//Oxytocin signaling pathway;ko04261//Adrenergic signaling in cardiomyocytes;ko04722//Neurotrophin signaling pathway;ko04310//Wnt signaling pathway;ko04728//Dopaminergic synapse;ko04066//HIF-1 signaling pathway;ko04114//Oocyte meiosis;ko04916//Melanogenesis;ko04922//Glucagon signaling pathway…	K04515	GO:0044444//cytoplasmic part;GO:0043227//membrane-bounded organelle;GO:0044424//intracellular part;GO:0012505//endomembrane system;GO:0071944//cell periphery;GO:0043229//intracellular organelle;GO:0005886//plasma membrane;GO:0005737//cytoplasm;GO:0005575//cellular_component;GO:0044464//cell part;GO:0005623//cell;GO:0043231//intracellular membrane-bounded organelle;GO:0016020//membrane;GO:0043226/…	GO:0005488//binding;GO:0003824//catalytic activity;GO:0016772//transferase activity, transferring phosphorus-containing groups;GO:0003674//molecular_function;GO:0016740//transferase activity;GO:0016301//kinase activity;GO:0043167//ion binding	GO:0071704//organic substance metabolic process;GO:0044267//cellular protein metabolic process;GO:0043412//macromolecule modification;GO:0019538//protein metabolic process;GO:0008150//biological_process;GO:0036211//protein modification process;GO:0006464//cellular protein modification process;GO:0044237//cellular metabolic process;GO:0044260//cellular macromolecule metabolic process;GO:0008152//m…
ENSSSCG00000016593	-0.121306	0.0201753	ARF5	-	Cellular Processes	Transport and catabolism	ko04144//Endocytosis	K07940	GO:0005622//intracellular;GO:0005575//cellular_component;GO:0005623//cell;GO:0044464//cell part	GO:0043167//ion binding;GO:0060089//molecular transducer activity;GO:0005488//binding;GO:0016817//hydrolase activity, acting on acid anhydrides;GO:0017111//nucleoside-triphosphatase activity;GO:0016818//hydrolase activity, acting on acid anhydrides, in phosphorus-containing anhydrides;GO:0016462//pyrophosphatase activity;GO:0016787//hydrolase activity;GO:0004871//signal transducer activity;GO:000…	GO:0051179//localization;GO:0023052//signaling;GO:0050789//regulation of biological process;GO:0044700//single organism signaling;GO:0006810//transport;GO:0050896//response to stimulus;GO:0051234//establishment of localization;GO:0007154//cell communication;GO:0009987//cellular process;GO:0044699//single-organism process;GO:0008150//biological_process;GO:0065007//biological regulation;GO:0007165/…
ENSSSCG00000009281	-0.133079	-0.0301121	-	-	-	-	-	-	GO:0016020//membrane;GO:0071944//cell periphery;GO:0005886//plasma membrane;GO:0005575//cellular_component;GO:0032991//macromolecular complex;GO:0005623//cell;GO:0043234//protein complex;GO:0044464//cell part	-	GO:0003013//circulatory system process;GO:0071840//cellular component organization or biogenesis;GO:0048856//anatomical structure development;GO:0032502//developmental process;GO:0003008//system process;GO:0061024//membrane organization;GO:0044767//single-organism developmental process;GO:0044699//single-organism process;GO:0009987//cellular process;GO:0008150//biological_process;GO:0016043//cell…
ENSSSCG00000010301	-0.108469	0.0308572	PPP3CB	protein phosphatase 3, catalytic subunit, beta isozyme [Source:HGNC Symbol;Acc:HGNC:9315]	Cellular Processes;Organismal Systems;Environmental Information Processing	Nervous system;Cell growth and death;Endocrine system;Immune system;Signal transduction;Development	ko04010//MAPK signaling pathway;ko04020//Calcium signaling pathway;ko04022//cGMP - PKG signaling pathway;ko04921//Oxytocin signaling pathway;ko04380//Osteoclast differentiation;ko04310//Wnt signaling pathway;ko04360//Axon guidance;ko04728//Dopaminergic synapse;ko04650//Natural killer cell mediated cytotoxicity;ko04660//T cell receptor signaling pathway;ko04724//Glutamatergic synapse;ko04114//Oocy…	K04348	GO:0032991//macromolecular complex;GO:0005622//intracellular;GO:0044464//cell part;GO:0005575//cellular_component;GO:0043234//protein complex;GO:0005623//cell	GO:0019899//enzyme binding;GO:0042578//phosphoric ester hydrolase activity;GO:0005515//protein binding;GO:0016788//hydrolase activity, acting on ester bonds;GO:0005488//binding;GO:0016791//phosphatase activity;GO:0043167//ion binding;GO:0016787//hydrolase activity;GO:0003824//catalytic activity;GO:0003674//molecular_function	GO:0044237//cellular metabolic process;GO:0019538//protein metabolic process;GO:0071704//organic substance metabolic process;GO:0008150//biological_process;GO:0044238//primary metabolic process;GO:0043412//macromolecule modification;GO:0008152//metabolic process;GO:0009987//cellular process;GO:0044260//cellular macromolecule metabolic process;GO:0044267//cellular protein metabolic process;GO:0036…
ENSSSCG00000014305	0.0336549	-0.0222334	SAR1B	GTP-binding protein SAR1b [Source:UniProtKB/Swiss-Prot;Acc:Q5PYH3]	Genetic Information Processing	Folding, sorting and degradation	ko04141//Protein processing in endoplasmic reticulum	K07953	GO:0005783//endoplasmic reticulum;GO:0043227//membrane-bounded organelle;GO:0043226//organelle;GO:0044464//cell part;GO:0005623//cell;GO:0005737//cytoplasm;GO:0043229//intracellular organelle;GO:0005622//intracellular;GO:0044424//intracellular part;GO:0043231//intracellular membrane-bounded organelle;GO:0005794//Golgi apparatus;GO:0005575//cellular_component;GO:0044444//cytoplasmic part;GO:001250…	GO:0017111//nucleoside-triphosphatase activity;GO:0004871//signal transducer activity;GO:0003824//catalytic activity;GO:0016818//hydrolase activity, acting on acid anhydrides, in phosphorus-containing anhydrides;GO:0043167//ion binding;GO:0016462//pyrophosphatase activity;GO:0016817//hydrolase activity, acting on acid anhydrides;GO:0003924//GTPase activity;GO:0016787//hydrolase activity;GO:000367…	GO:0050789//regulation of biological process;GO:0044763//single-organism cellular process;GO:0006810//transport;GO:0007154//cell communication;GO:0050794//regulation of cellular process;GO:0051234//establishment of localization;GO:0051716//cellular response to stimulus;GO:0044699//single-organism process;GO:0009987//cellular process;GO:0016192//vesicle-mediated transport;GO:0050896//response to s…
ENSSSCG00000015747	0.0706108	0.0318285	-	-	-	-	-	-	-	GO:0003674//molecular_function	-
ENSSSCG00000005110	-0.132069	0.0181837	SYNE2	spectrin repeat containing, nuclear envelope 2 [Source:HGNC Symbol;Acc:HGNC:17084]	-	-	-	-	GO:0005575//cellular_component	GO:0008092//cytoskeletal protein binding;GO:0005515//protein binding;GO:0005488//binding;GO:0003674//molecular_function	-
ENSSSCG00000006153	-0.0346974	-0.020007	FABP5	-	Organismal Systems	Endocrine system	ko03320//PPAR signaling pathway	K08754	-	GO:0008289//lipid binding;GO:0003674//molecular_function;GO:0005488//binding	GO:0006810//transport;GO:0008150//biological_process;GO:0051179//localization;GO:0051234//establishment of localization
ENSSSCG00000015453	-0.0706965	0.015512	PDIA4	-	Genetic Information Processing;Organismal Systems	Endocrine system;Folding, sorting and degradation	ko04141//Protein processing in endoplasmic reticulum;ko04918//Thyroid hormone synthesis	K09582	GO:0043229//intracellular organelle;GO:0005575//cellular_component;GO:0043227//membrane-bounded organelle;GO:0044424//intracellular part;GO:0005622//intracellular;GO:0012505//endomembrane system;GO:0043231//intracellular membrane-bounded organelle;GO:0005783//endoplasmic reticulum;GO:0044444//cytoplasmic part;GO:0043226//organelle;GO:0044464//cell part;GO:0005737//cytoplasm;GO:0005623//cell	GO:0005488//binding;GO:0043167//ion binding;GO:0003824//catalytic activity;GO:0003674//molecular_function;GO:0016853//isomerase activity	GO:0042592//homeostatic process;GO:0009987//cellular process;GO:0008150//biological_process;GO:0006457//protein folding;GO:0065007//biological regulation;GO:0044260//cellular macromolecule metabolic process;GO:0043170//macromolecule metabolic process;GO:0044267//cellular protein metabolic process;GO:0065008//regulation of biological quality;GO:0019538//protein metabolic process;GO:0050896//respon…
ENSSSCG00000017731	0.069764	-0.0172704	PSMD11	proteasome 26S subunit, non-ATPase 11 [Source:HGNC Symbol;Acc:HGNC:9556]	Genetic Information Processing	Folding, sorting and degradation	ko03050//Proteasome	K03036	-	GO:0003674//molecular_function	-
ENSSSCG00000011615	-0.121015	0.0168733	RAB7A	RAB7A, member RAS oncogene family [Source:HGNC Symbol;Acc:HGNC:9788]	-	-	-	-	GO:0043231//intracellular membrane-bounded organelle;GO:0005737//cytoplasm;GO:0005768//endosome;GO:0000323//lytic vacuole;GO:0043226//organelle;GO:0031988//membrane-bounded vesicle;GO:0044444//cytoplasmic part;GO:0016023//cytoplasmic membrane-bounded vesicle;GO:0005622//intracellular;GO:0005623//cell;GO:0005764//lysosome;GO:0044464//cell part;GO:0005773//vacuole;GO:0005575//cellular_component;GO:…	GO:0016787//hydrolase activity;GO:0016818//hydrolase activity, acting on acid anhydrides, in phosphorus-containing anhydrides;GO:0003924//GTPase activity;GO:0016817//hydrolase activity, acting on acid anhydrides;GO:0005488//binding;GO:0003824//catalytic activity;GO:0003674//molecular_function;GO:0043167//ion binding;GO:0016462//pyrophosphatase activity;GO:0017111//nucleoside-triphosphatase activi…	GO:0065007//biological regulation;GO:0016192//vesicle-mediated transport;GO:0016043//cellular component organization;GO:0050794//regulation of cellular process;GO:0050896//response to stimulus;GO:0046907//intracellular transport;GO:1902578//single-organism localization;GO:0051649//establishment of localization in cell;GO:0051179//localization;GO:0008150//biological_process;GO:0007154//cell commun…
ENSSSCG00000026116	0.0928672	0.0242479	FHOD1	formin homology 2 domain containing 1 [Source:HGNC Symbol;Acc:HGNC:17905]	-	-	-	-	GO:0005575//cellular_component	-	GO:0009987//cellular process;GO:0008150//biological_process;GO:0006996//organelle organization;GO:0016043//cellular component organization;GO:0007010//cytoskeleton organization;GO:0071840//cellular component organization or biogenesis
ENSSSCG00000011377	0.011531	-0.0132329	LAMB2	laminin, beta 2 (laminin S) [Source:HGNC Symbol;Acc:HGNC:6487]	Cellular Processes;Environmental Information Processing	Cellular commiunity;Signaling molecules and interaction;Signal transduction	ko04151//PI3K-Akt signaling pathway;ko04510//Focal adhesion;ko04512//ECM-receptor interaction	K06243	-	GO:0003674//molecular_function	-
ENSSSCG00000002535	0.235847	-0.0200103	HSP90AA1	heat shock protein 90kDa alpha (cytosolic), class A member 1 [Source:HGNC Symbol;Acc:HGNC:5253]	Genetic Information Processing;Organismal Systems;Environmental Information Processing	Endocrine system;Immune system;Signal transduction;Folding, sorting and degradation	ko04151//PI3K-Akt signaling pathway;ko04141//Protein processing in endoplasmic reticulum;ko04915//Estrogen signaling pathway;ko04914//Progesterone-mediated oocyte maturation;ko04612//Antigen processing and presentation;ko04621//NOD-like receptor signaling pathway	K04079	-	GO:0005488//binding;GO:0003674//molecular_function;GO:0043167//ion binding;GO:0051082//unfolded protein binding;GO:0005515//protein binding	GO:0043170//macromolecule metabolic process;GO:0008150//biological_process;GO:0044238//primary metabolic process;GO:0008152//metabolic process;GO:0009987//cellular process;GO:0050896//response to stimulus;GO:0044260//cellular macromolecule metabolic process;GO:0019538//protein metabolic process;GO:0006950//response to stress;GO:0071704//organic substance metabolic process;GO:0044267//cellular pro…
ENSSSCG00000001011	0.0436612	-0.016141	-	-	-	-	-	-	GO:0005576//extracellular region;GO:0044421//extracellular region part;GO:0005575//cellular_component;GO:0005615//extracellular space	GO:0098772//molecular function regulator;GO:0030234//enzyme regulator activity;GO:0003674//molecular_function	GO:0008150//biological_process
ENSSSCG00000009223	-0.0977144	-0.0147674	NUDT9	nudix (nucleoside diphosphate linked moiety X)-type motif 9 [Source:HGNC Symbol;Acc:HGNC:8056]	Metabolism	Nucleotide metabolism	ko00230//Purine metabolism	K13988	-	GO:0003674//molecular_function	GO:0050896//response to stimulus;GO:0008150//biological_process;GO:0006950//response to stress
ENSSSCG00000014167	0.101246	0.0169324	-	Glutaredoxin-1 [Source:UniProtKB/Swiss-Prot;Acc:P12309]	-	-	-	-	GO:0005575//cellular_component;GO:0044464//cell part;GO:0005623//cell;GO:0044424//intracellular part;GO:0005737//cytoplasm;GO:0005622//intracellular	GO:0016491//oxidoreductase activity;GO:0003674//molecular_function;GO:0003824//catalytic activity	GO:0065008//regulation of biological quality;GO:0065007//biological regulation;GO:0008150//biological_process;GO:0042592//homeostatic process
ENSSSCG00000014725	0.0403981	-0.0204747	HBB	-	-	-	-	-	GO:0005829//cytosol;GO:0005622//intracellular;GO:0005737//cytoplasm;GO:0005575//cellular_component;GO:0044424//intracellular part;GO:0043234//protein complex;GO:0044444//cytoplasmic part;GO:0032991//macromolecular complex;GO:0044464//cell part;GO:0005623//cell	GO:0043167//ion binding;GO:0005488//binding;GO:0003674//molecular_function	GO:0051234//establishment of localization;GO:0006810//transport;GO:0008150//biological_process;GO:0051179//localization
ENSSSCG00000000886	0.0455263	-0.0113923	SLC25A3	phosphate carrier protein, mitochondrial [Source:RefSeq peptide;Acc:NP_001157984]	-	-	-	-	GO:0005575//cellular_component	-	GO:0008150//biological_process;GO:0051179//localization;GO:0051234//establishment of localization;GO:0006810//transport
ENSSSCG00000004294	-0.238428	-0.01527	SYNCRIP	synaptotagmin binding, cytoplasmic RNA interacting protein [Source:HGNC Symbol;Acc:HGNC:16918]	-	-	-	-	-	GO:0003674//molecular_function	-
ENSSSCG00000015140	0.00917943	-0.0349974	-	-	-	-	-	-	-	GO:0005488//binding;GO:0043167//ion binding;GO:0003674//molecular_function	GO:0009653//anatomical structure morphogenesis;GO:0071840//cellular component organization or biogenesis;GO:0048856//anatomical structure development;GO:0008150//biological_process;GO:0044763//single-organism cellular process;GO:0048869//cellular developmental process;GO:0009987//cellular process;GO:0016043//cellular component organization;GO:0032502//developmental process;GO:0044767//single-orga…
ENSSSCG00000011677	0.0238551	0.0212853	GK5	glycerol kinase 5 (putative) [Source:HGNC Symbol;Acc:HGNC:28635]	-	-	-	-	GO:0005739//mitochondrion;GO:0043231//intracellular membrane-bounded organelle;GO:0005575//cellular_component;GO:0044424//intracellular part;GO:0005737//cytoplasm;GO:0043229//intracellular organelle;GO:0044444//cytoplasmic part;GO:0043226//organelle;GO:0044464//cell part;GO:0043227//membrane-bounded organelle;GO:0005623//cell;GO:0005622//intracellular	GO:0016740//transferase activity;GO:0003674//molecular_function;GO:0003824//catalytic activity;GO:0016772//transferase activity, transferring phosphorus-containing groups;GO:0016301//kinase activity	GO:0009058//biosynthetic process;GO:0044710//single-organism metabolic process;GO:0044281//small molecule metabolic process;GO:0044238//primary metabolic process;GO:0044699//single-organism process;GO:0006629//lipid metabolic process;GO:0008150//biological_process;GO:0005975//carbohydrate metabolic process;GO:0071704//organic substance metabolic process;GO:0008152//metabolic process
ENSSSCG00000024752	0.0709029	0.0187272	ALDH4A1	delta-1-pyrroline-5-carboxylate dehydrogenase, mitochondrial [Source:RefSeq peptide;Acc:NP_001239142]	Metabolism	Amino acid metabolism	ko00330//Arginine and proline metabolism;ko00250//Alanine, aspartate and glutamate metabolism	K00294	-	GO:0016491//oxidoreductase activity;GO:0003674//molecular_function;GO:0003824//catalytic activity	GO:0019752//carboxylic acid metabolic process;GO:0044763//single-organism cellular process;GO:0044281//small molecule metabolic process;GO:0044710//single-organism metabolic process;GO:0044237//cellular metabolic process;GO:0044238//primary metabolic process;GO:1901564//organonitrogen compound metabolic process;GO:0009058//biosynthetic process;GO:0008152//metabolic process;GO:0044699//single-orga…
ENSSSCG00000008215	0.135117	-0.0256651	SMYD1	SET and MYND domain containing 1 [Source:HGNC Symbol;Acc:HGNC:20986]	-	-	-	-	-	-	-
ENSSSCG00000017203	-0.190812	-0.0119177	GALK1	galactokinase 1 [Source:HGNC Symbol;Acc:HGNC:4118]	Metabolism	Carbohydrate metabolism	ko00520//Amino sugar and nucleotide sugar metabolism;ko00052//Galactose metabolism	K00849	GO:0044424//intracellular part;GO:0005623//cell;GO:0005622//intracellular;GO:0044464//cell part;GO:0005575//cellular_component;GO:0005737//cytoplasm	GO:0016740//transferase activity;GO:0003824//catalytic activity;GO:0016772//transferase activity, transferring phosphorus-containing groups;GO:0005488//binding;GO:0016301//kinase activity;GO:0043167//ion binding;GO:0003674//molecular_function	GO:0071704//organic substance metabolic process;GO:0008150//biological_process;GO:0005975//carbohydrate metabolic process;GO:0008152//metabolic process;GO:0044238//primary metabolic process
ENSSSCG00000025881	0.143017	-0.00755823	PDHB	-	Organismal Systems;Environmental Information Processing;Metabolism	Endocrine system;Signal transduction;Carbohydrate metabolism;Overview	ko01200//Carbon metabolism;ko04066//HIF-1 signaling pathway;ko04922//Glucagon signaling pathway;ko00010//Glycolysis / Gluconeogenesis;ko00620//Pyruvate metabolism;ko00020//Citrate cycle (TCA cycle)	K00162	-	GO:0016491//oxidoreductase activity;GO:0003824//catalytic activity;GO:0003674//molecular_function	GO:0008150//biological_process;GO:0009987//cellular process;GO:0008152//metabolic process;GO:0009058//biosynthetic process;GO:0051186//cofactor metabolic process;GO:0044281//small molecule metabolic process;GO:0044699//single-organism process;GO:0044237//cellular metabolic process;GO:0006790//sulfur compound metabolic process;GO:0044710//single-organism metabolic process
ENSSSCG00000005849	0.0288686	-0.00755178	TUBB4B	tubulin, beta 4B class IVb [Source:HGNC Symbol;Acc:HGNC:20771]	Cellular Processes	Cellular commiunity;Transport and catabolism	ko04145//Phagosome;ko04540//Gap junction	K07375	GO:0044464//cell part;GO:0043226//organelle;GO:0005737//cytoplasm;GO:0043229//intracellular organelle;GO:0044424//intracellular part;GO:0043232//intracellular non-membrane-bounded organelle;GO:0043228//non-membrane-bounded organelle;GO:0005856//cytoskeleton;GO:0043234//protein complex;GO:0005623//cell;GO:0005575//cellular_component;GO:0032991//macromolecular complex;GO:0005622//intracellular	GO:0003674//molecular_function;GO:0017111//nucleoside-triphosphatase activity;GO:0043167//ion binding;GO:0016817//hydrolase activity, acting on acid anhydrides;GO:0016462//pyrophosphatase activity;GO:0016787//hydrolase activity;GO:0003924//GTPase activity;GO:0003824//catalytic activity;GO:0005198//structural molecule activity;GO:0005488//binding;GO:0016818//hydrolase activity, acting on acid anhy…	GO:0016043//cellular component organization;GO:0071822//protein complex subunit organization;GO:0070271//protein complex biogenesis;GO:0022607//cellular component assembly;GO:0006461//protein complex assembly;GO:0043933//macromolecular complex subunit organization;GO:0044085//cellular component biogenesis;GO:0065003//macromolecular complex assembly;GO:0008150//biological_process;GO:0071840//cellu…
ENSSSCG00000000288	0.0516167	-0.00669912	HNRNPA1	heterogeneous nuclear ribonucleoprotein A1 [Source:HGNC Symbol;Acc:HGNC:5031]	Genetic Information Processing	Transcription	ko03040//Spliceosome	K12741	GO:0005623//cell;GO:0044464//cell part;GO:0005575//cellular_component;GO:0005622//intracellular	GO:0003674//molecular_function	-
ENSSSCG00000017497	-0.0320557	0.00953585	ERBB2	-	Cellular Processes;Environmental Information Processing	Cellular commiunity;Signal transduction	ko04510//Focal adhesion;ko04020//Calcium signaling pathway;ko04066//HIF-1 signaling pathway;ko04012//ErbB signaling pathway;ko04520//Adherens junction	K05083	GO:0005575//cellular_component	GO:0016301//kinase activity;GO:0060089//molecular transducer activity;GO:0004871//signal transducer activity;GO:0003674//molecular_function;GO:0043167//ion binding;GO:0016772//transferase activity, transferring phosphorus-containing groups;GO:0005488//binding;GO:0016740//transferase activity;GO:0003824//catalytic activity	GO:0019538//protein metabolic process;GO:0044700//single organism signaling;GO:0044267//cellular protein metabolic process;GO:0007165//signal transduction;GO:0071704//organic substance metabolic process;GO:0043170//macromolecule metabolic process;GO:0065007//biological regulation;GO:0044260//cellular macromolecule metabolic process;GO:0006464//cellular protein modification process;GO:0023052//sig…
ENSSSCG00000005316	0.0110581	0.00476245	TPM2	tropomyosin 2 (beta) [Source:HGNC Symbol;Acc:HGNC:12011]	Organismal Systems	Circulatory system	ko04261//Adrenergic signaling in cardiomyocytes;ko04260//Cardiac muscle contraction	K10374	-	-	-
ENSSSCG00000009509	-0.0623678	0.00324152	IPO5	-	-	-	-	-	GO:0031967//organelle envelope;GO:0044422//organelle part;GO:0012505//endomembrane system;GO:0044446//intracellular organelle part;GO:0005635//nuclear envelope;GO:0043227//membrane-bounded organelle;GO:0005623//cell;GO:0044428//nuclear part;GO:0005622//intracellular;GO:0005737//cytoplasm;GO:0044424//intracellular part;GO:0044464//cell part;GO:0043231//intracellular membrane-bounded organelle;GO:0…	GO:0005488//binding;GO:0003674//molecular_function;GO:0019899//enzyme binding;GO:0008565//protein transporter activity;GO:0005515//protein binding;GO:0005215//transporter activity;GO:0022892//substrate-specific transporter activity	GO:0016482//cytoplasmic transport;GO:0015031//protein transport;GO:0033036//macromolecule localization;GO:0051649//establishment of localization in cell;GO:0051179//localization;GO:0006461//protein complex assembly;GO:0070727//cellular macromolecule localization;GO:0043933//macromolecular complex subunit organization;GO:0051234//establishment of localization;GO:0006913//nucleocytoplasmic transpor…
ENSSSCG00000015796	0.221985	-0.0063572	PDLIM3	PDZ and LIM domain 3 [Source:HGNC Symbol;Acc:HGNC:20767]	-	-	-	-	GO:0044424//intracellular part;GO:0005737//cytoplasm;GO:0005623//cell;GO:0005622//intracellular;GO:0043226//organelle;GO:0044464//cell part;GO:0005575//cellular_component	GO:0003674//molecular_function;GO:0005488//binding;GO:0043167//ion binding	-
ENSSSCG00000017513	0.0315189	-0.00307321	NPEPPS	aminopeptidase puromycin sensitive [Source:HGNC Symbol;Acc:HGNC:7900]	-	-	-	-	GO:0005623//cell;GO:0005622//intracellular;GO:0044424//intracellular part;GO:0005737//cytoplasm;GO:0044464//cell part;GO:0005575//cellular_component	GO:0043167//ion binding;GO:0005488//binding;GO:0008233//peptidase activity;GO:0003824//catalytic activity;GO:0016787//hydrolase activity;GO:0003674//molecular_function	GO:0044237//cellular metabolic process;GO:0006807//nitrogen compound metabolic process;GO:0009056//catabolic process;GO:0008152//metabolic process;GO:0034641//cellular nitrogen compound metabolic process;GO:0008150//biological_process;GO:0009987//cellular process
ENSSSCG00000021620	0.0454459	0.00274347	-	-	-	-	-	-	-	GO:0003674//molecular_function	-
ENSSSCG00000027224	0.0351836	-0.00144273	PCBP1	poly(rC) binding protein 1 [Source:HGNC Symbol;Acc:HGNC:8647]	Genetic Information Processing	Transcription	ko03040//Spliceosome	K12889	-	GO:0003676//nucleic acid binding;GO:1901363//heterocyclic compound binding;GO:0005488//binding;GO:0003674//molecular_function;GO:0097159//organic cyclic compound binding;GO:0003723//RNA binding	-
ENSSSCG00000016695	0.157925	0.00138643	-	-	Metabolism	Amino acid metabolism	ko00280//Valine, leucine and isoleucine degradation	K00020	-	GO:0003824//catalytic activity;GO:0016491//oxidoreductase activity;GO:0003674//molecular_function	GO:0008150//biological_process
ENSSSCG00000013647	0.0662008	0.000566831	CDC37	-	Environmental Information Processing	Signal transduction	ko04151//PI3K-Akt signaling pathway	K09554	GO:0005737//cytoplasm;GO:0005575//cellular_component;GO:0044424//intracellular part;GO:0005623//cell;GO:0044464//cell part;GO:0005622//intracellular	GO:0005488//binding;GO:0005515//protein binding;GO:0051082//unfolded protein binding;GO:0003674//molecular_function;GO:0019899//enzyme binding	GO:0044237//cellular metabolic process;GO:0071704//organic substance metabolic process;GO:0044238//primary metabolic process;GO:0019538//protein metabolic process;GO:0044260//cellular macromolecule metabolic process;GO:0008152//metabolic process;GO:0044267//cellular protein metabolic process;GO:0043170//macromolecule metabolic process;GO:0009987//cellular process;GO:0044763//single-organism cellu…
ENSSSCG00000000444	0.0195142	-0.000247053	-	-	-	-	-	-	GO:0044424//intracellular part;GO:0043226//organelle;GO:0005623//cell;GO:0043232//intracellular non-membrane-bounded organelle;GO:0032991//macromolecular complex;GO:0044464//cell part;GO:0005575//cellular_component;GO:0005856//cytoskeleton;GO:0043229//intracellular organelle;GO:0043234//protein complex;GO:0043228//non-membrane-bounded organelle;GO:0005622//intracellular	-	GO:0009987//cellular process;GO:0007067//mitotic nuclear division;GO:1902589//single-organism organelle organization;GO:0008150//biological_process;GO:0044763//single-organism cellular process;GO:0006996//organelle organization;GO:0022402//cell cycle process;GO:0044699//single-organism process;GO:0016043//cellular component organization;GO:1903047//mitotic cell cycle process;GO:0048285//organelle…
ENSSSCG00000012452	0.126788	0.000458262	SH3BGRL	SH3 domain binding glutamate-rich protein like [Source:HGNC Symbol;Acc:HGNC:10823]	-	-	-	-	-	-	-
ENSSSCG00000000045	0.173839	-0.131683	-	NADH dehydrogenase (ubiquinone) 1 alpha subcomplex, 6, 14kDa [Source:RefSeq peptide;Acc:NP_001172107]	-	-	-	-	-	-	-
ENSSSCG00000001177	-0.230351	-0.0916986	-	Histone H4 [Source:UniProtKB/Swiss-Prot;Acc:P62802]	-	-	-	-	GO:0043232//intracellular non-membrane-bounded organelle;GO:0043234//protein complex;GO:0043229//intracellular organelle;GO:0005634//nucleus;GO:0005622//intracellular;GO:0043228//non-membrane-bounded organelle;GO:0043227//membrane-bounded organelle;GO:0005694//chromosome;GO:0044464//cell part;GO:0043231//intracellular membrane-bounded organelle;GO:0043226//organelle;GO:0032991//macromolecular com…	GO:0003674//molecular_function;GO:0005488//binding;GO:0003676//nucleic acid binding;GO:0003677//DNA binding;GO:0097159//organic cyclic compound binding;GO:1901363//heterocyclic compound binding	GO:0071840//cellular component organization or biogenesis;GO:0051276//chromosome organization;GO:0006996//organelle organization;GO:0070271//protein complex biogenesis;GO:0044237//cellular metabolic process;GO:0044085//cellular component biogenesis;GO:0034641//cellular nitrogen compound metabolic process;GO:0071822//protein complex subunit organization;GO:0006807//nitrogen compound metabolic proc…
ENSSSCG00000010001	0.245442	0.159064	USMG5	up-regulated during skeletal muscle growth 5 homolog (mouse) [Source:HGNC Symbol;Acc:HGNC:30889]	-	-	-	-	GO:0005575//cellular_component	-	-
ENSSSCG00000011042	-0.0987591	-0.469118	-	-	-	-	-	-	-	GO:0003674//molecular_function	-
ENSSSCG00000013017	-0.0604443	-0.355625	EHD1	EH-domain containing 1 [Source:HGNC Symbol;Acc:HGNC:3242]	Cellular Processes	Transport and catabolism	ko04144//Endocytosis	K12483	-	GO:0003674//molecular_function;GO:0043167//ion binding;GO:0005488//binding	GO:0006810//transport;GO:0051234//establishment of localization;GO:0016192//vesicle-mediated transport;GO:0051179//localization;GO:0008150//biological_process
ENSSSCG00000013749	0.105423	0.226699	-	-	-	-	-	-	GO:0005739//mitochondrion;GO:0044464//cell part;GO:0005623//cell;GO:0005622//intracellular;GO:0043231//intracellular membrane-bounded organelle;GO:0044444//cytoplasmic part;GO:0005737//cytoplasm;GO:0044424//intracellular part;GO:0005575//cellular_component;GO:0043227//membrane-bounded organelle;GO:0043226//organelle;GO:0043229//intracellular organelle	GO:0003824//catalytic activity;GO:0016491//oxidoreductase activity;GO:0043167//ion binding;GO:0003674//molecular_function;GO:0005488//binding	GO:0044710//single-organism metabolic process;GO:0065007//biological regulation;GO:0065008//regulation of biological quality;GO:0008150//biological_process;GO:0071704//organic substance metabolic process;GO:0044281//small molecule metabolic process;GO:0042592//homeostatic process;GO:0044699//single-organism process;GO:0044238//primary metabolic process;GO:0006629//lipid metabolic process;GO:00090…
ENSSSCG00000015627	0.175005	-0.0636341	ZPBP	-	-	-	-	-	GO:0005576//extracellular region;GO:0005575//cellular_component	GO:0003674//molecular_function	GO:0008150//biological_process;GO:0000003//reproduction
[truncated: 19 more rows]

## Sheet: The sixth quadrant
GeneID	log2(Ratio_of_Protein)	log2(Ratio_of_Transcript)	Symbol	Description	KEGG_A_class	KEGG_B_class	Pathway	K_ID	GO Component	GO Function	GO Process
ENSSSCG00000010290	0.574562	0.804762	MCU	mitochondrial calcium uniporter [Source:HGNC Symbol;Acc:HGNC:23526]	-	-	-	-	GO:0032991//macromolecular complex;GO:0043231//intracellular membrane-bounded organelle;GO:0005623//cell;GO:0005739//mitochondrion;GO:0005622//intracellular;GO:0005575//cellular_component;GO:0005737//cytoplasm;GO:0043229//intracellular organelle;GO:0043227//membrane-bounded organelle;GO:0043226//organelle;GO:0044424//intracellular part;GO:0044444//cytoplasmic part;GO:0043234//protein complex;GO:0…	GO:0005215//transporter activity;GO:0022857//transmembrane transporter activity;GO:0003674//molecular_function	GO:0065008//regulation of biological quality;GO:0008150//biological_process;GO:0055085//transmembrane transport;GO:1902578//single-organism localization;GO:0044765//single-organism transport;GO:0065007//biological regulation;GO:0051179//localization;GO:0044699//single-organism process;GO:0009987//cellular process;GO:0044763//single-organism cellular process;GO:0042592//homeostatic process;GO:0006…
[truncated: 88 more rows]

## Sheet: The seventh quadrant
GeneID	log2(Ratio_of_Protein)	log2(Ratio_of_Transcript)	Symbol	Description	KEGG_A_class	KEGG_B_class	Pathway	K_ID	GO Component	GO Function	GO Process
[truncated: 7 more rows]

[truncated: 2 more sheets: The eigth quadrant, The ninth quadrant]
